# Supplementary material for: Identification of Atrial Fibrillation-Associated Genes ERBB2 and MYPN Using Genome-Wide Association and Transcriptome Expression Profile Data on Left–Right Atrial Appendages
Source: Front Genet. 2021 Jun 30;12:696591. doi: 10.3389/fgene.2021.696591 (PMC8278573; doi:10.3389/fgene.2021.696591)
Supplement: Supplementary file 1 [file Table_1.XLSX]

## Sheet: Legend
One table is included.
Sheet Primers
Table 1 Primers for RT-qPCR

## Sheet: Primers
Id	Symbol	Sequence	Length (bp)
1	MYH7	GCCCCTTTCCTCATCTGTAGAC_f	260
		CACGGTCACTGTCTTGCCAT_r
2	ERBB2	TTGAGTCCATGCCCAATCCC_f	153
		GCTGTGTTCCATCCTCTGCT_r
3	HERC4	GTCTCTGGACTGGACAGCAG_f	182
		AAGGATGCATTTCCCCAGCA_r
4	MYPN	ATTACTCTGGCGGGGCAGTAT_f	217
		GTCCAATCCAGGCACTCCAC_r
5	PBXIP1	GACTCTGATAATAGCTGGGTGCT_f	167
		GTCCCTTCTCCATCCATGGTC_r
6	LOXL1	GCACAGTCTGTACAGCGAGG_f	313
		CACATAGTTGGGGTCTGGGAC_r
7	GAPDH	TCCTCTGACTTCAACAGCGA_f	167
		GGGTCTTACTCCTTGGAGGC_r
