# Supplementary material for: Identification of Atrial Fibrillation-Associated Genes ERBB2 and MYPN Using Genome-Wide Association and Transcriptome Expression Profile Data on Left–Right Atrial Appendages
Source: Front Genet. 2021 Jun 30;12:696591. doi: 10.3389/fgene.2021.696591 (PMC8278573; doi:10.3389/fgene.2021.696591)
Supplement: Supplementary file 2 [file Table_2.XLSX]

## Sheet: Legend
Sixteen tables are included.
Sheet BP_AF_LAA
Table 1 BP enrichment pathways from GSEA in AF phenotype of left atrial appendage
Sheet BP_SR_LAA
Table 2 BP enrichment pathways from GSEA in SR phenotype of left atrial appendage
Sheet CC_AF_LAA
Table 3 CC enrichment pathways from GSEA in AF phenotype of left atrial appendage
Sheet CC_SR_LAA
Table 4 CC enrichment pathways from GSEA in SR phenotype of left atrial appendage
Sheet MF_AF_LAA
Table 5 MF enrichment pathways from GSEA in AF phenotype of left atrial appendage
Sheet MF_SR_LAA
Table 6 MF enrichment pathways from GSEA in SR phenotype of left atrial appendage
Sheet KEGG_AF_LAA
Table 7 KEGG enrichment pathways from GSEA in AF phenotype of left atrial appendage
Sheet KEGG_SR_LAA
Table 8 KEGG enrichment pathways from GSEA in SR phenotype of left atrial appendage
Sheet BP_AF_RAA
Table 9 BP enrichment pathways from GSEA in AF phenotype of right atrial appendage
Sheet BP_SR_RAA
Table 10 BP enrichment pathways from GSEA in SR phenotype of right atrial appendage
Sheet CC_AF_RAA
Table 11 CC enrichment pathways from GSEA in AF phenotype of right atrial appendage
Sheet CC_SR_RAA
Table 12 CC enrichment pathways from GSEA in SR phenotype of right atrial appendage
Sheet MF_AF_RAA
Table 13 MF enrichment pathways from GSEA in AF phenotype of right atrial appendage
Sheet MF_SR_RAA
Table 14 MF enrichment pathways from GSEA in SR phenotype of right atrial appendage
Sheet KEGG_AF_RAA
Table 15 KEGG enrichment pathways from GSEA in AF phenotype of right atrial appendage
Sheet KEGG_SR_RAA
Table 16 KEGG enrichment pathways from GSEA in SR phenotype of right atrial appendage

## Sheet: BP_AF_LAA
NAME	GS<br> follow link to MSigDB	GS DETAILS	SIZE	ES	NES	NOM p-val	FDR q-val	FWER p-val	RANK AT MAX	LEADING EDGE
GO_TRANSLATIONAL_INITIATION	GO_TRANSLATIONAL_INITIATION	Details ...	171	0.378325	1.73911	0	0.553557	0.438	5267	tags=56%, list=36%, signal=85%
GO_VESICLE_TARGETING	GO_VESICLE_TARGETING	Details ...	85	0.416729	1.71953	0	0.35444	0.522	3585	tags=40%, list=24%, signal=53%
GO_ARTERY_DEVELOPMENT	GO_ARTERY_DEVELOPMENT	Details ...	72	0.416074	1.64704	0.00643087	0.473117	0.786	1854	tags=26%, list=13%, signal=30%
GO_NEGATIVE_REGULATION_OF_CELLULAR_RESPONSE_TO_TRANSFORMING_GROWTH_FACTOR_BETA_STIMULUS	GO_NEGATIVE_REGULATION_OF_CELLULAR_RESPONSE_TO_TRANSFORMING_GROWTH_FACTOR_BETA_STIMULUS	Details ...	62	0.420025	1.63199	0	0.414909	0.834	2139	tags=34%, list=14%, signal=39%
GO_VESICLE_TARGETING_TO_FROM_OR_WITHIN_GOLGI	GO_VESICLE_TARGETING_TO_FROM_OR_WITHIN_GOLGI	Details ...	68	0.407065	1.6061	0.00600601	0.426845	0.903	4019	tags=44%, list=27%, signal=60%
GO_NUCLEAR_TRANSCRIBED_MRNA_CATABOLIC_PROCESS_NONSENSE_MEDIATED_DECAY	GO_NUCLEAR_TRANSCRIBED_MRNA_CATABOLIC_PROCESS_NONSENSE_MEDIATED_DECAY	Details ...	112	0.375066	1.59916	0	0.382301	0.919	5096	tags=52%, list=35%, signal=78%
GO_MULTICELLULAR_ORGANISMAL_MOVEMENT	GO_MULTICELLULAR_ORGANISMAL_MOVEMENT	Details ...	41	0.440336	1.58652	0.00835655	0.375662	0.947	452	tags=20%, list=3%, signal=20%
GO_INORGANIC_ION_IMPORT_ACROSS_PLASMA_MEMBRANE	GO_INORGANIC_ION_IMPORT_ACROSS_PLASMA_MEMBRANE	Details ...	55	0.424042	1.58048	0.00290698	0.349038	0.954	2040	tags=40%, list=14%, signal=46%
GO_CELLULAR_EXTRAVASATION	GO_CELLULAR_EXTRAVASATION	Details ...	47	0.430008	1.57992	0.0108401	0.311956	0.954	3347	tags=49%, list=23%, signal=63%
GO_AORTA_DEVELOPMENT	GO_AORTA_DEVELOPMENT	Details ...	47	0.435661	1.57035	0.0190217	0.308678	0.961	1065	tags=21%, list=7%, signal=23%
GO_AMINO_ACID_ACTIVATION	GO_AMINO_ACID_ACTIVATION	Details ...	48	0.421036	1.57012	0.014245	0.281404	0.962	3329	tags=35%, list=23%, signal=46%
GO_REGULATION_OF_MYELOID_LEUKOCYTE_MEDIATED_IMMUNITY	GO_REGULATION_OF_MYELOID_LEUKOCYTE_MEDIATED_IMMUNITY	Details ...	43	0.435917	1.56605	0.0319767	0.267153	0.967	2761	tags=30%, list=19%, signal=37%
GO_CARDIAC_CELL_DEVELOPMENT	GO_CARDIAC_CELL_DEVELOPMENT	Details ...	79	0.387657	1.55689	0	0.26985	0.978	1447	tags=25%, list=10%, signal=28%
GO_REGULATION_OF_SMOOTH_MUSCLE_CONTRACTION	GO_REGULATION_OF_SMOOTH_MUSCLE_CONTRACTION	Details ...	43	0.435451	1.5435	0.0286533	0.282573	0.988	1281	tags=30%, list=9%, signal=33%
GO_PLATELET_DEGRANULATION	GO_PLATELET_DEGRANULATION	Details ...	104	0.357511	1.54303	0	0.264924	0.988	2175	tags=26%, list=15%, signal=30%
GO_POSITIVE_REGULATION_OF_MACROAUTOPHAGY	GO_POSITIVE_REGULATION_OF_MACROAUTOPHAGY	Details ...	62	0.397874	1.5394	0.00520833	0.257244	0.988	3031	tags=34%, list=21%, signal=42%
GO_REGULATION_OF_MUSCLE_CONTRACTION	GO_REGULATION_OF_MUSCLE_CONTRACTION	Details ...	130	0.358341	1.53693	0	0.24799	0.99	1154	tags=24%, list=8%, signal=26%
GO_ENDOSOMAL_TRANSPORT	GO_ENDOSOMAL_TRANSPORT	Details ...	183	0.333507	1.52011	0	0.272825	0.997	3871	tags=39%, list=26%, signal=53%
GO_SARCOMERE_ORGANIZATION	GO_SARCOMERE_ORGANIZATION	Details ...	45	0.414426	1.51913	0.0204678	0.260554	0.997	842	tags=22%, list=6%, signal=23%
GO_ARTERY_MORPHOGENESIS	GO_ARTERY_MORPHOGENESIS	Details ...	50	0.39564	1.5071	0.0317919	0.276711	0.999	1854	tags=26%, list=13%, signal=30%
GO_PHOSPHATIDYLINOSITOL_METABOLIC_PROCESS	GO_PHOSPHATIDYLINOSITOL_METABOLIC_PROCESS		87	0.369233	1.50375	0.00923077	0.272459	0.999	1053	tags=16%, list=7%, signal=17%
GO_INOSITOL_PHOSPHATE_MEDIATED_SIGNALING	GO_INOSITOL_PHOSPHATE_MEDIATED_SIGNALING		44	0.411497	1.50112	0.0315186	0.265671	0.999	3377	tags=43%, list=23%, signal=56%
GO_CYTOSOLIC_TRANSPORT	GO_CYTOSOLIC_TRANSPORT		133	0.340687	1.49501	0.00367647	0.26984	0.999	3840	tags=38%, list=26%, signal=51%
GO_REGULATION_OF_COAGULATION	GO_REGULATION_OF_COAGULATION		55	0.391182	1.49316	0.0169972	0.262537	0.999	1447	tags=24%, list=10%, signal=26%
GO_MUSCLE_CELL_DEVELOPMENT	GO_MUSCLE_CELL_DEVELOPMENT		151	0.337563	1.48873	0	0.261754	0.999	931	tags=18%, list=6%, signal=19%
GO_REGULATION_OF_CALCIUM_ION_TRANSMEMBRANE_TRANSPORTER_ACTIVITY	GO_REGULATION_OF_CALCIUM_ION_TRANSMEMBRANE_TRANSPORTER_ACTIVITY		66	0.386324	1.48255	0.0205279	0.265171	0.999	2040	tags=35%, list=14%, signal=40%
GO_COTRANSLATIONAL_PROTEIN_TARGETING_TO_MEMBRANE	GO_COTRANSLATIONAL_PROTEIN_TARGETING_TO_MEMBRANE		95	0.358997	1.47764	0.00671141	0.266804	0.999	5188	tags=55%, list=35%, signal=84%
GO_ESTABLISHMENT_OF_PROTEIN_LOCALIZATION_TO_ENDOPLASMIC_RETICULUM	GO_ESTABLISHMENT_OF_PROTEIN_LOCALIZATION_TO_ENDOPLASMIC_RETICULUM		108	0.34245	1.474	0.010274	0.264588	0.999	5106	tags=52%, list=35%, signal=79%
GO_LYSOSOMAL_TRANSPORT	GO_LYSOSOMAL_TRANSPORT		89	0.348914	1.47005	0.0127796	0.264708	0.999	3285	tags=36%, list=22%, signal=46%
GO_MYOFIBRIL_ASSEMBLY	GO_MYOFIBRIL_ASSEMBLY		65	0.377057	1.46973	0.0157233	0.256571	0.999	842	tags=20%, list=6%, signal=21%
GO_REGULATION_OF_CELLULAR_RESPONSE_TO_TRANSFORMING_GROWTH_FACTOR_BETA_STIMULUS	GO_REGULATION_OF_CELLULAR_RESPONSE_TO_TRANSFORMING_GROWTH_FACTOR_BETA_STIMULUS		96	0.342077	1.43977	0.00961539	0.318137	1	1975	tags=25%, list=13%, signal=29%
GO_LIPID_PHOSPHORYLATION	GO_LIPID_PHOSPHORYLATION		60	0.368908	1.43613	0.0444444	0.319007	1	2414	tags=25%, list=16%, signal=30%
GO_RESPONSE_TO_ESTROGEN	GO_RESPONSE_TO_ESTROGEN		51	0.390162	1.4288	0.0424929	0.329566	1	2005	tags=25%, list=14%, signal=29%
GO_INTRACILIARY_TRANSPORT	GO_INTRACILIARY_TRANSPORT		46	0.396036	1.42152	0.0429799	0.339857	1	1973	tags=26%, list=13%, signal=30%
GO_INOSITOL_LIPID_MEDIATED_SIGNALING	GO_INOSITOL_LIPID_MEDIATED_SIGNALING		151	0.31851	1.42086	0.0102389	0.331789	1	2080	tags=26%, list=14%, signal=31%
GO_CYTOPLASMIC_TRANSLATION	GO_CYTOPLASMIC_TRANSLATION		81	0.346131	1.4124	0.0276923	0.345942	1	5096	tags=54%, list=35%, signal=82%
GO_POSITIVE_REGULATION_OF_PHOSPHATIDYLINOSITOL_3_KINASE_SIGNALING	GO_POSITIVE_REGULATION_OF_PHOSPHATIDYLINOSITOL_3_KINASE_SIGNALING		72	0.355025	1.41151	0.0284091	0.339252	1	1934	tags=28%, list=13%, signal=32%
GO_NEGATIVE_REGULATION_OF_ION_TRANSMEMBRANE_TRANSPORT	GO_NEGATIVE_REGULATION_OF_ION_TRANSMEMBRANE_TRANSPORT		72	0.346559	1.40486	0.0289389	0.349632	1	1888	tags=28%, list=13%, signal=32%
GO_MICROTUBULE_BASED_MOVEMENT	GO_MICROTUBULE_BASED_MOVEMENT		188	0.299713	1.39643	0	0.365184	1	1836	tags=21%, list=12%, signal=23%
GO_TRANSFORMING_GROWTH_FACTOR_BETA_RECEPTOR_SIGNALING_PATHWAY	GO_TRANSFORMING_GROWTH_FACTOR_BETA_RECEPTOR_SIGNALING_PATHWAY		159	0.314396	1.39493	0.0192308	0.360376	1	1857	tags=21%, list=13%, signal=23%
GO_PHOSPHATIDYLINOSITOL_PHOSPHORYLATION	GO_PHOSPHATIDYLINOSITOL_PHOSPHORYLATION		47	0.386995	1.3943	0.0455764	0.353057	1	2052	tags=19%, list=14%, signal=22%
GO_REGULATION_OF_TRANSLATIONAL_INITIATION	GO_REGULATION_OF_TRANSLATIONAL_INITIATION		66	0.355671	1.39234	0.0481928	0.35059	1	5267	tags=56%, list=36%, signal=87%
GO_GOLGI_VESICLE_BUDDING	GO_GOLGI_VESICLE_BUDDING		74	0.350182	1.38799	0.0292398	0.35449	1	3585	tags=36%, list=24%, signal=48%
GO_PHOSPHATIDYLINOSITOL_BIOSYNTHETIC_PROCESS	GO_PHOSPHATIDYLINOSITOL_BIOSYNTHETIC_PROCESS		109	0.325583	1.38779	0.0159744	0.34699	1	3350	tags=32%, list=23%, signal=41%
GO_ORGANELLE_TRANSPORT_ALONG_MICROTUBULE	GO_ORGANELLE_TRANSPORT_ALONG_MICROTUBULE		62	0.355914	1.37841	0.030303	0.366808	1	3793	tags=39%, list=26%, signal=52%
GO_CORONARY_VASCULATURE_DEVELOPMENT	GO_CORONARY_VASCULATURE_DEVELOPMENT		42	0.387873	1.37761	0.0775862	0.361068	1	1586	tags=24%, list=11%, signal=27%
GO_GLYCOPROTEIN_BIOSYNTHETIC_PROCESS	GO_GLYCOPROTEIN_BIOSYNTHETIC_PROCESS		258	0.290363	1.3746	0	0.362233	1	1951	tags=22%, list=13%, signal=25%
GO_CARDIAC_MUSCLE_CELL_DIFFERENTIATION	GO_CARDIAC_MUSCLE_CELL_DIFFERENTIATION		109	0.320253	1.36719	0.0200669	0.375876	1	1447	tags=23%, list=10%, signal=25%
GO_VESICLE_BUDDING_FROM_MEMBRANE	GO_VESICLE_BUDDING_FROM_MEMBRANE		94	0.329617	1.3657	0.0262295	0.372898	1	3763	tags=37%, list=25%, signal=50%
GO_COPII_COATED_VESICLE_BUDDING	GO_COPII_COATED_VESICLE_BUDDING		66	0.347634	1.36304	0.057971	0.373355	1	3737	tags=38%, list=25%, signal=50%
GO_VACUOLAR_TRANSPORT	GO_VACUOLAR_TRANSPORT		121	0.312226	1.36264	0.0192308	0.36731	1	3815	tags=36%, list=26%, signal=48%
GO_REGULATION_OF_MACROAUTOPHAGY	GO_REGULATION_OF_MACROAUTOPHAGY		151	0.306111	1.3614	0.0196078	0.363358	1	3551	tags=33%, list=24%, signal=43%
GO_GLYCOSYLATION	GO_GLYCOSYLATION		197	0.293634	1.35723	0.0135135	0.368482	1	1515	tags=19%, list=10%, signal=21%
GO_SELECTIVE_AUTOPHAGY	GO_SELECTIVE_AUTOPHAGY		44	0.37797	1.3568	0.0526316	0.362947	1	3645	tags=34%, list=25%, signal=45%
GO_CELLULAR_COMPONENT_ASSEMBLY_INVOLVED_IN_MORPHOGENESIS	GO_CELLULAR_COMPONENT_ASSEMBLY_INVOLVED_IN_MORPHOGENESIS		94	0.326838	1.3548	0.0361842	0.362167	1	1961	tags=23%, list=13%, signal=27%
GO_STRIATED_MUSCLE_CELL_DIFFERENTIATION	GO_STRIATED_MUSCLE_CELL_DIFFERENTIATION		223	0.288639	1.35182	0.00520833	0.364259	1	1357	tags=18%, list=9%, signal=20%
GO_REGULATION_OF_MUSCLE_SYSTEM_PROCESS	GO_REGULATION_OF_MUSCLE_SYSTEM_PROCESS		193	0.288593	1.3418	0.011811	0.386489	1	1304	tags=19%, list=9%, signal=20%
GO_AMMONIUM_TRANSPORT	GO_AMMONIUM_TRANSPORT		61	0.348375	1.3397	0.0445682	0.386368	1	1059	tags=20%, list=7%, signal=21%
GO_NEGATIVE_REGULATION_OF_MITOCHONDRION_ORGANIZATION	GO_NEGATIVE_REGULATION_OF_MITOCHONDRION_ORGANIZATION		41	0.36886	1.3387	0.0699708	0.382902	1	3331	tags=34%, list=23%, signal=44%
GO_BLOOD_VESSEL_ENDOTHELIAL_CELL_MIGRATION	GO_BLOOD_VESSEL_ENDOTHELIAL_CELL_MIGRATION		103	0.314883	1.33625	0.0209059	0.384074	1	2193	tags=26%, list=15%, signal=31%
GO_IMPORT_ACROSS_PLASMA_MEMBRANE	GO_IMPORT_ACROSS_PLASMA_MEMBRANE		80	0.323871	1.33456	0.028125	0.383028	1	2040	tags=31%, list=14%, signal=36%
GO_RETROGRADE_TRANSPORT_ENDOSOME_TO_GOLGI	GO_RETROGRADE_TRANSPORT_ENDOSOME_TO_GOLGI		68	0.334515	1.33216	0.0492754	0.384079	1	3840	tags=40%, list=26%, signal=53%
GO_RIBONUCLEOPROTEIN_COMPLEX_BIOGENESIS	GO_RIBONUCLEOPROTEIN_COMPLEX_BIOGENESIS		396	0.263172	1.32292	0	0.405815	1	3470	tags=29%, list=23%, signal=37%
GO_LENS_DEVELOPMENT_IN_CAMERA_TYPE_EYE	GO_LENS_DEVELOPMENT_IN_CAMERA_TYPE_EYE		48	0.357547	1.32168	0.0806452	0.403606	1	2309	tags=31%, list=16%, signal=37%
GO_SMOOTH_MUSCLE_CONTRACTION	GO_SMOOTH_MUSCLE_CONTRACTION		75	0.322081	1.31471	0.0565476	0.419104	1	1406	tags=27%, list=10%, signal=29%
GO_RESPONSE_TO_TRANSFORMING_GROWTH_FACTOR_BETA	GO_RESPONSE_TO_TRANSFORMING_GROWTH_FACTOR_BETA		204	0.281033	1.31285	0.012931	0.418185	1	1857	tags=20%, list=13%, signal=23%
GO_MESONEPHRIC_TUBULE_MORPHOGENESIS	GO_MESONEPHRIC_TUBULE_MORPHOGENESIS		50	0.352847	1.31201	0.066474	0.414659	1	1563	tags=28%, list=11%, signal=31%
GO_PHOSPHATIDYLINOSITOL_3_KINASE_SIGNALING	GO_PHOSPHATIDYLINOSITOL_3_KINASE_SIGNALING		121	0.304313	1.3108	0.0291971	0.41224	1	3445	tags=40%, list=23%, signal=52%
GO_REGULATION_OF_STEM_CELL_DIFFERENTIATION	GO_REGULATION_OF_STEM_CELL_DIFFERENTIATION		99	0.31472	1.3104	0.03367	0.407808	1	1641	tags=15%, list=11%, signal=17%
GO_CELLULAR_RESPONSE_TO_MECHANICAL_STIMULUS	GO_CELLULAR_RESPONSE_TO_MECHANICAL_STIMULUS		69	0.331785	1.30862	0.0504732	0.407437	1	1281	tags=20%, list=9%, signal=22%
GO_ENDOSOME_TO_LYSOSOME_TRANSPORT	GO_ENDOSOME_TO_LYSOSOME_TRANSPORT		46	0.368341	1.30638	0.105114	0.409226	1	3992	tags=46%, list=27%, signal=62%
GO_NEGATIVE_REGULATION_OF_TRANSPORTER_ACTIVITY	GO_NEGATIVE_REGULATION_OF_TRANSPORTER_ACTIVITY		59	0.339487	1.30622	0.0903614	0.403896	1	1888	tags=27%, list=13%, signal=31%
GO_EYE_MORPHOGENESIS	GO_EYE_MORPHOGENESIS		99	0.312339	1.30532	0.0448276	0.401013	1	2309	tags=30%, list=16%, signal=36%
GO_POSITIVE_REGULATION_OF_SMALL_GTPASE_MEDIATED_SIGNAL_TRANSDUCTION	GO_POSITIVE_REGULATION_OF_SMALL_GTPASE_MEDIATED_SIGNAL_TRANSDUCTION		54	0.348933	1.30509	0.0916905	0.396328	1	2503	tags=35%, list=17%, signal=42%
GO_INSULIN_SECRETION_INVOLVED_IN_CELLULAR_RESPONSE_TO_GLUCOSE_STIMULUS	GO_INSULIN_SECRETION_INVOLVED_IN_CELLULAR_RESPONSE_TO_GLUCOSE_STIMULUS		49	0.352121	1.30204	0.119883	0.400166	1	2180	tags=27%, list=15%, signal=31%
GO_MACROAUTOPHAGY	GO_MACROAUTOPHAGY		261	0.271475	1.30198	0.00469484	0.395123	1	3928	tags=33%, list=27%, signal=45%
GO_REGULATION_OF_ACTOMYOSIN_STRUCTURE_ORGANIZATION	GO_REGULATION_OF_ACTOMYOSIN_STRUCTURE_ORGANIZATION		80	0.32061	1.29777	0.0650155	0.402535	1	1935	tags=24%, list=13%, signal=27%
GO_CELL_MIGRATION_INVOLVED_IN_SPROUTING_ANGIOGENESIS	GO_CELL_MIGRATION_INVOLVED_IN_SPROUTING_ANGIOGENESIS		52	0.350011	1.29735	0.0803571	0.398522	1	2185	tags=29%, list=15%, signal=34%
GO_CELLULAR_COMPONENT_MAINTENANCE	GO_CELLULAR_COMPONENT_MAINTENANCE		42	0.364011	1.29704	0.097035	0.394282	1	1130	tags=21%, list=8%, signal=23%
GO_REGULATION_OF_SYSTEMIC_ARTERIAL_BLOOD_PRESSURE	GO_REGULATION_OF_SYSTEMIC_ARTERIAL_BLOOD_PRESSURE		63	0.337029	1.29112	0.0638889	0.407731	1	1060	tags=25%, list=7%, signal=27%
GO_REGULATION_OF_PHOSPHATIDYLINOSITOL_3_KINASE_SIGNALING	GO_REGULATION_OF_PHOSPHATIDYLINOSITOL_3_KINASE_SIGNALING		102	0.306489	1.28425	0.0584416	0.424695	1	3445	tags=40%, list=23%, signal=52%
GO_COAGULATION	GO_COAGULATION		250	0.267964	1.28309	0.0291262	0.423237	1	1447	tags=16%, list=10%, signal=17%
GO_POSITIVE_REGULATION_OF_CATION_CHANNEL_ACTIVITY	GO_POSITIVE_REGULATION_OF_CATION_CHANNEL_ACTIVITY		45	0.352912	1.28278	0.0856354	0.419114	1	1103	tags=27%, list=7%, signal=29%
GO_CYCLIC_NUCLEOTIDE_MEDIATED_SIGNALING	GO_CYCLIC_NUCLEOTIDE_MEDIATED_SIGNALING		117	0.298584	1.28125	0.0392157	0.41897	1	1161	tags=19%, list=8%, signal=20%
GO_RIBONUCLEOPROTEIN_COMPLEX_SUBUNIT_ORGANIZATION	GO_RIBONUCLEOPROTEIN_COMPLEX_SUBUNIT_ORGANIZATION		215	0.273181	1.28008	0.052381	0.417749	1	3456	tags=28%, list=23%, signal=36%
GO_ACTIVATION_OF_CYSTEINE_TYPE_ENDOPEPTIDASE_ACTIVITY_INVOLVED_IN_APOPTOTIC_PROCESS	GO_ACTIVATION_OF_CYSTEINE_TYPE_ENDOPEPTIDASE_ACTIVITY_INVOLVED_IN_APOPTOTIC_PROCESS		71	0.324994	1.27983	0.10303	0.41374	1	1087	tags=17%, list=7%, signal=18%
GO_GOLGI_ORGANIZATION	GO_GOLGI_ORGANIZATION		113	0.293889	1.27278	0.0608974	0.430757	1	3928	tags=42%, list=27%, signal=56%
GO_RIBOSOME_BIOGENESIS	GO_RIBOSOME_BIOGENESIS		252	0.267005	1.27032	0.0277778	0.433989	1	3313	tags=29%, list=22%, signal=37%
GO_NEGATIVE_REGULATION_OF_TRANSMEMBRANE_RECEPTOR_PROTEIN_SERINE_THREONINE_KINASE_SIGNALING_PATHWAY	GO_NEGATIVE_REGULATION_OF_TRANSMEMBRANE_RECEPTOR_PROTEIN_SERINE_THREONINE_KINASE_SIGNALING_PATHWAY		92	0.312056	1.26538	0.0833333	0.445525	1	1975	tags=28%, list=13%, signal=32%
GO_RIBOSOMAL_LARGE_SUBUNIT_BIOGENESIS	GO_RIBOSOMAL_LARGE_SUBUNIT_BIOGENESIS		62	0.330362	1.26386	0.104615	0.44564	1	5087	tags=50%, list=34%, signal=76%
GO_PROTEIN_O_LINKED_GLYCOSYLATION	GO_PROTEIN_O_LINKED_GLYCOSYLATION		65	0.326686	1.26372	0.0967742	0.441209	1	1515	tags=23%, list=10%, signal=26%
GO_GLYCEROLIPID_BIOSYNTHETIC_PROCESS	GO_GLYCEROLIPID_BIOSYNTHETIC_PROCESS		193	0.270226	1.26244	0.0294118	0.440629	1	3057	tags=29%, list=21%, signal=36%
GO_ACTOMYOSIN_STRUCTURE_ORGANIZATION	GO_ACTOMYOSIN_STRUCTURE_ORGANIZATION		172	0.274108	1.26158	0.034632	0.438593	1	1949	tags=21%, list=13%, signal=24%
GO_REGULATION_OF_STRIATED_MUSCLE_CONTRACTION	GO_REGULATION_OF_STRIATED_MUSCLE_CONTRACTION		83	0.313696	1.25885	0.0866667	0.442941	1	1743	tags=28%, list=12%, signal=31%
GO_REGULATION_OF_ACTIN_FILAMENT_BUNDLE_ASSEMBLY	GO_REGULATION_OF_ACTIN_FILAMENT_BUNDLE_ASSEMBLY		79	0.312514	1.25758	0.0939394	0.442494	1	1935	tags=24%, list=13%, signal=28%
GO_CYTOSKELETON_DEPENDENT_INTRACELLULAR_TRANSPORT	GO_CYTOSKELETON_DEPENDENT_INTRACELLULAR_TRANSPORT		147	0.284991	1.25701	0.0298507	0.439765	1	1802	tags=19%, list=12%, signal=21%
GO_REGULATION_OF_CARDIAC_MUSCLE_CONTRACTION	GO_REGULATION_OF_CARDIAC_MUSCLE_CONTRACTION		72	0.319338	1.25603	0.0967742	0.438345	1	1743	tags=29%, list=12%, signal=33%
GO_POSITIVE_REGULATION_OF_DNA_BINDING	GO_POSITIVE_REGULATION_OF_DNA_BINDING		47	0.345032	1.25598	0.115169	0.433968	1	2226	tags=23%, list=15%, signal=27%
GO_ENDOPLASMIC_RETICULUM_TO_GOLGI_VESICLE_MEDIATED_TRANSPORT	GO_ENDOPLASMIC_RETICULUM_TO_GOLGI_VESICLE_MEDIATED_TRANSPORT		178	0.276315	1.25227	0.0484581	0.44237	1	3585	tags=31%, list=24%, signal=40%
GO_CAMERA_TYPE_EYE_MORPHOGENESIS	GO_CAMERA_TYPE_EYE_MORPHOGENESIS		75	0.317607	1.25038	0.103858	0.44375	1	2309	tags=33%, list=16%, signal=39%
GO_VESICLE_LOCALIZATION	GO_VESICLE_LOCALIZATION		249	0.255727	1.24143	0.0235849	0.468751	1	2962	tags=28%, list=20%, signal=34%
GO_NEGATIVE_REGULATION_OF_CALCIUM_ION_TRANSPORT	GO_NEGATIVE_REGULATION_OF_CALCIUM_ION_TRANSPORT		46	0.344943	1.23832	0.139726	0.47532	1	1439	tags=26%, list=10%, signal=29%
GO_AMINOGLYCAN_BIOSYNTHETIC_PROCESS	GO_AMINOGLYCAN_BIOSYNTHETIC_PROCESS		93	0.296288	1.23759	0.0679612	0.473248	1	1983	tags=25%, list=13%, signal=28%
GO_VACUOLE_ORGANIZATION	GO_VACUOLE_ORGANIZATION		148	0.277157	1.23723	0.0489796	0.469881	1	3625	tags=34%, list=25%, signal=44%
GO_GOLGI_VESICLE_TRANSPORT	GO_GOLGI_VESICLE_TRANSPORT		312	0.255634	1.23675	0.03125	0.467154	1	3585	tags=29%, list=24%, signal=38%
GO_CONTRACTILE_ACTIN_FILAMENT_BUNDLE_ASSEMBLY	GO_CONTRACTILE_ACTIN_FILAMENT_BUNDLE_ASSEMBLY		83	0.301309	1.23631	0.102941	0.464307	1	2943	tags=31%, list=20%, signal=39%
GO_MONOAMINE_TRANSPORT	GO_MONOAMINE_TRANSPORT		47	0.335566	1.23363	0.150134	0.469006	1	1059	tags=21%, list=7%, signal=23%
GO_PLATELET_ACTIVATION	GO_PLATELET_ACTIVATION		124	0.281139	1.2321	0.0706714	0.469786	1	1053	tags=16%, list=7%, signal=17%
GO_BONE_MORPHOGENESIS	GO_BONE_MORPHOGENESIS		88	0.298445	1.23086	0.104235	0.469692	1	3568	tags=40%, list=24%, signal=52%
GO_ACTIVATION_OF_MAPKK_ACTIVITY	GO_ACTIVATION_OF_MAPKK_ACTIVITY		48	0.33338	1.23047	0.145161	0.466665	1	4040	tags=46%, list=27%, signal=63%
GO_CARDIAC_MUSCLE_TISSUE_DEVELOPMENT	GO_CARDIAC_MUSCLE_TISSUE_DEVELOPMENT		188	0.266512	1.22606	0.0580913	0.476898	1	1498	tags=20%, list=10%, signal=22%
GO_REGULATION_OF_CATION_CHANNEL_ACTIVITY	GO_REGULATION_OF_CATION_CHANNEL_ACTIVITY		115	0.281138	1.22542	0.0875912	0.474813	1	1154	tags=19%, list=8%, signal=21%
GO_NEGATIVE_REGULATION_OF_CELL_CELL_ADHESION	GO_NEGATIVE_REGULATION_OF_CELL_CELL_ADHESION		118	0.286165	1.22382	0.101818	0.476015	1	1945	tags=22%, list=13%, signal=25%
GO_RETROGRADE_VESICLE_MEDIATED_TRANSPORT_GOLGI_TO_ENDOPLASMIC_RETICULUM	GO_RETROGRADE_VESICLE_MEDIATED_TRANSPORT_GOLGI_TO_ENDOPLASMIC_RETICULUM		75	0.302671	1.22368	0.106583	0.472388	1	3791	tags=37%, list=26%, signal=50%
GO_CARDIOCYTE_DIFFERENTIATION	GO_CARDIOCYTE_DIFFERENTIATION		134	0.275115	1.22304	0.0600707	0.470519	1	1447	tags=20%, list=10%, signal=22%
GO_POSITIVE_REGULATION_OF_BLOOD_VESSEL_ENDOTHELIAL_CELL_MIGRATION	GO_POSITIVE_REGULATION_OF_BLOOD_VESSEL_ENDOTHELIAL_CELL_MIGRATION		50	0.332307	1.22172	0.130058	0.470941	1	2434	tags=32%, list=16%, signal=38%
GO_XENOBIOTIC_METABOLIC_PROCESS	GO_XENOBIOTIC_METABOLIC_PROCESS		52	0.324304	1.22159	0.1	0.467338	1	2300	tags=33%, list=16%, signal=39%
GO_NCRNA_METABOLIC_PROCESS	GO_NCRNA_METABOLIC_PROCESS		389	0.240157	1.21884	0.0124224	0.472781	1	3547	tags=28%, list=24%, signal=35%
GO_LYTIC_VACUOLE_ORGANIZATION	GO_LYTIC_VACUOLE_ORGANIZATION		56	0.31821	1.21753	0.155882	0.473157	1	2212	tags=27%, list=15%, signal=31%
GO_PROTEIN_LOCALIZATION_TO_ENDOPLASMIC_RETICULUM	GO_PROTEIN_LOCALIZATION_TO_ENDOPLASMIC_RETICULUM		132	0.272979	1.21619	0.0787671	0.474046	1	5188	tags=49%, list=35%, signal=75%
GO_GLYCEROLIPID_METABOLIC_PROCESS	GO_GLYCEROLIPID_METABOLIC_PROCESS		181	0.259592	1.21454	0.0660793	0.475565	1	1082	tags=13%, list=7%, signal=14%
GO_CHONDROCYTE_DIFFERENTIATION	GO_CHONDROCYTE_DIFFERENTIATION		94	0.291227	1.2128	0.0974843	0.477562	1	2086	tags=27%, list=14%, signal=31%
GO_NEGATIVE_REGULATION_OF_CELLULAR_RESPONSE_TO_GROWTH_FACTOR_STIMULUS	GO_NEGATIVE_REGULATION_OF_CELLULAR_RESPONSE_TO_GROWTH_FACTOR_STIMULUS		115	0.278724	1.20786	0.0902527	0.491087	1	1975	tags=24%, list=13%, signal=28%
GO_RENAL_TUBULE_DEVELOPMENT	GO_RENAL_TUBULE_DEVELOPMENT		70	0.302842	1.20709	0.125714	0.489561	1	1580	tags=24%, list=11%, signal=27%
GO_RECEPTOR_METABOLIC_PROCESS	GO_RECEPTOR_METABOLIC_PROCESS		153	0.269639	1.2017	0.0941176	0.504658	1	2487	tags=25%, list=17%, signal=30%
GO_RIBOSOME_ASSEMBLY	GO_RIBOSOME_ASSEMBLY		51	0.322184	1.19888	0.184615	0.510873	1	3296	tags=29%, list=22%, signal=38%
GO_REGULATION_OF_BODY_FLUID_LEVELS	GO_REGULATION_OF_BODY_FLUID_LEVELS		353	0.239952	1.19743	0.0285714	0.511971	1	1447	tags=15%, list=10%, signal=17%
GO_NEPHRON_MORPHOGENESIS	GO_NEPHRON_MORPHOGENESIS		59	0.315377	1.19476	0.157407	0.518	1	1563	tags=25%, list=11%, signal=28%
GO_RIBOSOMAL_SMALL_SUBUNIT_BIOGENESIS	GO_RIBOSOMAL_SMALL_SUBUNIT_BIOGENESIS		57	0.31056	1.19339	0.16954	0.518617	1	4419	tags=44%, list=30%, signal=62%
GO_REGULATION_OF_CELL_SUBSTRATE_ADHESION	GO_REGULATION_OF_CELL_SUBSTRATE_ADHESION		170	0.261908	1.19034	0.0916031	0.526029	1	2583	tags=24%, list=17%, signal=29%
GO_CENTROSOME_DUPLICATION	GO_CENTROSOME_DUPLICATION		58	0.315949	1.18862	0.181034	0.528259	1	4811	tags=52%, list=33%, signal=76%
GO_POSITIVE_REGULATION_OF_PROTEIN_SERINE_THREONINE_KINASE_ACTIVITY	GO_POSITIVE_REGULATION_OF_PROTEIN_SERINE_THREONINE_KINASE_ACTIVITY		272	0.246247	1.18655	0.056701	0.531961	1	1939	tags=21%, list=13%, signal=24%
GO_CELLULAR_AMINO_ACID_CATABOLIC_PROCESS	GO_CELLULAR_AMINO_ACID_CATABOLIC_PROCESS		55	0.317613	1.18634	0.159884	0.528622	1	779	tags=15%, list=5%, signal=15%
GO_HEART_DEVELOPMENT	GO_HEART_DEVELOPMENT		464	0.231809	1.1842	0.0241935	0.532633	1	2243	tags=21%, list=15%, signal=24%
GO_MUSCLE_CELL_DIFFERENTIATION	GO_MUSCLE_CELL_DIFFERENTIATION		290	0.2442	1.18388	0.0607477	0.529857	1	1494	tags=17%, list=10%, signal=19%
GO_AMINOGLYCAN_METABOLIC_PROCESS	GO_AMINOGLYCAN_METABOLIC_PROCESS		106	0.275678	1.18281	0.125	0.530098	1	1983	tags=24%, list=13%, signal=27%
GO_KIDNEY_MORPHOGENESIS	GO_KIDNEY_MORPHOGENESIS		71	0.298511	1.18138	0.15	0.531688	1	1580	tags=25%, list=11%, signal=28%
GO_AMINE_TRANSPORT	GO_AMINE_TRANSPORT		54	0.314809	1.18104	0.187692	0.529082	1	1308	tags=22%, list=9%, signal=24%
GO_POSITIVE_REGULATION_OF_RNA_METABOLIC_PROCESS	GO_POSITIVE_REGULATION_OF_RNA_METABOLIC_PROCESS		58	0.312085	1.18024	0.185393	0.52818	1	694	tags=9%, list=5%, signal=9%
GO_PHOSPHOLIPID_BIOSYNTHETIC_PROCESS	GO_PHOSPHOLIPID_BIOSYNTHETIC_PROCESS		207	0.252529	1.17768	0.0829493	0.533969	1	3057	tags=29%, list=21%, signal=37%
GO_ENDOCHONDRAL_BONE_MORPHOGENESIS	GO_ENDOCHONDRAL_BONE_MORPHOGENESIS		58	0.309046	1.17445	0.175595	0.542394	1	3568	tags=40%, list=24%, signal=52%
GO_CARDIAC_MUSCLE_TISSUE_MORPHOGENESIS	GO_CARDIAC_MUSCLE_TISSUE_MORPHOGENESIS		58	0.31081	1.17319	0.193353	0.543432	1	1144	tags=21%, list=8%, signal=22%
GO_POSITIVE_REGULATION_OF_ENDOTHELIAL_CELL_MIGRATION	GO_POSITIVE_REGULATION_OF_ENDOTHELIAL_CELL_MIGRATION		86	0.284431	1.17268	0.171687	0.541566	1	2570	tags=27%, list=17%, signal=32%
GO_REGULATION_OF_CELLULAR_RESPONSE_TO_INSULIN_STIMULUS	GO_REGULATION_OF_CELLULAR_RESPONSE_TO_INSULIN_STIMULUS		55	0.318499	1.16895	0.186047	0.551733	1	1353	tags=20%, list=9%, signal=22%
GO_BONE_DEVELOPMENT	GO_BONE_DEVELOPMENT		169	0.257866	1.16808	0.128676	0.551181	1	2206	tags=22%, list=15%, signal=26%
GO_CAMERA_TYPE_EYE_DEVELOPMENT	GO_CAMERA_TYPE_EYE_DEVELOPMENT		213	0.248316	1.16698	0.105727	0.551427	1	2502	tags=25%, list=17%, signal=30%
GO_NEGATIVE_REGULATION_OF_ION_TRANSPORT	GO_NEGATIVE_REGULATION_OF_ION_TRANSPORT		107	0.269399	1.16689	0.153584	0.547957	1	1888	tags=21%, list=13%, signal=24%
GO_POLYSACCHARIDE_BIOSYNTHETIC_PROCESS	GO_POLYSACCHARIDE_BIOSYNTHETIC_PROCESS		64	0.297312	1.1661	0.179191	0.547165	1	1784	tags=20%, list=12%, signal=23%
GO_HEMATOPOIETIC_STEM_CELL_DIFFERENTIATION	GO_HEMATOPOIETIC_STEM_CELL_DIFFERENTIATION		69	0.29129	1.16392	0.172131	0.551361	1	421	tags=7%, list=3%, signal=7%
GO_SPHINGOLIPID_METABOLIC_PROCESS	GO_SPHINGOLIPID_METABOLIC_PROCESS		62	0.300952	1.16308	0.185841	0.550991	1	3363	tags=32%, list=23%, signal=42%
GO_GLYCEROPHOSPHOLIPID_METABOLIC_PROCESS	GO_GLYCEROPHOSPHOLIPID_METABOLIC_PROCESS		141	0.260199	1.16295	0.102273	0.547793	1	1053	tags=12%, list=7%, signal=13%
GO_METANEPHROS_DEVELOPMENT	GO_METANEPHROS_DEVELOPMENT		68	0.291743	1.16179	0.184049	0.548627	1	1755	tags=26%, list=12%, signal=30%
GO_REGULATION_OF_TUBE_SIZE	GO_REGULATION_OF_TUBE_SIZE		98	0.280067	1.15985	0.17301	0.552266	1	2296	tags=31%, list=16%, signal=36%
GO_MATURATION_OF_SSU_RRNA	GO_MATURATION_OF_SSU_RRNA		41	0.326068	1.15752	0.230556	0.557458	1	3876	tags=41%, list=26%, signal=56%
GO_POSITIVE_REGULATION_OF_CELL_DIVISION	GO_POSITIVE_REGULATION_OF_CELL_DIVISION		57	0.303425	1.15523	0.203911	0.562512	1	944	tags=19%, list=6%, signal=21%
GO_DETECTION_OF_ABIOTIC_STIMULUS	GO_DETECTION_OF_ABIOTIC_STIMULUS		65	0.297709	1.15497	0.204748	0.55987	1	2343	tags=29%, list=16%, signal=35%
GO_ENDODERM_FORMATION	GO_ENDODERM_FORMATION		41	0.325038	1.15118	0.222222	0.571322	1	2463	tags=29%, list=17%, signal=35%
GO_NUCLEOSIDE_TRIPHOSPHATE_METABOLIC_PROCESS	GO_NUCLEOSIDE_TRIPHOSPHATE_METABOLIC_PROCESS		49	0.316755	1.14993	0.225543	0.572286	1	2504	tags=29%, list=17%, signal=34%
GO_LIPOSACCHARIDE_METABOLIC_PROCESS	GO_LIPOSACCHARIDE_METABOLIC_PROCESS		45	0.317777	1.14935	0.225989	0.570756	1	1244	tags=18%, list=8%, signal=19%
GO_SECONDARY_ALCOHOL_METABOLIC_PROCESS	GO_SECONDARY_ALCOHOL_METABOLIC_PROCESS		65	0.296571	1.14923	0.20712	0.567692	1	1340	tags=20%, list=9%, signal=22%
GO_POST_TRANSLATIONAL_PROTEIN_MODIFICATION	GO_POST_TRANSLATIONAL_PROTEIN_MODIFICATION		308	0.236377	1.149	0.0958084	0.565001	1	1620	tags=13%, list=11%, signal=15%
GO_REGULATION_OF_RAS_PROTEIN_SIGNAL_TRANSDUCTION	GO_REGULATION_OF_RAS_PROTEIN_SIGNAL_TRANSDUCTION		201	0.24395	1.14456	0.157658	0.578381	1	3459	tags=31%, list=23%, signal=40%
GO_POSITIVE_REGULATION_OF_MAP_KINASE_ACTIVITY	GO_POSITIVE_REGULATION_OF_MAP_KINASE_ACTIVITY		212	0.244907	1.1431	0.124424	0.580467	1	1939	tags=22%, list=13%, signal=25%
GO_NEGATIVE_REGULATION_OF_TRANSMEMBRANE_TRANSPORT	GO_NEGATIVE_REGULATION_OF_TRANSMEMBRANE_TRANSPORT		88	0.276428	1.14243	0.197324	0.579573	1	1888	tags=23%, list=13%, signal=26%
GO_CELLULAR_AMINO_ACID_METABOLIC_PROCESS	GO_CELLULAR_AMINO_ACID_METABOLIC_PROCESS		229	0.242082	1.14116	0.125	0.580821	1	1884	tags=16%, list=13%, signal=18%
GO_REGULATION_OF_CALCIUM_ION_TRANSMEMBRANE_TRANSPORT	GO_REGULATION_OF_CALCIUM_ION_TRANSMEMBRANE_TRANSPORT		108	0.264726	1.14006	0.183871	0.581754	1	1743	tags=23%, list=12%, signal=26%
GO_ORGANIC_ACID_TRANSMEMBRANE_TRANSPORT	GO_ORGANIC_ACID_TRANSMEMBRANE_TRANSPORT		98	0.272168	1.13982	0.156863	0.579343	1	1437	tags=19%, list=10%, signal=21%
GO_REGULATION_OF_WOUND_HEALING	GO_REGULATION_OF_WOUND_HEALING		94	0.267219	1.13961	0.207407	0.576776	1	1142	tags=16%, list=8%, signal=17%
GO_LYSOSOME_LOCALIZATION	GO_LYSOSOME_LOCALIZATION		52	0.307887	1.13793	0.244253	0.579775	1	1728	tags=21%, list=12%, signal=24%
GO_ENDODERM_DEVELOPMENT	GO_ENDODERM_DEVELOPMENT		58	0.296883	1.13785	0.212389	0.57674	1	2463	tags=26%, list=17%, signal=31%
GO_ENDOTHELIAL_CELL_MIGRATION	GO_ENDOTHELIAL_CELL_MIGRATION		173	0.252745	1.13687	0.134387	0.577079	1	2193	tags=21%, list=15%, signal=25%
GO_RRNA_METABOLIC_PROCESS	GO_RRNA_METABOLIC_PROCESS		188	0.245039	1.13674	0.141553	0.574244	1	3547	tags=30%, list=24%, signal=39%
GO_PROTEIN_N_LINKED_GLYCOSYLATION	GO_PROTEIN_N_LINKED_GLYCOSYLATION		68	0.290427	1.13642	0.220447	0.572078	1	2284	tags=21%, list=15%, signal=24%
GO_POSITIVE_REGULATION_OF_ACTIN_FILAMENT_BUNDLE_ASSEMBLY	GO_POSITIVE_REGULATION_OF_ACTIN_FILAMENT_BUNDLE_ASSEMBLY		53	0.306292	1.13606	0.248485	0.570213	1	1935	tags=25%, list=13%, signal=28%
GO_SENSORY_SYSTEM_DEVELOPMENT	GO_SENSORY_SYSTEM_DEVELOPMENT		253	0.237364	1.13557	0.112745	0.568841	1	1975	tags=20%, list=13%, signal=22%
GO_PROTEIN_TRANSPORT_ALONG_MICROTUBULE	GO_PROTEIN_TRANSPORT_ALONG_MICROTUBULE		59	0.305089	1.13071	0.261972	0.583754	1	1973	tags=24%, list=13%, signal=27%
GO_REGULATION_OF_RHO_PROTEIN_SIGNAL_TRANSDUCTION	GO_REGULATION_OF_RHO_PROTEIN_SIGNAL_TRANSDUCTION		116	0.259156	1.1238	0.176471	0.607494	1	2021	tags=22%, list=14%, signal=26%
GO_CELLULAR_GLUCOSE_HOMEOSTASIS	GO_CELLULAR_GLUCOSE_HOMEOSTASIS		111	0.25845	1.12344	0.179012	0.60556	1	2243	tags=18%, list=15%, signal=21%
GO_AUTOPHAGY_OF_MITOCHONDRION	GO_AUTOPHAGY_OF_MITOCHONDRION		67	0.286623	1.12316	0.227405	0.603395	1	3669	tags=31%, list=25%, signal=42%
GO_SULFUR_COMPOUND_BIOSYNTHETIC_PROCESS	GO_SULFUR_COMPOUND_BIOSYNTHETIC_PROCESS		140	0.256412	1.12253	0.172285	0.602672	1	2005	tags=21%, list=14%, signal=25%
GO_RECEPTOR_CLUSTERING	GO_RECEPTOR_CLUSTERING		48	0.306104	1.12252	0.272973	0.599373	1	1130	tags=15%, list=8%, signal=16%
GO_AMINOGLYCAN_CATABOLIC_PROCESS	GO_AMINOGLYCAN_CATABOLIC_PROCESS		45	0.309599	1.11923	0.260479	0.608803	1	1129	tags=22%, list=8%, signal=24%
GO_VASCULAR_ENDOTHELIAL_GROWTH_FACTOR_RECEPTOR_SIGNALING_PATHWAY	GO_VASCULAR_ENDOTHELIAL_GROWTH_FACTOR_RECEPTOR_SIGNALING_PATHWAY		86	0.269114	1.11848	0.215548	0.608613	1	1664	tags=19%, list=11%, signal=21%
GO_NITRIC_OXIDE_BIOSYNTHETIC_PROCESS	GO_NITRIC_OXIDE_BIOSYNTHETIC_PROCESS		59	0.292152	1.11605	0.238889	0.615108	1	3784	tags=44%, list=26%, signal=59%
GO_NEGATIVE_REGULATION_OF_CELL_ADHESION	GO_NEGATIVE_REGULATION_OF_CELL_ADHESION		200	0.242811	1.11568	0.171053	0.613317	1	1722	tags=18%, list=12%, signal=20%
GO_MITOCHONDRIAL_MEMBRANE_ORGANIZATION	GO_MITOCHONDRIAL_MEMBRANE_ORGANIZATION		94	0.266778	1.11175	0.260135	0.625226	1	4187	tags=38%, list=28%, signal=53%
GO_NUCLEAR_TRANSCRIBED_MRNA_CATABOLIC_PROCESS	GO_NUCLEAR_TRANSCRIBED_MRNA_CATABOLIC_PROCESS		180	0.240994	1.11079	0.157676	0.625618	1	5096	tags=42%, list=35%, signal=64%
GO_CIRCADIAN_REGULATION_OF_GENE_EXPRESSION	GO_CIRCADIAN_REGULATION_OF_GENE_EXPRESSION		46	0.306615	1.11054	0.272989	0.623304	1	2829	tags=28%, list=19%, signal=35%
GO_CILIUM_ORGANIZATION	GO_CILIUM_ORGANIZATION		266	0.231689	1.10947	0.148352	0.624422	1	2914	tags=24%, list=20%, signal=29%
GO_ORGANELLE_DISASSEMBLY	GO_ORGANELLE_DISASSEMBLY		88	0.271432	1.10924	0.25625	0.621962	1	3755	tags=31%, list=25%, signal=41%
GO_ESTABLISHMENT_OF_ORGANELLE_LOCALIZATION	GO_ESTABLISHMENT_OF_ORGANELLE_LOCALIZATION		394	0.222742	1.10831	0.109489	0.622547	1	3285	tags=29%, list=22%, signal=36%
GO_VASCULOGENESIS	GO_VASCULOGENESIS		68	0.278446	1.10786	0.246201	0.620986	1	2638	tags=26%, list=18%, signal=32%
GO_STEROL_METABOLIC_PROCESS	GO_STEROL_METABOLIC_PROCESS		71	0.282371	1.10774	0.274096	0.618256	1	1340	tags=20%, list=9%, signal=22%
GO_NEGATIVE_REGULATION_OF_LEUKOCYTE_CELL_CELL_ADHESION	GO_NEGATIVE_REGULATION_OF_LEUKOCYTE_CELL_CELL_ADHESION		84	0.271881	1.10635	0.262658	0.620538	1	1722	tags=19%, list=12%, signal=21%
GO_GLUCOSE_IMPORT	GO_GLUCOSE_IMPORT		47	0.307235	1.10598	0.275	0.618842	1	3556	tags=40%, list=24%, signal=53%
GO_RESPONSE_TO_LEUKEMIA_INHIBITORY_FACTOR	GO_RESPONSE_TO_LEUKEMIA_INHIBITORY_FACTOR		82	0.270199	1.10353	0.256579	0.625858	1	1986	tags=18%, list=13%, signal=21%
GO_POSITIVE_REGULATION_OF_BINDING	GO_POSITIVE_REGULATION_OF_BINDING		158	0.245077	1.10303	0.219917	0.624625	1	2469	tags=20%, list=17%, signal=23%
GO_NEPHRON_EPITHELIUM_DEVELOPMENT	GO_NEPHRON_EPITHELIUM_DEVELOPMENT		81	0.272337	1.10136	0.256055	0.628375	1	1580	tags=21%, list=11%, signal=23%
GO_REGULATION_OF_HEMATOPOIETIC_PROGENITOR_CELL_DIFFERENTIATION	GO_REGULATION_OF_HEMATOPOIETIC_PROGENITOR_CELL_DIFFERENTIATION		74	0.277617	1.10029	0.263636	0.629446	1	1641	tags=11%, list=11%, signal=12%
GO_POSITIVE_REGULATION_OF_STRESS_FIBER_ASSEMBLY	GO_POSITIVE_REGULATION_OF_STRESS_FIBER_ASSEMBLY		45	0.304934	1.09998	0.290237	0.627502	1	2943	tags=31%, list=20%, signal=39%
GO_SPERMATID_DIFFERENTIATION	GO_SPERMATID_DIFFERENTIATION		72	0.273349	1.09952	0.29085	0.6261	1	1961	tags=15%, list=13%, signal=18%
GO_POSITIVE_REGULATION_OF_CALCIUM_ION_TRANSMEMBRANE_TRANSPORT	GO_POSITIVE_REGULATION_OF_CALCIUM_ION_TRANSMEMBRANE_TRANSPORT		49	0.294088	1.09913	0.305949	0.624582	1	1138	tags=24%, list=8%, signal=26%
GO_ENDOTHELIAL_CELL_APOPTOTIC_PROCESS	GO_ENDOTHELIAL_CELL_APOPTOTIC_PROCESS		42	0.312586	1.09699	0.288089	0.630106	1	3129	tags=36%, list=21%, signal=45%
GO_EXOCYTIC_PROCESS	GO_EXOCYTIC_PROCESS		69	0.279723	1.09654	0.262537	0.628859	1	2494	tags=25%, list=17%, signal=30%
GO_REGULATION_OF_LIPID_KINASE_ACTIVITY	GO_REGULATION_OF_LIPID_KINASE_ACTIVITY		53	0.292393	1.09149	0.294906	0.64657	1	1812	tags=17%, list=12%, signal=19%
GO_VESICLE_ORGANIZATION	GO_VESICLE_ORGANIZATION		275	0.226816	1.0914	0.180905	0.643806	1	3815	tags=33%, list=26%, signal=44%
GO_PURINE_CONTAINING_COMPOUND_CATABOLIC_PROCESS	GO_PURINE_CONTAINING_COMPOUND_CATABOLIC_PROCESS		40	0.305895	1.08443	0.321526	0.669798	1	2344	tags=28%, list=16%, signal=33%
GO_COLLAGEN_FIBRIL_ORGANIZATION	GO_COLLAGEN_FIBRIL_ORGANIZATION		44	0.308631	1.08407	0.336898	0.668109	1	2164	tags=34%, list=15%, signal=40%
GO_PLATELET_DERIVED_GROWTH_FACTOR_RECEPTOR_SIGNALING_PATHWAY	GO_PLATELET_DERIVED_GROWTH_FACTOR_RECEPTOR_SIGNALING_PATHWAY		54	0.289592	1.08336	0.294618	0.667739	1	2050	tags=24%, list=14%, signal=28%
GO_RESPONSE_TO_TEMPERATURE_STIMULUS	GO_RESPONSE_TO_TEMPERATURE_STIMULUS		195	0.232091	1.08284	0.264317	0.666781	1	1751	tags=14%, list=12%, signal=16%
GO_REGULATION_OF_VACUOLE_ORGANIZATION	GO_REGULATION_OF_VACUOLE_ORGANIZATION		41	0.309484	1.08273	0.296	0.66402	1	3551	tags=41%, list=24%, signal=54%
GO_ORGANELLE_FUSION	GO_ORGANELLE_FUSION		104	0.258603	1.08226	0.273006	0.662909	1	3737	tags=34%, list=25%, signal=45%
GO_LOCALIZATION_WITHIN_MEMBRANE	GO_LOCALIZATION_WITHIN_MEMBRANE		125	0.24861	1.0818	0.245211	0.661635	1	2694	tags=27%, list=18%, signal=33%
GO_AXONAL_TRANSPORT	GO_AXONAL_TRANSPORT		43	0.300815	1.08175	0.311798	0.658846	1	2886	tags=30%, list=20%, signal=37%
GO_POSITIVE_REGULATION_OF_PROTEIN_BINDING	GO_POSITIVE_REGULATION_OF_PROTEIN_BINDING		84	0.263546	1.08125	0.2589	0.657804	1	1797	tags=17%, list=12%, signal=19%
GO_PROTEOGLYCAN_METABOLIC_PROCESS	GO_PROTEOGLYCAN_METABOLIC_PROCESS		55	0.291059	1.08023	0.323615	0.658975	1	3241	tags=35%, list=22%, signal=44%
GO_MEMBRANE_PROTEIN_PROTEOLYSIS	GO_MEMBRANE_PROTEIN_PROTEOLYSIS		51	0.297835	1.08023	0.320917	0.655955	1	2234	tags=22%, list=15%, signal=25%
GO_POSITIVE_REGULATION_OF_CELL_SUBSTRATE_ADHESION	GO_POSITIVE_REGULATION_OF_CELL_SUBSTRATE_ADHESION		97	0.259194	1.08017	0.245399	0.653188	1	1379	tags=18%, list=9%, signal=19%
GO_ICOSANOID_METABOLIC_PROCESS	GO_ICOSANOID_METABOLIC_PROCESS		46	0.28982	1.07986	0.312849	0.651645	1	1401	tags=17%, list=9%, signal=19%
GO_RESPONSE_TO_ACTIVITY	GO_RESPONSE_TO_ACTIVITY		51	0.293794	1.07906	0.306849	0.652005	1	571	tags=14%, list=4%, signal=14%
GO_VESICLE_MEDIATED_TRANSPORT_BETWEEN_ENDOSOMAL_COMPARTMENTS	GO_VESICLE_MEDIATED_TRANSPORT_BETWEEN_ENDOSOMAL_COMPARTMENTS		40	0.30739	1.07678	0.306122	0.658113	1	4696	tags=50%, list=32%, signal=73%
GO_REGULATION_OF_ENDOTHELIAL_CELL_MIGRATION	GO_REGULATION_OF_ENDOTHELIAL_CELL_MIGRATION		134	0.246844	1.07639	0.282143	0.656689	1	2185	tags=21%, list=15%, signal=24%
GO_NEGATIVE_REGULATION_OF_CELLULAR_PROTEIN_CATABOLIC_PROCESS	GO_NEGATIVE_REGULATION_OF_CELLULAR_PROTEIN_CATABOLIC_PROCESS		68	0.272753	1.07517	0.319088	0.658973	1	4284	tags=38%, list=29%, signal=54%
GO_RECEPTOR_INTERNALIZATION	GO_RECEPTOR_INTERNALIZATION		85	0.262341	1.07357	0.3125	0.662278	1	1934	tags=22%, list=13%, signal=26%
GO_NEGATIVE_REGULATION_OF_VASCULATURE_DEVELOPMENT	GO_NEGATIVE_REGULATION_OF_VASCULATURE_DEVELOPMENT		91	0.261441	1.07324	0.295082	0.660672	1	3368	tags=31%, list=23%, signal=40%
GO_ALPHA_AMINO_ACID_CATABOLIC_PROCESS	GO_ALPHA_AMINO_ACID_CATABOLIC_PROCESS		51	0.287668	1.07173	0.342183	0.66416	1	779	tags=14%, list=5%, signal=14%
GO_REGULATION_OF_CALCIUM_MEDIATED_SIGNALING	GO_REGULATION_OF_CALCIUM_MEDIATED_SIGNALING		80	0.264316	1.0659	0.312121	0.685341	1	1949	tags=25%, list=13%, signal=29%
GO_NEUROTRANSMITTER_BIOSYNTHETIC_PROCESS	GO_NEUROTRANSMITTER_BIOSYNTHETIC_PROCESS		68	0.268372	1.0645	0.332394	0.688138	1	3368	tags=37%, list=23%, signal=47%
GO_CELLULAR_PROCESS_INVOLVED_IN_REPRODUCTION_IN_MULTICELLULAR_ORGANISM	GO_CELLULAR_PROCESS_INVOLVED_IN_REPRODUCTION_IN_MULTICELLULAR_ORGANISM		181	0.234721	1.06186	0.2875	0.695945	1	2091	tags=18%, list=14%, signal=21%
GO_POSITIVE_REGULATION_OF_CYSTEINE_TYPE_ENDOPEPTIDASE_ACTIVITY	GO_POSITIVE_REGULATION_OF_CYSTEINE_TYPE_ENDOPEPTIDASE_ACTIVITY		113	0.246574	1.05906	0.292517	0.704551	1	1093	tags=14%, list=7%, signal=15%
GO_REGULATION_OF_MITOCHONDRION_ORGANIZATION	GO_REGULATION_OF_MITOCHONDRION_ORGANIZATION		151	0.232424	1.05875	0.315789	0.702824	1	3395	tags=27%, list=23%, signal=35%
GO_AMINO_ACID_TRANSPORT	GO_AMINO_ACID_TRANSPORT		100	0.250692	1.05682	0.330097	0.707902	1	1437	tags=18%, list=10%, signal=20%
GO_POST_GOLGI_VESICLE_MEDIATED_TRANSPORT	GO_POST_GOLGI_VESICLE_MEDIATED_TRANSPORT		95	0.249454	1.05548	0.34965	0.710305	1	4006	tags=32%, list=27%, signal=43%
GO_CELLULAR_CARBOHYDRATE_BIOSYNTHETIC_PROCESS	GO_CELLULAR_CARBOHYDRATE_BIOSYNTHETIC_PROCESS		70	0.268574	1.05531	0.336257	0.708021	1	1784	tags=19%, list=12%, signal=21%
GO_SPLICEOSOMAL_COMPLEX_ASSEMBLY	GO_SPLICEOSOMAL_COMPLEX_ASSEMBLY		48	0.285181	1.05501	0.346939	0.706247	1	3316	tags=25%, list=22%, signal=32%
GO_REGULATION_OF_EPITHELIAL_TO_MESENCHYMAL_TRANSITION	GO_REGULATION_OF_EPITHELIAL_TO_MESENCHYMAL_TRANSITION		70	0.262117	1.05375	0.322289	0.708713	1	1586	tags=21%, list=11%, signal=24%
GO_MUSCLE_FIBER_DEVELOPMENT	GO_MUSCLE_FIBER_DEVELOPMENT		51	0.282682	1.05342	0.326816	0.707214	1	1803	tags=25%, list=12%, signal=29%
GO_NEGATIVE_REGULATION_OF_RESPONSE_TO_WOUNDING	GO_NEGATIVE_REGULATION_OF_RESPONSE_TO_WOUNDING		62	0.273686	1.05299	0.346278	0.706166	1	1142	tags=16%, list=8%, signal=17%
GO_BLOOD_VESSEL_MORPHOGENESIS	GO_BLOOD_VESSEL_MORPHOGENESIS		467	0.206488	1.05047	0.27907	0.713597	1	2243	tags=21%, list=15%, signal=24%
GO_LIPID_MODIFICATION	GO_LIPID_MODIFICATION		189	0.226656	1.0502	0.270386	0.711676	1	1905	tags=17%, list=13%, signal=20%
GO_ACTIN_FILAMENT_BUNDLE_ORGANIZATION	GO_ACTIN_FILAMENT_BUNDLE_ORGANIZATION		127	0.239688	1.04907	0.320819	0.71356	1	1794	tags=20%, list=12%, signal=22%
GO_REGULATION_OF_CELLULAR_PROTEIN_CATABOLIC_PROCESS	GO_REGULATION_OF_CELLULAR_PROTEIN_CATABOLIC_PROCESS		214	0.221134	1.04854	0.311881	0.712875	1	2353	tags=18%, list=16%, signal=21%
GO_HEMATOPOIETIC_PROGENITOR_CELL_DIFFERENTIATION	GO_HEMATOPOIETIC_PROGENITOR_CELL_DIFFERENTIATION		138	0.240386	1.04813	0.30038	0.711618	1	740	tags=9%, list=5%, signal=9%
GO_NUCLEAR_EXPORT	GO_NUCLEAR_EXPORT		181	0.227473	1.0474	0.274678	0.711946	1	3508	tags=25%, list=24%, signal=33%
GO_REGULATION_OF_SODIUM_ION_TRANSMEMBRANE_TRANSPORT	GO_REGULATION_OF_SODIUM_ION_TRANSMEMBRANE_TRANSPORT		50	0.282927	1.04671	0.356125	0.711914	1	2881	tags=38%, list=20%, signal=47%
GO_REGULATION_OF_PHOSPHOLIPID_METABOLIC_PROCESS	GO_REGULATION_OF_PHOSPHOLIPID_METABOLIC_PROCESS		56	0.276441	1.04658	0.348901	0.709646	1	1812	tags=16%, list=12%, signal=18%
GO_PHOSPHOLIPID_METABOLIC_PROCESS	GO_PHOSPHOLIPID_METABOLIC_PROCESS		200	0.22585	1.04497	0.298578	0.713555	1	1858	tags=16%, list=13%, signal=17%
GO_POSITIVE_REGULATION_OF_DEPHOSPHORYLATION	GO_POSITIVE_REGULATION_OF_DEPHOSPHORYLATION		48	0.28716	1.04095	0.36828	0.728123	1	2421	tags=25%, list=16%, signal=30%
GO_DNA_METHYLATION	GO_DNA_METHYLATION		51	0.28134	1.04067	0.365123	0.726357	1	2952	tags=25%, list=20%, signal=32%
GO_NEGATIVE_REGULATION_OF_PROTEOLYSIS_INVOLVED_IN_CELLULAR_PROTEIN_CATABOLIC_PROCESS	GO_NEGATIVE_REGULATION_OF_PROTEOLYSIS_INVOLVED_IN_CELLULAR_PROTEIN_CATABOLIC_PROCESS		58	0.269807	1.03757	0.370821	0.736816	1	4284	tags=38%, list=29%, signal=53%
GO_AUTOPHAGOSOME_ORGANIZATION	GO_AUTOPHAGOSOME_ORGANIZATION		87	0.248817	1.03753	0.385057	0.734036	1	3625	tags=32%, list=25%, signal=42%
GO_REGULATION_OF_SIGNAL_TRANSDUCTION_BY_P53_CLASS_MEDIATOR	GO_REGULATION_OF_SIGNAL_TRANSDUCTION_BY_P53_CLASS_MEDIATOR		157	0.230473	1.03709	0.334711	0.733045	1	3768	tags=30%, list=26%, signal=40%
GO_REGULATION_OF_SMALL_GTPASE_MEDIATED_SIGNAL_TRANSDUCTION	GO_REGULATION_OF_SMALL_GTPASE_MEDIATED_SIGNAL_TRANSDUCTION		291	0.21336	1.03581	0.344086	0.735695	1	2772	tags=23%, list=19%, signal=28%
GO_PROTEIN_MONOUBIQUITINATION	GO_PROTEIN_MONOUBIQUITINATION		62	0.265652	1.03427	0.347059	0.73935	1	3967	tags=39%, list=27%, signal=53%
GO_DENDRITIC_SPINE_MORPHOGENESIS	GO_DENDRITIC_SPINE_MORPHOGENESIS		47	0.275223	1.03404	0.423913	0.737485	1	3536	tags=36%, list=24%, signal=47%
GO_NEGATIVE_REGULATION_OF_DNA_BINDING	GO_NEGATIVE_REGULATION_OF_DNA_BINDING		46	0.282329	1.03017	0.410615	0.751769	1	3140	tags=30%, list=21%, signal=39%
GO_REGULATION_OF_DNA_BINDING	GO_REGULATION_OF_DNA_BINDING		103	0.249242	1.02922	0.396552	0.752799	1	2335	tags=20%, list=16%, signal=24%
GO_TISSUE_MIGRATION	GO_TISSUE_MIGRATION		241	0.218136	1.02803	0.4	0.755015	1	1854	tags=18%, list=13%, signal=20%
GO_CELL_SUBSTRATE_ADHESION	GO_CELL_SUBSTRATE_ADHESION		277	0.211234	1.02711	0.310526	0.756165	1	3008	tags=27%, list=20%, signal=34%
GO_EPITHELIAL_CELL_APOPTOTIC_PROCESS	GO_EPITHELIAL_CELL_APOPTOTIC_PROCESS		79	0.258696	1.02584	0.388889	0.758787	1	3129	tags=30%, list=21%, signal=38%
GO_POSITIVE_REGULATION_OF_UBIQUITIN_DEPENDENT_PROTEIN_CATABOLIC_PROCESS	GO_POSITIVE_REGULATION_OF_UBIQUITIN_DEPENDENT_PROTEIN_CATABOLIC_PROCESS		87	0.247421	1.02583	0.390323	0.755906	1	1613	tags=14%, list=11%, signal=15%
GO_VENTRICULAR_CARDIAC_MUSCLE_TISSUE_DEVELOPMENT	GO_VENTRICULAR_CARDIAC_MUSCLE_TISSUE_DEVELOPMENT		49	0.283729	1.0248	0.399441	0.757618	1	633	tags=14%, list=4%, signal=15%
GO_POSITIVE_REGULATION_OF_OXIDOREDUCTASE_ACTIVITY	GO_POSITIVE_REGULATION_OF_OXIDOREDUCTASE_ACTIVITY		45	0.283233	1.02417	0.381818	0.757457	1	994	tags=18%, list=7%, signal=19%
GO_PROTEIN_CONTAINING_COMPLEX_LOCALIZATION	GO_PROTEIN_CONTAINING_COMPLEX_LOCALIZATION		251	0.212962	1.02276	0.352332	0.760993	1	3271	tags=25%, list=22%, signal=31%
GO_PROCESS_UTILIZING_AUTOPHAGIC_MECHANISM	GO_PROCESS_UTILIZING_AUTOPHAGIC_MECHANISM		424	0.206024	1.01929	0.391304	0.77363	1	3852	tags=29%, list=26%, signal=38%
GO_CELL_CELL_JUNCTION_ORGANIZATION	GO_CELL_CELL_JUNCTION_ORGANIZATION		122	0.234897	1.01913	0.403333	0.771402	1	1919	tags=17%, list=13%, signal=20%
GO_MEMBRANE_LIPID_METABOLIC_PROCESS	GO_MEMBRANE_LIPID_METABOLIC_PROCESS		156	0.228548	1.01697	0.392727	0.778049	1	2599	tags=23%, list=18%, signal=28%
GO_SKELETAL_SYSTEM_MORPHOGENESIS	GO_SKELETAL_SYSTEM_MORPHOGENESIS		165	0.222385	1.0148	0.414343	0.784714	1	1857	tags=19%, list=13%, signal=21%
GO_PROTEOGLYCAN_BIOSYNTHETIC_PROCESS	GO_PROTEOGLYCAN_BIOSYNTHETIC_PROCESS		52	0.276271	1.01404	0.451977	0.785263	1	3268	tags=37%, list=22%, signal=47%
GO_POSITIVE_REGULATION_OF_STRIATED_MUSCLE_CELL_DIFFERENTIATION	GO_POSITIVE_REGULATION_OF_STRIATED_MUSCLE_CELL_DIFFERENTIATION		49	0.277472	1.01217	0.416667	0.790562	1	1093	tags=16%, list=7%, signal=18%
GO_REGULATION_OF_RECEPTOR_MEDIATED_ENDOCYTOSIS	GO_REGULATION_OF_RECEPTOR_MEDIATED_ENDOCYTOSIS		79	0.250531	1.01046	0.39881	0.795567	1	3009	tags=29%, list=20%, signal=36%
GO_AMINO_ACID_TRANSMEMBRANE_TRANSPORT	GO_AMINO_ACID_TRANSMEMBRANE_TRANSPORT		61	0.259592	1.00968	0.422741	0.796057	1	1437	tags=18%, list=10%, signal=20%
GO_RETINA_DEVELOPMENT_IN_CAMERA_TYPE_EYE	GO_RETINA_DEVELOPMENT_IN_CAMERA_TYPE_EYE		93	0.244407	1.00873	0.436578	0.797553	1	2164	tags=24%, list=15%, signal=28%
GO_REGULATION_OF_EPITHELIAL_CELL_MIGRATION	GO_REGULATION_OF_EPITHELIAL_CELL_MIGRATION		185	0.221728	1.00851	0.425234	0.795647	1	1854	tags=18%, list=13%, signal=20%
GO_ESTABLISHMENT_OF_PROTEIN_LOCALIZATION_TO_MEMBRANE	GO_ESTABLISHMENT_OF_PROTEIN_LOCALIZATION_TO_MEMBRANE		280	0.208157	1.00727	0.407583	0.798394	1	4456	tags=39%, list=30%, signal=54%
GO_POSITIVE_REGULATION_OF_PROTEIN_CATABOLIC_PROCESS	GO_POSITIVE_REGULATION_OF_PROTEIN_CATABOLIC_PROCESS		187	0.217544	1.00464	0.418103	0.806996	1	2353	tags=19%, list=16%, signal=22%
GO_TOR_SIGNALING	GO_TOR_SIGNALING		97	0.243093	1.00459	0.476821	0.804263	1	3206	tags=28%, list=22%, signal=35%
GO_ACTIN_FILAMENT_ORGANIZATION	GO_ACTIN_FILAMENT_ORGANIZATION		326	0.20397	1.00352	0.424731	0.806119	1	2772	tags=23%, list=19%, signal=27%
GO_PEPTIDYL_TYROSINE_DEPHOSPHORYLATION	GO_PEPTIDYL_TYROSINE_DEPHOSPHORYLATION		87	0.246792	1.00265	0.453416	0.806894	1	2197	tags=21%, list=15%, signal=24%
GO_DNA_METHYLATION_OR_DEMETHYLATION	GO_DNA_METHYLATION_OR_DEMETHYLATION		69	0.249107	0.997194	0.460568	0.827563	1	1803	tags=16%, list=12%, signal=18%
GO_NEGATIVE_REGULATION_OF_PROTEASOMAL_PROTEIN_CATABOLIC_PROCESS	GO_NEGATIVE_REGULATION_OF_PROTEASOMAL_PROTEIN_CATABOLIC_PROCESS		44	0.275426	0.996485	0.445652	0.82772	1	1242	tags=14%, list=8%, signal=15%
GO_T_CELL_DIFFERENTIATION_INVOLVED_IN_IMMUNE_RESPONSE	GO_T_CELL_DIFFERENTIATION_INVOLVED_IN_IMMUNE_RESPONSE		49	0.26734	0.992854	0.462644	0.840966	1	604	tags=10%, list=4%, signal=11%
GO_RESPONSE_TO_OXYGEN_LEVELS	GO_RESPONSE_TO_OXYGEN_LEVELS		325	0.204986	0.992691	0.460123	0.838722	1	2093	tags=18%, list=14%, signal=20%
GO_ADULT_LOCOMOTORY_BEHAVIOR	GO_ADULT_LOCOMOTORY_BEHAVIOR		51	0.26612	0.992439	0.444149	0.836921	1	2029	tags=25%, list=14%, signal=29%
GO_MONOVALENT_INORGANIC_CATION_HOMEOSTASIS	GO_MONOVALENT_INORGANIC_CATION_HOMEOSTASIS		105	0.233937	0.992263	0.464789	0.834734	1	2040	tags=21%, list=14%, signal=24%
GO_REGULATION_OF_UBIQUITIN_DEPENDENT_PROTEIN_CATABOLIC_PROCESS	GO_REGULATION_OF_UBIQUITIN_DEPENDENT_PROTEIN_CATABOLIC_PROCESS		133	0.224751	0.991714	0.477099	0.834252	1	3818	tags=28%, list=26%, signal=37%
GO_CELLULAR_RESPONSE_TO_ABIOTIC_STIMULUS	GO_CELLULAR_RESPONSE_TO_ABIOTIC_STIMULUS		251	0.20581	0.989772	0.491525	0.839873	1	2360	tags=19%, list=16%, signal=22%
GO_POSITIVE_REGULATION_OF_INSULIN_SECRETION	GO_POSITIVE_REGULATION_OF_INSULIN_SECRETION		49	0.265841	0.988014	0.471264	0.844714	1	2107	tags=20%, list=14%, signal=24%
GO_REGULATION_OF_LYMPHOCYTE_MIGRATION	GO_REGULATION_OF_LYMPHOCYTE_MIGRATION		42	0.276923	0.985448	0.468835	0.852999	1	3367	tags=36%, list=23%, signal=46%
GO_POSITIVE_REGULATION_OF_EPITHELIAL_CELL_MIGRATION	GO_POSITIVE_REGULATION_OF_EPITHELIAL_CELL_MIGRATION		121	0.224333	0.983773	0.487972	0.857662	1	2570	tags=23%, list=17%, signal=28%
GO_REGULATION_OF_PROTEIN_AUTOPHOSPHORYLATION	GO_REGULATION_OF_PROTEIN_AUTOPHOSPHORYLATION		44	0.274536	0.980963	0.490358	0.867371	1	994	tags=16%, list=7%, signal=17%
GO_POSITIVE_REGULATION_OF_AUTOPHAGY	GO_POSITIVE_REGULATION_OF_AUTOPHAGY		105	0.231139	0.980689	0.539519	0.865636	1	3031	tags=25%, list=21%, signal=31%
GO_ENDOTHELIAL_CELL_PROLIFERATION	GO_ENDOTHELIAL_CELL_PROLIFERATION		114	0.22733	0.980621	0.513423	0.863009	1	2480	tags=24%, list=17%, signal=28%
GO_REGULATION_OF_PHOSPHOPROTEIN_PHOSPHATASE_ACTIVITY	GO_REGULATION_OF_PHOSPHOPROTEIN_PHOSPHATASE_ACTIVITY		95	0.234408	0.980493	0.473118	0.860711	1	3769	tags=40%, list=26%, signal=53%
GO_INSULIN_RECEPTOR_SIGNALING_PATHWAY	GO_INSULIN_RECEPTOR_SIGNALING_PATHWAY		110	0.228234	0.975592	0.493507	0.879438	1	1905	tags=18%, list=13%, signal=21%
GO_HETEROTYPIC_CELL_CELL_ADHESION	GO_HETEROTYPIC_CELL_CELL_ADHESION		50	0.261129	0.975521	0.488636	0.876774	1	2537	tags=34%, list=17%, signal=41%
GO_GERM_CELL_DEVELOPMENT	GO_GERM_CELL_DEVELOPMENT		127	0.219892	0.974877	0.524164	0.876644	1	2082	tags=17%, list=14%, signal=19%
GO_ACTIN_FILAMENT_DEPOLYMERIZATION	GO_ACTIN_FILAMENT_DEPOLYMERIZATION		44	0.272604	0.974182	0.522546	0.876637	1	2557	tags=25%, list=17%, signal=30%
GO_ESTABLISHMENT_OF_CELL_POLARITY	GO_ESTABLISHMENT_OF_CELL_POLARITY		110	0.224655	0.97193	0.526667	0.883508	1	3282	tags=29%, list=22%, signal=37%
GO_PROTEIN_TARGETING_TO_MEMBRANE	GO_PROTEIN_TARGETING_TO_MEMBRANE		168	0.213988	0.970141	0.5	0.888278	1	5130	tags=48%, list=35%, signal=73%
GO_IRE1_MEDIATED_UNFOLDED_PROTEIN_RESPONSE	GO_IRE1_MEDIATED_UNFOLDED_PROTEIN_RESPONSE		58	0.252688	0.970121	0.525525	0.885416	1	539	tags=9%, list=4%, signal=9%
GO_TRNA_METABOLIC_PROCESS	GO_TRNA_METABOLIC_PROCESS		159	0.216087	0.970085	0.554745	0.882656	1	3443	tags=25%, list=23%, signal=32%
GO_MEMBRANE_INVAGINATION	GO_MEMBRANE_INVAGINATION		59	0.25259	0.969901	0.489914	0.880512	1	1840	tags=24%, list=12%, signal=27%
GO_POSITIVE_REGULATION_OF_PROTEOLYSIS	GO_POSITIVE_REGULATION_OF_PROTEOLYSIS		292	0.198897	0.969343	0.568528	0.879999	1	2251	tags=17%, list=15%, signal=20%
GO_POSITIVE_REGULATION_OF_EPITHELIAL_TO_MESENCHYMAL_TRANSITION	GO_POSITIVE_REGULATION_OF_EPITHELIAL_TO_MESENCHYMAL_TRANSITION		43	0.26399	0.968957	0.461942	0.878745	1	1586	tags=21%, list=11%, signal=23%
GO_REGULATION_OF_PHOSPHATASE_ACTIVITY	GO_REGULATION_OF_PHOSPHATASE_ACTIVITY		136	0.218691	0.96784	0.535316	0.880705	1	3769	tags=37%, list=26%, signal=49%
GO_MEIOTIC_CELL_CYCLE	GO_MEIOTIC_CELL_CYCLE		138	0.21817	0.967082	0.543651	0.881015	1	1802	tags=17%, list=12%, signal=19%
GO_NCRNA_PROCESSING	GO_NCRNA_PROCESSING		321	0.196062	0.96606	0.642045	0.882399	1	3547	tags=26%, list=24%, signal=33%
GO_POSITIVE_REGULATION_OF_MUSCLE_CELL_DIFFERENTIATION	GO_POSITIVE_REGULATION_OF_MUSCLE_CELL_DIFFERENTIATION		74	0.241362	0.965218	0.524927	0.882974	1	1093	tags=14%, list=7%, signal=15%
GO_REGULATION_OF_AUTOPHAGY	GO_REGULATION_OF_AUTOPHAGY		279	0.200739	0.964892	0.61809	0.881471	1	3031	tags=24%, list=21%, signal=30%
GO_POSITIVE_REGULATION_OF_RECEPTOR_MEDIATED_ENDOCYTOSIS	GO_POSITIVE_REGULATION_OF_RECEPTOR_MEDIATED_ENDOCYTOSIS		45	0.266982	0.964826	0.490617	0.878931	1	2501	tags=24%, list=17%, signal=29%
GO_REGULATION_OF_CELLULAR_AMIDE_METABOLIC_PROCESS	GO_REGULATION_OF_CELLULAR_AMIDE_METABOLIC_PROCESS		321	0.195591	0.964256	0.573864	0.878388	1	3787	tags=29%, list=26%, signal=38%
GO_PROTEIN_TRANSPORT_WITHIN_LIPID_BILAYER	GO_PROTEIN_TRANSPORT_WITHIN_LIPID_BILAYER		41	0.273326	0.962847	0.523684	0.881471	1	2629	tags=32%, list=18%, signal=38%
GO_GLYCOGEN_BIOSYNTHETIC_PROCESS	GO_GLYCOGEN_BIOSYNTHETIC_PROCESS		41	0.277428	0.960129	0.497368	0.89028	1	1784	tags=20%, list=12%, signal=22%
GO_SIGNAL_TRANSDUCTION_BY_P53_CLASS_MEDIATOR	GO_SIGNAL_TRANSDUCTION_BY_P53_CLASS_MEDIATOR		230	0.201892	0.959181	0.596859	0.891238	1	3768	tags=28%, list=26%, signal=37%
GO_HISTONE_H3_K9_MODIFICATION	GO_HISTONE_H3_K9_MODIFICATION		41	0.266411	0.959086	0.533512	0.88882	1	201	tags=7%, list=1%, signal=7%
GO_POSITIVE_REGULATION_OF_MITOCHONDRION_ORGANIZATION	GO_POSITIVE_REGULATION_OF_MITOCHONDRION_ORGANIZATION		100	0.235885	0.958418	0.567273	0.8888	1	2941	tags=23%, list=20%, signal=29%
GO_REGULATION_OF_CARDIAC_CONDUCTION	GO_REGULATION_OF_CARDIAC_CONDUCTION		60	0.252521	0.957669	0.553425	0.889005	1	1281	tags=17%, list=9%, signal=18%
GO_MALE_GAMETE_GENERATION	GO_MALE_GAMETE_GENERATION		290	0.19905	0.957131	0.640449	0.888529	1	2831	tags=22%, list=19%, signal=27%
GO_REGULATION_OF_PROTEASOMAL_UBIQUITIN_DEPENDENT_PROTEIN_CATABOLIC_PROCESS	GO_REGULATION_OF_PROTEASOMAL_UBIQUITIN_DEPENDENT_PROTEIN_CATABOLIC_PROCESS		109	0.220604	0.956811	0.587302	0.887115	1	3818	tags=28%, list=26%, signal=37%
GO_REGULATION_OF_PROTEASOMAL_PROTEIN_CATABOLIC_PROCESS	GO_REGULATION_OF_PROTEASOMAL_PROTEIN_CATABOLIC_PROCESS		161	0.213101	0.95432	0.572491	0.894686	1	2353	tags=17%, list=16%, signal=20%
GO_PROTEIN_TARGETING	GO_PROTEIN_TARGETING		367	0.191115	0.953793	0.701299	0.89411	1	4109	tags=32%, list=28%, signal=43%
GO_REGULATION_OF_ENDOCYTOSIS	GO_REGULATION_OF_ENDOCYTOSIS		170	0.209828	0.953602	0.601504	0.892196	1	2695	tags=24%, list=18%, signal=28%
GO_HORMONE_MEDIATED_SIGNALING_PATHWAY	GO_HORMONE_MEDIATED_SIGNALING_PATHWAY		166	0.212152	0.953542	0.600897	0.88969	1	2259	tags=19%, list=15%, signal=23%
GO_NEGATIVE_REGULATION_OF_CELL_SUBSTRATE_ADHESION	GO_NEGATIVE_REGULATION_OF_CELL_SUBSTRATE_ADHESION		51	0.257022	0.952154	0.550432	0.892759	1	815	tags=12%, list=6%, signal=12%
GO_POSITIVE_REGULATION_OF_CELLULAR_PROTEIN_CATABOLIC_PROCESS	GO_POSITIVE_REGULATION_OF_CELLULAR_PROTEIN_CATABOLIC_PROCESS		126	0.216421	0.951178	0.585271	0.893765	1	2353	tags=17%, list=16%, signal=21%
GO_REGULATION_OF_TELOMERE_MAINTENANCE_VIA_TELOMERE_LENGTHENING	GO_REGULATION_OF_TELOMERE_MAINTENANCE_VIA_TELOMERE_LENGTHENING		49	0.25916	0.949916	0.553977	0.89617	1	5040	tags=41%, list=34%, signal=62%
GO_CELL_AGING	GO_CELL_AGING		91	0.227713	0.948841	0.587662	0.897864	1	2185	tags=20%, list=15%, signal=23%
GO_PROTEIN_LOCALIZATION_TO_CYTOSKELETON	GO_PROTEIN_LOCALIZATION_TO_CYTOSKELETON		47	0.256779	0.945773	0.558011	0.907532	1	1604	tags=15%, list=11%, signal=17%
GO_AXO_DENDRITIC_TRANSPORT	GO_AXO_DENDRITIC_TRANSPORT		53	0.254067	0.942416	0.558824	0.918423	1	2397	tags=23%, list=16%, signal=27%
GO_POSITIVE_REGULATION_OF_ENDOTHELIAL_CELL_PROLIFERATION	GO_POSITIVE_REGULATION_OF_ENDOTHELIAL_CELL_PROLIFERATION		77	0.233221	0.940351	0.607477	0.923769	1	2746	tags=30%, list=19%, signal=37%
GO_STEROL_HOMEOSTASIS	GO_STEROL_HOMEOSTASIS		57	0.25246	0.938336	0.577348	0.929107	1	1545	tags=23%, list=10%, signal=25%
GO_ENDOSOME_ORGANIZATION	GO_ENDOSOME_ORGANIZATION		68	0.233437	0.936273	0.58309	0.934758	1	3285	tags=26%, list=22%, signal=34%
GO_REGULATION_OF_CELL_ADHESION_MEDIATED_BY_INTEGRIN	GO_REGULATION_OF_CELL_ADHESION_MEDIATED_BY_INTEGRIN		40	0.264153	0.935883	0.575835	0.933341	1	2164	tags=23%, list=15%, signal=26%
GO_INTRACELLULAR_STEROID_HORMONE_RECEPTOR_SIGNALING_PATHWAY	GO_INTRACELLULAR_STEROID_HORMONE_RECEPTOR_SIGNALING_PATHWAY		105	0.220402	0.935167	0.627119	0.933287	1	2259	tags=16%, list=15%, signal=19%
GO_STEROID_HORMONE_MEDIATED_SIGNALING_PATHWAY	GO_STEROID_HORMONE_MEDIATED_SIGNALING_PATHWAY		147	0.209225	0.935012	0.686508	0.931084	1	2259	tags=18%, list=15%, signal=21%
GO_REGULATION_OF_EPITHELIAL_CELL_APOPTOTIC_PROCESS	GO_REGULATION_OF_EPITHELIAL_CELL_APOPTOTIC_PROCESS		58	0.247548	0.933992	0.593567	0.932206	1	3129	tags=31%, list=21%, signal=39%
GO_CELL_ADHESION_MEDIATED_BY_INTEGRIN	GO_CELL_ADHESION_MEDIATED_BY_INTEGRIN		60	0.243394	0.933768	0.609231	0.930262	1	2463	tags=25%, list=17%, signal=30%
GO_REGULATION_OF_PROTEIN_COMPLEX_DISASSEMBLY	GO_REGULATION_OF_PROTEIN_COMPLEX_DISASSEMBLY		93	0.226445	0.933199	0.594595	0.929579	1	2984	tags=27%, list=20%, signal=33%
GO_GLUTAMINE_FAMILY_AMINO_ACID_METABOLIC_PROCESS	GO_GLUTAMINE_FAMILY_AMINO_ACID_METABOLIC_PROCESS		51	0.247687	0.932482	0.563636	0.92965	1	2095	tags=20%, list=14%, signal=23%
GO_REGULATION_OF_CELL_MATRIX_ADHESION	GO_REGULATION_OF_CELL_MATRIX_ADHESION		96	0.226962	0.930503	0.60473	0.934713	1	1835	tags=16%, list=12%, signal=18%
GO_INTRACELLULAR_PROTEIN_TRANSMEMBRANE_TRANSPORT	GO_INTRACELLULAR_PROTEIN_TRANSMEMBRANE_TRANSPORT		47	0.254503	0.930187	0.580838	0.933159	1	4072	tags=43%, list=28%, signal=59%
GO_ACYLGLYCEROL_METABOLIC_PROCESS	GO_ACYLGLYCEROL_METABOLIC_PROCESS		40	0.26294	0.929771	0.573003	0.932024	1	1082	tags=15%, list=7%, signal=16%
GO_REGULATION_OF_GLUCOSE_TRANSMEMBRANE_TRANSPORT	GO_REGULATION_OF_GLUCOSE_TRANSMEMBRANE_TRANSPORT		58	0.242074	0.929453	0.610959	0.930551	1	925	tags=14%, list=6%, signal=15%
GO_REGULATION_OF_DEPHOSPHORYLATION	GO_REGULATION_OF_DEPHOSPHORYLATION		165	0.203314	0.92702	0.658228	0.936947	1	3769	tags=35%, list=26%, signal=46%
GO_PEPTIDYL_LYSINE_METHYLATION	GO_PEPTIDYL_LYSINE_METHYLATION		93	0.223874	0.926365	0.645161	0.936657	1	208	tags=5%, list=1%, signal=5%
GO_REGULATION_OF_G_PROTEIN_COUPLED_RECEPTOR_SIGNALING_PATHWAY	GO_REGULATION_OF_G_PROTEIN_COUPLED_RECEPTOR_SIGNALING_PATHWAY		102	0.216974	0.923353	0.659649	0.945337	1	1138	tags=15%, list=8%, signal=16%
GO_CARBOHYDRATE_TRANSMEMBRANE_TRANSPORT	GO_CARBOHYDRATE_TRANSMEMBRANE_TRANSPORT		82	0.226649	0.922816	0.647059	0.944605	1	964	tags=12%, list=7%, signal=13%
GO_TRANSITION_METAL_ION_TRANSPORT	GO_TRANSITION_METAL_ION_TRANSPORT		95	0.220702	0.922577	0.646667	0.942736	1	1884	tags=20%, list=13%, signal=23%
GO_ORGANELLE_MEMBRANE_FUSION	GO_ORGANELLE_MEMBRANE_FUSION		84	0.226028	0.922556	0.628483	0.940159	1	3737	tags=33%, list=25%, signal=44%
GO_NEURAL_NUCLEUS_DEVELOPMENT	GO_NEURAL_NUCLEUS_DEVELOPMENT		44	0.259236	0.921562	0.599476	0.941181	1	2672	tags=25%, list=18%, signal=30%
GO_REGULATION_OF_ADHERENS_JUNCTION_ORGANIZATION	GO_REGULATION_OF_ADHERENS_JUNCTION_ORGANIZATION		63	0.238666	0.920739	0.639535	0.941546	1	3009	tags=24%, list=20%, signal=30%
GO_T_CELL_MIGRATION	GO_T_CELL_MIGRATION		44	0.250069	0.920535	0.626471	0.939606	1	3367	tags=36%, list=23%, signal=47%
GO_POSITIVE_REGULATION_OF_CELLULAR_AMIDE_METABOLIC_PROCESS	GO_POSITIVE_REGULATION_OF_CELLULAR_AMIDE_METABOLIC_PROCESS		117	0.21164	0.920457	0.666667	0.93723	1	3848	tags=31%, list=26%, signal=41%
GO_ENDOCYTOSIS	GO_ENDOCYTOSIS		447	0.182443	0.919969	0.864662	0.936451	1	3013	tags=24%, list=20%, signal=29%
GO_RESPONSE_TO_AMINO_ACID_STARVATION	GO_RESPONSE_TO_AMINO_ACID_STARVATION		45	0.25184	0.915138	0.610959	0.950873	1	4395	tags=42%, list=30%, signal=60%
GO_POSITIVE_REGULATION_OF_CATABOLIC_PROCESS	GO_POSITIVE_REGULATION_OF_CATABOLIC_PROCESS		363	0.180521	0.911778	0.807229	0.96053	1	3060	tags=21%, list=21%, signal=26%
GO_POSITIVE_REGULATION_OF_PROTEOLYSIS_INVOLVED_IN_CELLULAR_PROTEIN_CATABOLIC_PROCESS	GO_POSITIVE_REGULATION_OF_PROTEOLYSIS_INVOLVED_IN_CELLULAR_PROTEIN_CATABOLIC_PROCESS		109	0.213162	0.911737	0.664495	0.957984	1	2353	tags=17%, list=16%, signal=19%
GO_ANIMAL_ORGAN_REGENERATION	GO_ANIMAL_ORGAN_REGENERATION		64	0.235184	0.911452	0.668622	0.956356	1	2598	tags=23%, list=18%, signal=28%
GO_RESPONSE_TO_STARVATION	GO_RESPONSE_TO_STARVATION		156	0.20153	0.910311	0.761134	0.957846	1	1096	tags=11%, list=7%, signal=12%
GO_CYTOKINESIS	GO_CYTOKINESIS		118	0.209057	0.910157	0.659794	0.955674	1	3445	tags=27%, list=23%, signal=35%
GO_RESPONSE_TO_TOPOLOGICALLY_INCORRECT_PROTEIN	GO_RESPONSE_TO_TOPOLOGICALLY_INCORRECT_PROTEIN		175	0.200617	0.909279	0.758197	0.956218	1	3493	tags=24%, list=24%, signal=31%
GO_REGULATION_OF_TELOMERE_MAINTENANCE	GO_REGULATION_OF_TELOMERE_MAINTENANCE		64	0.232927	0.909022	0.592949	0.954441	1	5040	tags=41%, list=34%, signal=61%
GO_NEUROTRANSMITTER_METABOLIC_PROCESS	GO_NEUROTRANSMITTER_METABOLIC_PROCESS		97	0.219751	0.908789	0.661631	0.952591	1	2467	tags=23%, list=17%, signal=27%
GO_NUCLEAR_TRANSPORT	GO_NUCLEAR_TRANSPORT		294	0.186745	0.904624	0.853107	0.964637	1	3429	tags=24%, list=23%, signal=31%
GO_T_CELL_ACTIVATION_INVOLVED_IN_IMMUNE_RESPONSE	GO_T_CELL_ACTIVATION_INVOLVED_IN_IMMUNE_RESPONSE		64	0.229025	0.901105	0.659884	0.974042	1	1102	tags=11%, list=7%, signal=12%
GO_RNA_POLYADENYLATION	GO_RNA_POLYADENYLATION		40	0.255682	0.899169	0.666667	0.977711	1	4070	tags=35%, list=28%, signal=48%
GO_INTRINSIC_APOPTOTIC_SIGNALING_PATHWAY_IN_RESPONSE_TO_DNA_DAMAGE	GO_INTRINSIC_APOPTOTIC_SIGNALING_PATHWAY_IN_RESPONSE_TO_DNA_DAMAGE		89	0.211799	0.898728	0.69637	0.976502	1	546	tags=7%, list=4%, signal=7%
GO_SMALL_GTPASE_MEDIATED_SIGNAL_TRANSDUCTION	GO_SMALL_GTPASE_MEDIATED_SIGNAL_TRANSDUCTION		483	0.177694	0.897583	0.927928	0.977427	1	2596	tags=20%, list=18%, signal=24%
GO_INTERFERON_GAMMA_PRODUCTION	GO_INTERFERON_GAMMA_PRODUCTION		71	0.226772	0.895643	0.669753	0.981141	1	2674	tags=24%, list=18%, signal=29%
GO_TIGHT_JUNCTION_ORGANIZATION	GO_TIGHT_JUNCTION_ORGANIZATION		48	0.242983	0.895206	0.640884	0.979969	1	2782	tags=25%, list=19%, signal=31%
GO_ALPHA_AMINO_ACID_METABOLIC_PROCESS	GO_ALPHA_AMINO_ACID_METABOLIC_PROCESS		119	0.208094	0.8939	0.701439	0.981619	1	2790	tags=23%, list=19%, signal=28%
GO_POSITIVE_REGULATION_OF_PEPTIDASE_ACTIVITY	GO_POSITIVE_REGULATION_OF_PEPTIDASE_ACTIVITY		149	0.197831	0.892804	0.791339	0.982442	1	1093	tags=11%, list=7%, signal=12%
GO_DENDRITIC_SPINE_DEVELOPMENT	GO_DENDRITIC_SPINE_DEVELOPMENT		78	0.22494	0.889462	0.677116	0.990202	1	3583	tags=37%, list=24%, signal=49%
GO_REGULATION_OF_PROTEIN_CATABOLIC_PROCESS	GO_REGULATION_OF_PROTEIN_CATABOLIC_PROCESS		322	0.181762	0.887402	0.881356	0.994061	1	2353	tags=17%, list=16%, signal=20%
GO_CELL_PROJECTION_ASSEMBLY	GO_CELL_PROJECTION_ASSEMBLY		427	0.177281	0.887	0.941606	0.992681	1	3223	tags=25%, list=22%, signal=31%
GO_GLYCOPROTEIN_METABOLIC_PROCESS	GO_GLYCOPROTEIN_METABOLIC_PROCESS		106	0.209444	0.885718	0.731959	0.993989	1	3261	tags=26%, list=22%, signal=34%
GO_RAB_PROTEIN_SIGNAL_TRANSDUCTION	GO_RAB_PROTEIN_SIGNAL_TRANSDUCTION		59	0.230674	0.885347	0.700297	0.992622	1	4383	tags=44%, list=30%, signal=62%
GO_NEGATIVE_REGULATION_OF_CELLULAR_CATABOLIC_PROCESS	GO_NEGATIVE_REGULATION_OF_CELLULAR_CATABOLIC_PROCESS		194	0.191341	0.885102	0.823789	0.990689	1	3331	tags=25%, list=23%, signal=32%
GO_REGULATION_OF_SODIUM_ION_TRANSPORT	GO_REGULATION_OF_SODIUM_ION_TRANSPORT		68	0.225133	0.883927	0.730539	0.991566	1	2881	tags=31%, list=20%, signal=38%
GO_LYMPHOCYTE_ACTIVATION_INVOLVED_IN_IMMUNE_RESPONSE	GO_LYMPHOCYTE_ACTIVATION_INVOLVED_IN_IMMUNE_RESPONSE		119	0.204869	0.883281	0.775	0.990916	1	1102	tags=10%, list=7%, signal=11%
GO_METENCEPHALON_DEVELOPMENT	GO_METENCEPHALON_DEVELOPMENT		81	0.219129	0.879201	0.697059	1	1	2725	tags=22%, list=18%, signal=27%
GO_REGULATION_OF_CELL_JUNCTION_ASSEMBLY	GO_REGULATION_OF_CELL_JUNCTION_ASSEMBLY		83	0.218347	0.877679	0.75641	1	1	2951	tags=23%, list=20%, signal=28%
GO_CELLULAR_RESPONSE_TO_FATTY_ACID	GO_CELLULAR_RESPONSE_TO_FATTY_ACID		45	0.236287	0.874854	0.696379	1	1	2518	tags=24%, list=17%, signal=29%
GO_L_AMINO_ACID_TRANSPORT	GO_L_AMINO_ACID_TRANSPORT		47	0.241913	0.871963	0.693642	1	1	1437	tags=17%, list=10%, signal=19%
GO_REACTIVE_OXYGEN_SPECIES_BIOSYNTHETIC_PROCESS	GO_REACTIVE_OXYGEN_SPECIES_BIOSYNTHETIC_PROCESS		84	0.215884	0.871578	0.75641	1	1	3368	tags=33%, list=23%, signal=43%
GO_GLYCOLIPID_BIOSYNTHETIC_PROCESS	GO_GLYCOLIPID_BIOSYNTHETIC_PROCESS		55	0.23536	0.870033	0.726519	1	1	2418	tags=22%, list=16%, signal=26%
GO_RNA_DEPENDENT_DNA_BIOSYNTHETIC_PROCESS	GO_RNA_DEPENDENT_DNA_BIOSYNTHETIC_PROCESS		60	0.223858	0.86847	0.730061	1	1	4424	tags=37%, list=30%, signal=52%
GO_MEMBRANE_LIPID_BIOSYNTHETIC_PROCESS	GO_MEMBRANE_LIPID_BIOSYNTHETIC_PROCESS		109	0.204136	0.868084	0.784722	1	1	2418	tags=21%, list=16%, signal=25%
GO_EMBRYONIC_HEART_TUBE_DEVELOPMENT	GO_EMBRYONIC_HEART_TUBE_DEVELOPMENT		56	0.226739	0.866165	0.745714	1	1	2243	tags=18%, list=15%, signal=21%
GO_DETERMINATION_OF_HEART_LEFT_RIGHT_ASYMMETRY	GO_DETERMINATION_OF_HEART_LEFT_RIGHT_ASYMMETRY		46	0.238165	0.864162	0.714286	1	1	2243	tags=20%, list=15%, signal=23%
GO_RESPONSE_TO_NERVE_GROWTH_FACTOR	GO_RESPONSE_TO_NERVE_GROWTH_FACTOR		45	0.238365	0.863922	0.713115	1	1	3365	tags=38%, list=23%, signal=49%
GO_RAS_PROTEIN_SIGNAL_TRANSDUCTION	GO_RAS_PROTEIN_SIGNAL_TRANSDUCTION		376	0.174477	0.861703	0.962963	1	1	3807	tags=31%, list=26%, signal=41%
GO_MITOCHONDRION_ORGANIZATION	GO_MITOCHONDRION_ORGANIZATION		406	0.171093	0.858352	0.967949	1	1	3828	tags=27%, list=26%, signal=35%
GO_REGULATION_OF_CYTOKINESIS	GO_REGULATION_OF_CYTOKINESIS		64	0.220563	0.857028	0.742297	1	1	994	tags=11%, list=7%, signal=12%
GO_RECOMBINATIONAL_REPAIR	GO_RECOMBINATIONAL_REPAIR		91	0.203246	0.851105	0.833876	1	1	3994	tags=34%, list=27%, signal=46%
GO_REGULATION_OF_ACTIN_FILAMENT_ORGANIZATION	GO_REGULATION_OF_ACTIN_FILAMENT_ORGANIZATION		214	0.181263	0.849451	0.930736	1	1	2854	tags=22%, list=19%, signal=27%
GO_RESPONSE_TO_EPIDERMAL_GROWTH_FACTOR	GO_RESPONSE_TO_EPIDERMAL_GROWTH_FACTOR		40	0.244471	0.849375	0.728232	1	1	4254	tags=45%, list=29%, signal=63%
GO_PRODUCTION_OF_MOLECULAR_MEDIATOR_INVOLVED_IN_INFLAMMATORY_RESPONSE	GO_PRODUCTION_OF_MOLECULAR_MEDIATOR_INVOLVED_IN_INFLAMMATORY_RESPONSE		52	0.230943	0.848958	0.747159	1	1	925	tags=10%, list=6%, signal=10%
GO_CELLULAR_RESPONSE_TO_TOPOLOGICALLY_INCORRECT_PROTEIN	GO_CELLULAR_RESPONSE_TO_TOPOLOGICALLY_INCORRECT_PROTEIN		138	0.190898	0.847703	0.871795	1	1	539	tags=7%, list=4%, signal=7%
GO_CELLULAR_RESPONSE_TO_AMINO_ACID_STIMULUS	GO_CELLULAR_RESPONSE_TO_AMINO_ACID_STIMULUS		54	0.224387	0.84762	0.713467	1	1	4711	tags=50%, list=32%, signal=73%
GO_INTRINSIC_APOPTOTIC_SIGNALING_PATHWAY	GO_INTRINSIC_APOPTOTIC_SIGNALING_PATHWAY		239	0.177843	0.846457	0.932367	1	1	3331	tags=22%, list=23%, signal=28%
GO_PROTEIN_K48_LINKED_UBIQUITINATION	GO_PROTEIN_K48_LINKED_UBIQUITINATION		51	0.224211	0.842945	0.756522	1	1	1912	tags=14%, list=13%, signal=16%
GO_VESICLE_MEDIATED_TRANSPORT_TO_THE_PLASMA_MEMBRANE	GO_VESICLE_MEDIATED_TRANSPORT_TO_THE_PLASMA_MEMBRANE		81	0.2113	0.836468	0.818182	1	1	2709	tags=23%, list=18%, signal=29%
GO_POSITIVE_REGULATION_OF_CYTOKINE_SECRETION	GO_POSITIVE_REGULATION_OF_CYTOKINE_SECRETION		89	0.202983	0.835584	0.835017	1	1	1811	tags=16%, list=12%, signal=18%
GO_RNA_EXPORT_FROM_NUCLEUS	GO_RNA_EXPORT_FROM_NUCLEUS		127	0.189766	0.833309	0.883636	1	1	3508	tags=23%, list=24%, signal=30%
GO_ACTIVATION_OF_MAPK_ACTIVITY	GO_ACTIVATION_OF_MAPK_ACTIVITY		119	0.192453	0.831218	0.885827	1	1	2697	tags=21%, list=18%, signal=25%
GO_INTRINSIC_APOPTOTIC_SIGNALING_PATHWAY_BY_P53_CLASS_MEDIATOR	GO_INTRINSIC_APOPTOTIC_SIGNALING_PATHWAY_BY_P53_CLASS_MEDIATOR		66	0.21086	0.831212	0.794643	1	1	3296	tags=24%, list=22%, signal=31%
GO_PROTEIN_IMPORT	GO_PROTEIN_IMPORT		153	0.186629	0.831094	0.895522	1	1	3875	tags=30%, list=26%, signal=40%
GO_CELL_CYCLE_G2_M_PHASE_TRANSITION	GO_CELL_CYCLE_G2_M_PHASE_TRANSITION		229	0.17696	0.829918	0.951691	1	1	2114	tags=14%, list=14%, signal=17%
GO_MICROTUBULE_ORGANIZING_CENTER_ORGANIZATION	GO_MICROTUBULE_ORGANIZING_CENTER_ORGANIZATION		116	0.191407	0.8292	0.903333	1	1	3285	tags=28%, list=22%, signal=36%
GO_POSITIVE_REGULATION_OF_RESPONSE_TO_CYTOKINE_STIMULUS	GO_POSITIVE_REGULATION_OF_RESPONSE_TO_CYTOKINE_STIMULUS		42	0.230091	0.827008	0.758713	1	1	752	tags=10%, list=5%, signal=10%
GO_DNA_DAMAGE_RESPONSE_SIGNAL_TRANSDUCTION_BY_P53_CLASS_MEDIATOR	GO_DNA_DAMAGE_RESPONSE_SIGNAL_TRANSDUCTION_BY_P53_CLASS_MEDIATOR		91	0.197443	0.826295	0.849498	1	1	1849	tags=12%, list=13%, signal=14%
GO_CD4_POSITIVE_ALPHA_BETA_T_CELL_ACTIVATION	GO_CD4_POSITIVE_ALPHA_BETA_T_CELL_ACTIVATION		64	0.210902	0.823437	0.834375	1	1	1884	tags=16%, list=13%, signal=18%
GO_REGULATION_OF_CD4_POSITIVE_ALPHA_BETA_T_CELL_ACTIVATION	GO_REGULATION_OF_CD4_POSITIVE_ALPHA_BETA_T_CELL_ACTIVATION		41	0.227498	0.822802	0.789625	1	1	1641	tags=15%, list=11%, signal=16%
GO_LIPOPROTEIN_BIOSYNTHETIC_PROCESS	GO_LIPOPROTEIN_BIOSYNTHETIC_PROCESS		81	0.201578	0.822626	0.863057	1	1	1246	tags=14%, list=8%, signal=15%
GO_RNA_PHOSPHODIESTER_BOND_HYDROLYSIS_ENDONUCLEOLYTIC	GO_RNA_PHOSPHODIESTER_BOND_HYDROLYSIS_ENDONUCLEOLYTIC		60	0.213703	0.822299	0.83815	1	1	3237	tags=22%, list=22%, signal=28%
GO_BLASTOCYST_DEVELOPMENT	GO_BLASTOCYST_DEVELOPMENT		72	0.20455	0.822144	0.867868	1	1	3319	tags=25%, list=22%, signal=32%
GO_ESTABLISHMENT_OF_PROTEIN_LOCALIZATION_TO_ORGANELLE	GO_ESTABLISHMENT_OF_PROTEIN_LOCALIZATION_TO_ORGANELLE		473	0.162455	0.821373	0.992248	1	1	3815	tags=26%, list=26%, signal=34%
GO_NEGATIVE_REGULATION_OF_IMMUNE_EFFECTOR_PROCESS	GO_NEGATIVE_REGULATION_OF_IMMUNE_EFFECTOR_PROCESS		89	0.199979	0.821032	0.838323	1	1	4176	tags=33%, list=28%, signal=45%
GO_CERAMIDE_BIOSYNTHETIC_PROCESS	GO_CERAMIDE_BIOSYNTHETIC_PROCESS		42	0.232554	0.819532	0.747945	1	1	3363	tags=33%, list=23%, signal=43%
GO_ENDOPLASMIC_RETICULUM_ORGANIZATION	GO_ENDOPLASMIC_RETICULUM_ORGANIZATION		49	0.222588	0.817162	0.8	1	1	2757	tags=27%, list=19%, signal=33%
GO_GOLGI_TO_PLASMA_MEMBRANE_TRANSPORT	GO_GOLGI_TO_PLASMA_MEMBRANE_TRANSPORT		56	0.216779	0.815922	0.849162	1	1	2709	tags=21%, list=18%, signal=26%
GO_ACTIN_POLYMERIZATION_OR_DEPOLYMERIZATION	GO_ACTIN_POLYMERIZATION_OR_DEPOLYMERIZATION		169	0.178293	0.813273	0.951311	1	1	4033	tags=31%, list=27%, signal=42%
GO_DNA_MODIFICATION	GO_DNA_MODIFICATION		90	0.195878	0.812663	0.883077	1	1	2952	tags=22%, list=20%, signal=28%
GO_MEMBRANE_FUSION	GO_MEMBRANE_FUSION		118	0.187061	0.810375	0.939394	1	1	3955	tags=35%, list=27%, signal=47%
GO_DNA_TEMPLATED_TRANSCRIPTION_TERMINATION	GO_DNA_TEMPLATED_TRANSCRIPTION_TERMINATION		70	0.202514	0.809894	0.868339	1	1	3699	tags=27%, list=25%, signal=36%
GO_NON_MOTILE_CILIUM_ASSEMBLY	GO_NON_MOTILE_CILIUM_ASSEMBLY		43	0.226923	0.808887	0.823529	1	1	2694	tags=21%, list=18%, signal=26%
GO_NEGATIVE_REGULATION_OF_LIPID_METABOLIC_PROCESS	GO_NEGATIVE_REGULATION_OF_LIPID_METABOLIC_PROCESS		48	0.218318	0.803812	0.84153	1	1	1125	tags=13%, list=8%, signal=13%
GO_APOPTOTIC_MITOCHONDRIAL_CHANGES	GO_APOPTOTIC_MITOCHONDRIAL_CHANGES		99	0.192533	0.80363	0.900958	1	1	3519	tags=28%, list=24%, signal=37%
GO_RESPONSE_TO_INTERLEUKIN_12	GO_RESPONSE_TO_INTERLEUKIN_12		42	0.221335	0.80127	0.830556	1	1	3454	tags=33%, list=23%, signal=43%
GO_ASPARTATE_FAMILY_AMINO_ACID_METABOLIC_PROCESS	GO_ASPARTATE_FAMILY_AMINO_ACID_METABOLIC_PROCESS		40	0.225357	0.797472	0.811798	1	1	779	tags=10%, list=5%, signal=11%
GO_MITOCHONDRIAL_OUTER_MEMBRANE_PERMEABILIZATION	GO_MITOCHONDRIAL_OUTER_MEMBRANE_PERMEABILIZATION		46	0.220357	0.796371	0.831025	1	1	4371	tags=39%, list=30%, signal=55%
GO_REGULATION_OF_OSTEOCLAST_DIFFERENTIATION	GO_REGULATION_OF_OSTEOCLAST_DIFFERENTIATION		44	0.221816	0.796329	0.825269	1	1	2226	tags=23%, list=15%, signal=27%
GO_REGULATION_OF_RESPONSE_TO_ENDOPLASMIC_RETICULUM_STRESS	GO_REGULATION_OF_RESPONSE_TO_ENDOPLASMIC_RETICULUM_STRESS		72	0.198227	0.793492	0.887879	1	1	3257	tags=24%, list=22%, signal=30%
GO_POSITIVE_REGULATION_OF_I_KAPPAB_KINASE_NF_KAPPAB_SIGNALING	GO_POSITIVE_REGULATION_OF_I_KAPPAB_KINASE_NF_KAPPAB_SIGNALING		156	0.177166	0.793263	0.968641	1	1	2519	tags=19%, list=17%, signal=22%
GO_ESTABLISHMENT_OF_RNA_LOCALIZATION	GO_ESTABLISHMENT_OF_RNA_LOCALIZATION		176	0.175082	0.792346	0.991189	1	1	3552	tags=23%, list=24%, signal=30%
GO_SIGNAL_TRANSDUCTION_IN_RESPONSE_TO_DNA_DAMAGE	GO_SIGNAL_TRANSDUCTION_IN_RESPONSE_TO_DNA_DAMAGE		112	0.186921	0.792295	0.916667	1	1	1849	tags=12%, list=13%, signal=13%
GO_REGULATION_OF_LEUKOCYTE_MEDIATED_IMMUNITY	GO_REGULATION_OF_LEUKOCYTE_MEDIATED_IMMUNITY		138	0.182603	0.791971	0.954373	1	1	2761	tags=20%, list=19%, signal=24%
GO_REGULATION_OF_RELEASE_OF_CYTOCHROME_C_FROM_MITOCHONDRIA	GO_REGULATION_OF_RELEASE_OF_CYTOCHROME_C_FROM_MITOCHONDRIA		40	0.216345	0.79185	0.85752	1	1	3828	tags=33%, list=26%, signal=44%
GO_MYELOID_LEUKOCYTE_MEDIATED_IMMUNITY	GO_MYELOID_LEUKOCYTE_MEDIATED_IMMUNITY		452	0.15597	0.791169	1	1	1	2581	tags=17%, list=17%, signal=20%
GO_FC_RECEPTOR_MEDIATED_STIMULATORY_SIGNALING_PATHWAY	GO_FC_RECEPTOR_MEDIATED_STIMULATORY_SIGNALING_PATHWAY		79	0.193889	0.791086	0.926901	1	1	4317	tags=38%, list=29%, signal=53%
GO_REGULATION_OF_APOPTOTIC_SIGNALING_PATHWAY	GO_REGULATION_OF_APOPTOTIC_SIGNALING_PATHWAY		324	0.160584	0.788791	1	1	1	3368	tags=24%, list=23%, signal=30%
GO_POSITIVE_REGULATION_OF_PLASMA_MEMBRANE_BOUNDED_CELL_PROJECTION_ASSEMBLY	GO_POSITIVE_REGULATION_OF_PLASMA_MEMBRANE_BOUNDED_CELL_PROJECTION_ASSEMBLY		77	0.194647	0.788125	0.888235	1	1	3223	tags=29%, list=22%, signal=36%
GO_TUBE_CLOSURE	GO_TUBE_CLOSURE		79	0.197399	0.786739	0.92233	1	1	3307	tags=27%, list=22%, signal=34%
GO_POSITIVE_REGULATION_OF_SUPRAMOLECULAR_FIBER_ORGANIZATION	GO_POSITIVE_REGULATION_OF_SUPRAMOLECULAR_FIBER_ORGANIZATION		175	0.171698	0.786591	0.977778	1	1	2854	tags=21%, list=19%, signal=25%
GO_NEGATIVE_REGULATION_OF_SMALL_GTPASE_MEDIATED_SIGNAL_TRANSDUCTION	GO_NEGATIVE_REGULATION_OF_SMALL_GTPASE_MEDIATED_SIGNAL_TRANSDUCTION		52	0.213783	0.783749	0.840361	1	1	3373	tags=33%, list=23%, signal=42%
GO_CELLULAR_IRON_ION_HOMEOSTASIS	GO_CELLULAR_IRON_ION_HOMEOSTASIS		53	0.212859	0.782585	0.86351	1	1	1272	tags=13%, list=9%, signal=14%
GO_REGULATION_OF_TRANSCRIPTION_REGULATORY_REGION_DNA_BINDING	GO_REGULATION_OF_TRANSCRIPTION_REGULATORY_REGION_DNA_BINDING		41	0.220534	0.78053	0.857988	1	1	2226	tags=20%, list=15%, signal=23%
GO_POSITIVE_REGULATION_OF_JUN_KINASE_ACTIVITY	GO_POSITIVE_REGULATION_OF_JUN_KINASE_ACTIVITY		62	0.201323	0.779913	0.888889	1	1	2697	tags=24%, list=18%, signal=29%
GO_HISTONE_UBIQUITINATION	GO_HISTONE_UBIQUITINATION		45	0.217283	0.77647	0.832317	1	1	4524	tags=29%, list=31%, signal=42%
GO_ADHERENS_JUNCTION_ASSEMBLY	GO_ADHERENS_JUNCTION_ASSEMBLY		83	0.189153	0.776103	0.951923	1	1	2951	tags=22%, list=20%, signal=27%
GO_MATERNAL_PROCESS_INVOLVED_IN_FEMALE_PREGNANCY	GO_MATERNAL_PROCESS_INVOLVED_IN_FEMALE_PREGNANCY		47	0.212922	0.771613	0.881215	1	1	3489	tags=28%, list=24%, signal=36%
GO_PRODUCTION_OF_SMALL_RNA_INVOLVED_IN_GENE_SILENCING_BY_RNA	GO_PRODUCTION_OF_SMALL_RNA_INVOLVED_IN_GENE_SILENCING_BY_RNA		41	0.218539	0.763777	0.865497	1	1	694	tags=5%, list=5%, signal=5%
GO_MACROMOLECULE_METHYLATION	GO_MACROMOLECULE_METHYLATION		226	0.160596	0.76327	0.986487	1	1	1803	tags=11%, list=12%, signal=12%
GO_POSITIVE_REGULATION_OF_PROTEIN_MODIFICATION_BY_SMALL_PROTEIN_CONJUGATION_OR_REMOVAL	GO_POSITIVE_REGULATION_OF_PROTEIN_MODIFICATION_BY_SMALL_PROTEIN_CONJUGATION_OR_REMOVAL		112	0.179474	0.76261	0.950331	1	1	1951	tags=14%, list=13%, signal=16%
GO_POSITIVE_REGULATION_OF_TELOMERE_MAINTENANCE	GO_POSITIVE_REGULATION_OF_TELOMERE_MAINTENANCE		40	0.215528	0.762218	0.875949	1	1	4996	tags=40%, list=34%, signal=60%
GO_REGULATION_OF_MONOOXYGENASE_ACTIVITY	GO_REGULATION_OF_MONOOXYGENASE_ACTIVITY		47	0.211502	0.761996	0.900602	1	1	2273	tags=21%, list=15%, signal=25%
GO_ANDROGEN_RECEPTOR_SIGNALING_PATHWAY	GO_ANDROGEN_RECEPTOR_SIGNALING_PATHWAY		52	0.203586	0.752717	0.908284	1	1	609	tags=8%, list=4%, signal=8%
GO_ESTABLISHMENT_OF_PROTEIN_LOCALIZATION_TO_VACUOLE	GO_ESTABLISHMENT_OF_PROTEIN_LOCALIZATION_TO_VACUOLE		40	0.211147	0.752058	0.869444	1	1	1330	tags=13%, list=9%, signal=14%
GO_ACTIVATION_OF_GTPASE_ACTIVITY	GO_ACTIVATION_OF_GTPASE_ACTIVITY		72	0.191341	0.751319	0.932886	1	1	2503	tags=18%, list=17%, signal=22%
GO_REGULATION_OF_ORGANIC_ACID_TRANSPORT	GO_REGULATION_OF_ORGANIC_ACID_TRANSPORT		40	0.220615	0.750316	0.866841	1	1	3634	tags=38%, list=25%, signal=50%
GO_PROTEIN_MODIFICATION_BY_SMALL_PROTEIN_REMOVAL	GO_PROTEIN_MODIFICATION_BY_SMALL_PROTEIN_REMOVAL		248	0.156427	0.747557	0.990521	1	1	2411	tags=15%, list=16%, signal=17%
GO_VESICLE_DOCKING	GO_VESICLE_DOCKING		57	0.194662	0.747296	0.918919	1	1	3716	tags=32%, list=25%, signal=42%
GO_REGULATION_OF_CELL_PROJECTION_ASSEMBLY	GO_REGULATION_OF_CELL_PROJECTION_ASSEMBLY		135	0.169109	0.745751	0.970492	1	1	3223	tags=25%, list=22%, signal=32%
GO_PROTEIN_POLYUBIQUITINATION	GO_PROTEIN_POLYUBIQUITINATION		272	0.152494	0.73807	1	1	1	2635	tags=15%, list=18%, signal=18%
GO_HEART_VALVE_DEVELOPMENT	GO_HEART_VALVE_DEVELOPMENT		52	0.195563	0.731224	0.91029	1	1	4558	tags=46%, list=31%, signal=67%
GO_TELOMERE_MAINTENANCE_VIA_TELOMERE_LENGTHENING	GO_TELOMERE_MAINTENANCE_VIA_TELOMERE_LENGTHENING		65	0.186831	0.730873	0.948949	1	1	4254	tags=32%, list=29%, signal=45%
GO_PROTEIN_STABILIZATION	GO_PROTEIN_STABILIZATION		148	0.162431	0.729058	1	1	1	3364	tags=22%, list=23%, signal=29%
GO_NEGATIVE_REGULATION_OF_GTPASE_ACTIVITY	GO_NEGATIVE_REGULATION_OF_GTPASE_ACTIVITY		42	0.206557	0.728875	0.915254	1	1	195	tags=5%, list=1%, signal=5%
GO_PROTEASOMAL_PROTEIN_CATABOLIC_PROCESS	GO_PROTEASOMAL_PROTEIN_CATABOLIC_PROCESS		415	0.14365	0.725831	1	1	1	3373	tags=20%, list=23%, signal=26%
GO_TRNA_MODIFICATION	GO_TRNA_MODIFICATION		73	0.180402	0.725823	0.95107	1	1	2071	tags=12%, list=14%, signal=14%
GO_T_CELL_DIFFERENTIATION_IN_THYMUS	GO_T_CELL_DIFFERENTIATION_IN_THYMUS		53	0.193279	0.723163	0.954128	1	1	2610	tags=19%, list=18%, signal=23%
GO_PROTEIN_TRANSMEMBRANE_TRANSPORT	GO_PROTEIN_TRANSMEMBRANE_TRANSPORT		56	0.192561	0.716795	0.956772	1	1	4072	tags=38%, list=28%, signal=52%
GO_NEGATIVE_REGULATION_OF_RESPONSE_TO_DNA_DAMAGE_STIMULUS	GO_NEGATIVE_REGULATION_OF_RESPONSE_TO_DNA_DAMAGE_STIMULUS		60	0.184824	0.716672	0.956522	1	1	3183	tags=22%, list=22%, signal=28%
GO_RESPONSE_TO_ENDOPLASMIC_RETICULUM_STRESS	GO_RESPONSE_TO_ENDOPLASMIC_RETICULUM_STRESS		239	0.14954	0.714891	1	1	1	2270	tags=13%, list=15%, signal=15%
GO_PROTEIN_POLYMERIZATION	GO_PROTEIN_POLYMERIZATION		225	0.151073	0.71323	1	1	1	4033	tags=30%, list=27%, signal=40%
GO_REGULATION_OF_INTRACELLULAR_STEROID_HORMONE_RECEPTOR_SIGNALING_PATHWAY	GO_REGULATION_OF_INTRACELLULAR_STEROID_HORMONE_RECEPTOR_SIGNALING_PATHWAY		62	0.186113	0.710381	0.95614	1	1	2259	tags=16%, list=15%, signal=19%
GO_ACTIN_NUCLEATION	GO_ACTIN_NUCLEATION		46	0.191474	0.701758	0.950138	1	1	4775	tags=37%, list=32%, signal=54%
GO_NUCLEUS_ORGANIZATION	GO_NUCLEUS_ORGANIZATION		105	0.16457	0.700226	0.983553	1	1	1825	tags=11%, list=12%, signal=13%
GO_PROTEIN_LOCALIZATION_TO_MITOCHONDRION	GO_PROTEIN_LOCALIZATION_TO_MITOCHONDRION		120	0.161491	0.69944	0.989399	1	1	3758	tags=27%, list=25%, signal=35%
GO_INTERFERON_BETA_PRODUCTION	GO_INTERFERON_BETA_PRODUCTION		46	0.188052	0.696682	0.952646	1	1	2319	tags=17%, list=16%, signal=21%
GO_POSITIVE_REGULATION_OF_MRNA_CATABOLIC_PROCESS	GO_POSITIVE_REGULATION_OF_MRNA_CATABOLIC_PROCESS		42	0.191472	0.696441	0.95977	1	1	5365	tags=45%, list=36%, signal=71%
GO_IMPORT_INTO_NUCLEUS	GO_IMPORT_INTO_NUCLEUS		126	0.158224	0.694146	1	1	1	4168	tags=29%, list=28%, signal=41%
GO_MACROMOLECULE_DEACYLATION	GO_MACROMOLECULE_DEACYLATION		86	0.168964	0.691954	0.989399	1	1	1999	tags=13%, list=14%, signal=15%
GO_PROTEIN_K63_LINKED_UBIQUITINATION	GO_PROTEIN_K63_LINKED_UBIQUITINATION		42	0.193266	0.683811	0.968421	1	1	2277	tags=19%, list=15%, signal=22%
GO_RNA_PHOSPHODIESTER_BOND_HYDROLYSIS	GO_RNA_PHOSPHODIESTER_BOND_HYDROLYSIS		120	0.155361	0.682323	0.996154	1	1	3237	tags=19%, list=22%, signal=24%
GO_INTRACELLULAR_ESTROGEN_RECEPTOR_SIGNALING_PATHWAY	GO_INTRACELLULAR_ESTROGEN_RECEPTOR_SIGNALING_PATHWAY		43	0.190568	0.680522	0.972527	1	1	1993	tags=14%, list=13%, signal=16%
GO_RNA_LOCALIZATION	GO_RNA_LOCALIZATION		208	0.145726	0.680213	1	1	1	3397	tags=20%, list=23%, signal=25%
GO_NUCLEOBASE_CONTAINING_COMPOUND_TRANSPORT	GO_NUCLEOBASE_CONTAINING_COMPOUND_TRANSPORT		210	0.145583	0.679633	1	1	1	3397	tags=21%, list=23%, signal=27%
GO_REGULATION_OF_SUBSTRATE_ADHESION_DEPENDENT_CELL_SPREADING	GO_REGULATION_OF_SUBSTRATE_ADHESION_DEPENDENT_CELL_SPREADING		41	0.185694	0.667618	0.972452	1	1	1325	tags=12%, list=9%, signal=13%
GO_REGULATION_OF_CENTROSOME_CYCLE	GO_REGULATION_OF_CENTROSOME_CYCLE		49	0.180702	0.663649	0.959538	1	1	4811	tags=49%, list=33%, signal=72%
GO_PROTEIN_CONTAINING_COMPLEX_DISASSEMBLY	GO_PROTEIN_CONTAINING_COMPLEX_DISASSEMBLY		285	0.135667	0.661852	1	1	1	2905	tags=18%, list=20%, signal=21%
GO_RNA_CATABOLIC_PROCESS	GO_RNA_CATABOLIC_PROCESS		335	0.134876	0.659951	1	1	1	5261	tags=39%, list=36%, signal=58%
GO_MEMBRANE_DOCKING	GO_MEMBRANE_DOCKING		161	0.144022	0.653586	1	1	1	3282	tags=23%, list=22%, signal=29%
GO_PROTEIN_LOCALIZATION_TO_VACUOLE	GO_PROTEIN_LOCALIZATION_TO_VACUOLE		53	0.171281	0.645195	0.988372	1	1	1330	tags=11%, list=9%, signal=12%
GO_NEGATIVE_REGULATION_OF_NUCLEOBASE_CONTAINING_COMPOUND_METABOLIC_PROCESS	GO_NEGATIVE_REGULATION_OF_NUCLEOBASE_CONTAINING_COMPOUND_METABOLIC_PROCESS		119	0.146262	0.641801	1	1	1	3631	tags=25%, list=25%, signal=33%
GO_REGULATION_OF_RNA_METABOLIC_PROCESS	GO_REGULATION_OF_RNA_METABOLIC_PROCESS		190	0.135533	0.621481	1	1	1	3717	tags=21%, list=25%, signal=27%
GO_REGULATION_OF_PEPTIDYL_LYSINE_ACETYLATION	GO_REGULATION_OF_PEPTIDYL_LYSINE_ACETYLATION		54	0.162582	0.603209	0.996951	1	1	1993	tags=11%, list=13%, signal=13%
GO_HISTONE_H3_ACETYLATION	GO_HISTONE_H3_ACETYLATION		50	0.163284	0.596676	0.988201	1	1	1503	tags=10%, list=10%, signal=11%
GO_TRNA_PROCESSING	GO_TRNA_PROCESSING		113	0.13564	0.591716	1	1	1	2071	tags=12%, list=14%, signal=13%
GO_REGULATION_OF_RNA_SPLICING	GO_REGULATION_OF_RNA_SPLICING		112	0.132458	0.574217	1	1	1	3369	tags=18%, list=23%, signal=23%
GO_NEGATIVE_REGULATION_OF_RNA_METABOLIC_PROCESS	GO_NEGATIVE_REGULATION_OF_RNA_METABOLIC_PROCESS		43	0.157863	0.564964	0.991979	1	1	4346	tags=30%, list=29%, signal=43%
GO_VIRAL_GENE_EXPRESSION	GO_VIRAL_GENE_EXPRESSION		177	0.123307	0.560045	1	1	1	5096	tags=40%, list=35%, signal=61%
GO_NUCLEAR_TRANSCRIBED_MRNA_CATABOLIC_PROCESS_DEADENYLATION_DEPENDENT_DECAY	GO_NUCLEAR_TRANSCRIBED_MRNA_CATABOLIC_PROCESS_DEADENYLATION_DEPENDENT_DECAY		61	0.140404	0.535939	1	1	1	4648	tags=31%, list=31%, signal=45%
GO_POSITIVE_REGULATION_OF_VIRAL_LIFE_CYCLE	GO_POSITIVE_REGULATION_OF_VIRAL_LIFE_CYCLE		55	0.139433	0.532361	1	1	1	4176	tags=25%, list=28%, signal=35%
GO_HISTONE_H4_ACETYLATION	GO_HISTONE_H4_ACETYLATION		55	0.135407	0.512345	1	0.99956	1	1803	tags=9%, list=12%, signal=10%

## Sheet: BP_SR_LAA
NAME	GS<br> follow link to MSigDB	GS DETAILS	SIZE	ES	NES	NOM p-val	FDR q-val	FWER p-val	RANK AT MAX	LEADING EDGE
GO_OVULATION_CYCLE	GO_OVULATION_CYCLE	Details ...	51	-0.563318	-1.91263	0.00156006	0.0695523	0.068	2948	tags=45%, list=20%, signal=56%
GO_NERVE_DEVELOPMENT	GO_NERVE_DEVELOPMENT	Details ...	49	-0.545712	-1.81572	0.00310559	0.156999	0.266	1699	tags=31%, list=12%, signal=34%
GO_POSITIVE_REGULATION_OF_SYNAPSE_ASSEMBLY	GO_POSITIVE_REGULATION_OF_SYNAPSE_ASSEMBLY	Details ...	47	-0.52429	-1.77705	0.00302115	0.182691	0.433	2341	tags=36%, list=16%, signal=43%
GO_FEMALE_SEX_DIFFERENTIATION	GO_FEMALE_SEX_DIFFERENTIATION	Details ...	90	-0.463835	-1.74809	0	0.211899	0.577	2812	tags=36%, list=19%, signal=44%
GO_SYNAPSE_ASSEMBLY	GO_SYNAPSE_ASSEMBLY	Details ...	130	-0.439601	-1.73855	0	0.197082	0.633	2346	tags=34%, list=16%, signal=40%
GO_ANTIBIOTIC_METABOLIC_PROCESS	GO_ANTIBIOTIC_METABOLIC_PROCESS	Details ...	61	-0.496807	-1.73144	0.00286533	0.181592	0.663	4117	tags=52%, list=28%, signal=72%
GO_RESPONSE_TO_CADMIUM_ION	GO_RESPONSE_TO_CADMIUM_ION	Details ...	50	-0.522463	-1.72824	0.00459418	0.162217	0.678	2419	tags=34%, list=16%, signal=41%
GO_POSITIVE_REGULATION_OF_LIPASE_ACTIVITY	GO_POSITIVE_REGULATION_OF_LIPASE_ACTIVITY	Details ...	54	-0.504952	-1.72799	0	0.142832	0.682	2481	tags=35%, list=17%, signal=42%
GO_MITOCHONDRIAL_ELECTRON_TRANSPORT_NADH_TO_UBIQUINONE	GO_MITOCHONDRIAL_ELECTRON_TRANSPORT_NADH_TO_UBIQUINONE	Details ...	45	-0.516142	-1.71939	0.00157729	0.143435	0.723	4324	tags=60%, list=29%, signal=85%
GO_MITOCHONDRIAL_RESPIRATORY_CHAIN_COMPLEX_ASSEMBLY	GO_MITOCHONDRIAL_RESPIRATORY_CHAIN_COMPLEX_ASSEMBLY	Details ...	69	-0.478155	-1.71451	0.00291545	0.139707	0.744	4265	tags=55%, list=29%, signal=77%
GO_FATTY_ACID_BIOSYNTHETIC_PROCESS	GO_FATTY_ACID_BIOSYNTHETIC_PROCESS	Details ...	106	-0.451915	-1.7117	0	0.132293	0.762	2489	tags=34%, list=17%, signal=41%
GO_DITERPENOID_METABOLIC_PROCESS	GO_DITERPENOID_METABOLIC_PROCESS	Details ...	53	-0.498515	-1.70844	0.00150602	0.125788	0.776	2370	tags=36%, list=16%, signal=43%
GO_POSITIVE_REGULATION_OF_PHOSPHOLIPASE_ACTIVITY	GO_POSITIVE_REGULATION_OF_PHOSPHOLIPASE_ACTIVITY	Details ...	46	-0.509736	-1.68153	0.00163666	0.163258	0.875	2324	tags=35%, list=16%, signal=41%
GO_CELL_CELL_ADHESION_VIA_PLASMA_MEMBRANE_ADHESION_MOLECULES	GO_CELL_CELL_ADHESION_VIA_PLASMA_MEMBRANE_ADHESION_MOLECULES	Details ...	199	-0.405753	-1.67458	0	0.164537	0.9	2408	tags=31%, list=16%, signal=37%
GO_FATTY_ACID_DERIVATIVE_BIOSYNTHETIC_PROCESS	GO_FATTY_ACID_DERIVATIVE_BIOSYNTHETIC_PROCESS	Details ...	44	-0.501206	-1.65837	0.00814332	0.186158	0.93	3775	tags=48%, list=26%, signal=64%
GO_MONOCARBOXYLIC_ACID_BIOSYNTHETIC_PROCESS	GO_MONOCARBOXYLIC_ACID_BIOSYNTHETIC_PROCESS	Details ...	134	-0.42044	-1.6551	0	0.182572	0.941	2673	tags=34%, list=18%, signal=42%
GO_OXIDATIVE_PHOSPHORYLATION	GO_OXIDATIVE_PHOSPHORYLATION	Details ...	97	-0.434767	-1.65484	0.00141443	0.172313	0.941	4459	tags=53%, list=30%, signal=75%
GO_ATP_SYNTHESIS_COUPLED_ELECTRON_TRANSPORT	GO_ATP_SYNTHESIS_COUPLED_ELECTRON_TRANSPORT	Details ...	78	-0.450797	-1.65243	0.0027933	0.167616	0.944	4459	tags=55%, list=30%, signal=79%
GO_NUCLEOSIDE_BISPHOSPHATE_METABOLIC_PROCESS	GO_NUCLEOSIDE_BISPHOSPHATE_METABOLIC_PROCESS	Details ...	53	-0.480318	-1.6432	0.0046729	0.177659	0.961	2741	tags=38%, list=19%, signal=46%
GO_REGULATION_OF_SYNAPSE_ASSEMBLY	GO_REGULATION_OF_SYNAPSE_ASSEMBLY	Details ...	77	-0.448687	-1.63644	0.00294985	0.183017	0.969	3021	tags=42%, list=20%, signal=52%
GO_NADH_DEHYDROGENASE_COMPLEX_ASSEMBLY	GO_NADH_DEHYDROGENASE_COMPLEX_ASSEMBLY		50	-0.483107	-1.6273	0.00325733	0.193764	0.982	4265	tags=58%, list=29%, signal=81%
GO_CARDIAC_MUSCLE_CELL_CONTRACTION	GO_CARDIAC_MUSCLE_CELL_CONTRACTION		66	-0.455204	-1.62326	0.00724638	0.195461	0.984	2317	tags=39%, list=16%, signal=47%
GO_NEGATIVE_REGULATION_OF_INFLAMMATORY_RESPONSE	GO_NEGATIVE_REGULATION_OF_INFLAMMATORY_RESPONSE		94	-0.432822	-1.62211	0.00292398	0.189402	0.985	3330	tags=38%, list=23%, signal=49%
GO_ANIMAL_ORGAN_FORMATION	GO_ANIMAL_ORGAN_FORMATION		47	-0.484786	-1.62151	0.009375	0.182487	0.986	2330	tags=34%, list=16%, signal=40%
GO_ACTION_POTENTIAL	GO_ACTION_POTENTIAL		104	-0.427892	-1.62121	0.00145138	0.176089	0.986	2371	tags=36%, list=16%, signal=42%
GO_DETOXIFICATION	GO_DETOXIFICATION		83	-0.440599	-1.62073	0.00290276	0.170334	0.986	3406	tags=36%, list=23%, signal=47%
GO_DEVELOPMENT_OF_PRIMARY_FEMALE_SEXUAL_CHARACTERISTICS	GO_DEVELOPMENT_OF_PRIMARY_FEMALE_SEXUAL_CHARACTERISTICS		79	-0.450144	-1.61841	0.00750751	0.168026	0.988	2812	tags=35%, list=19%, signal=44%
GO_REGULATION_OF_ERBB_SIGNALING_PATHWAY	GO_REGULATION_OF_ERBB_SIGNALING_PATHWAY		75	-0.448259	-1.61588	0	0.16693	0.988	3219	tags=41%, list=22%, signal=53%
GO_CARDIAC_MUSCLE_CELL_ACTION_POTENTIAL	GO_CARDIAC_MUSCLE_CELL_ACTION_POTENTIAL		66	-0.459154	-1.61574	0.00311042	0.16135	0.988	2317	tags=39%, list=16%, signal=47%
GO_EXTRACELLULAR_MATRIX_DISASSEMBLY	GO_EXTRACELLULAR_MATRIX_DISASSEMBLY		52	-0.476656	-1.61362	0.00798722	0.160326	0.989	3000	tags=42%, list=20%, signal=53%
GO_NEURON_RECOGNITION	GO_NEURON_RECOGNITION		43	-0.493544	-1.61228	0.0111288	0.15825	0.989	1958	tags=28%, list=13%, signal=32%
GO_MESENCHYME_MORPHOGENESIS	GO_MESENCHYME_MORPHOGENESIS		45	-0.486252	-1.61172	0.00601504	0.15413	0.99	2206	tags=36%, list=15%, signal=42%
GO_NEUROINFLAMMATORY_RESPONSE	GO_NEUROINFLAMMATORY_RESPONSE		43	-0.493983	-1.60371	0.00748503	0.163405	0.994	2539	tags=37%, list=17%, signal=45%
GO_REGULATION_OF_CHOLESTEROL_BIOSYNTHETIC_PROCESS	GO_REGULATION_OF_CHOLESTEROL_BIOSYNTHETIC_PROCESS		41	-0.485443	-1.60223	0.0064	0.160945	0.994	3257	tags=54%, list=22%, signal=69%
GO_REGULATION_OF_POSTSYNAPTIC_MEMBRANE_POTENTIAL	GO_REGULATION_OF_POSTSYNAPTIC_MEMBRANE_POTENTIAL		89	-0.429878	-1.59968	0.00573066	0.160897	0.994	2099	tags=35%, list=14%, signal=40%
GO_POSITIVE_REGULATION_OF_REPRODUCTIVE_PROCESS	GO_POSITIVE_REGULATION_OF_REPRODUCTIVE_PROCESS		43	-0.490488	-1.59631	0.0140187	0.162047	0.995	3472	tags=49%, list=24%, signal=64%
GO_CARDIAC_MUSCLE_CELL_ACTION_POTENTIAL_INVOLVED_IN_CONTRACTION	GO_CARDIAC_MUSCLE_CELL_ACTION_POTENTIAL_INVOLVED_IN_CONTRACTION		49	-0.4765	-1.59623	0.00749625	0.157804	0.995	2317	tags=43%, list=16%, signal=51%
GO_REGULATION_OF_REPRODUCTIVE_PROCESS	GO_REGULATION_OF_REPRODUCTIVE_PROCESS		91	-0.4253	-1.58788	0.00447761	0.168817	0.999	3273	tags=37%, list=22%, signal=48%
GO_ISOPRENOID_METABOLIC_PROCESS	GO_ISOPRENOID_METABOLIC_PROCESS		62	-0.450879	-1.58415	0.00434153	0.171299	1	2370	tags=31%, list=16%, signal=36%
GO_REGULATION_OF_GLIAL_CELL_DIFFERENTIATION	GO_REGULATION_OF_GLIAL_CELL_DIFFERENTIATION		48	-0.480901	-1.58305	0.0120301	0.169209	1	2539	tags=35%, list=17%, signal=43%
GO_REGULATION_OF_MYELOID_CELL_DIFFERENTIATION	GO_REGULATION_OF_MYELOID_CELL_DIFFERENTIATION		186	-0.389399	-1.57925	0	0.171771	1	1916	tags=20%, list=13%, signal=23%
GO_CELLULAR_RESPONSE_TO_INORGANIC_SUBSTANCE	GO_CELLULAR_RESPONSE_TO_INORGANIC_SUBSTANCE		158	-0.398539	-1.57889	0	0.168144	1	2672	tags=31%, list=18%, signal=37%
GO_REGULATION_OF_MEMBRANE_POTENTIAL	GO_REGULATION_OF_MEMBRANE_POTENTIAL		293	-0.364981	-1.5735	0	0.17475	1	2401	tags=30%, list=16%, signal=36%
GO_NEGATIVE_REGULATION_OF_MYELOID_CELL_DIFFERENTIATION	GO_NEGATIVE_REGULATION_OF_MYELOID_CELL_DIFFERENTIATION		73	-0.4387	-1.57297	0.00447094	0.171873	1	3152	tags=38%, list=21%, signal=49%
GO_REGULATION_OF_MEGAKARYOCYTE_DIFFERENTIATION	GO_REGULATION_OF_MEGAKARYOCYTE_DIFFERENTIATION		53	-0.463759	-1.5691	0.0108359	0.175216	1	3557	tags=36%, list=24%, signal=47%
GO_DIGESTIVE_SYSTEM_PROCESS	GO_DIGESTIVE_SYSTEM_PROCESS		53	-0.45557	-1.56854	0.0139969	0.172544	1	2669	tags=43%, list=18%, signal=53%
GO_MESODERM_MORPHOGENESIS	GO_MESODERM_MORPHOGENESIS		54	-0.454388	-1.56746	0.0125392	0.170636	1	2007	tags=28%, list=14%, signal=32%
GO_MOLTING_CYCLE	GO_MOLTING_CYCLE		72	-0.439381	-1.5665	0.010279	0.168824	1	1876	tags=28%, list=13%, signal=32%
GO_SEX_DIFFERENTIATION	GO_SEX_DIFFERENTIATION		188	-0.382366	-1.56439	0.00133333	0.168635	1	2449	tags=30%, list=17%, signal=35%
GO_MOLTING_CYCLE_PROCESS	GO_MOLTING_CYCLE_PROCESS		64	-0.447078	-1.56435	0.00447094	0.165406	1	2092	tags=30%, list=14%, signal=34%
GO_GLAND_MORPHOGENESIS	GO_GLAND_MORPHOGENESIS		96	-0.422081	-1.56392	0.00436047	0.162903	1	1791	tags=24%, list=12%, signal=27%
GO_NEGATIVE_REGULATION_OF_NERVOUS_SYSTEM_DEVELOPMENT	GO_NEGATIVE_REGULATION_OF_NERVOUS_SYSTEM_DEVELOPMENT		225	-0.372628	-1.56241	0	0.16248	1	2310	tags=25%, list=16%, signal=30%
GO_NEGATIVE_REGULATION_OF_PEPTIDYL_TYROSINE_PHOSPHORYLATION	GO_NEGATIVE_REGULATION_OF_PEPTIDYL_TYROSINE_PHOSPHORYLATION		44	-0.472759	-1.56139	0.0188976	0.160916	1	3152	tags=39%, list=21%, signal=49%
GO_NEURON_MATURATION	GO_NEURON_MATURATION		42	-0.476756	-1.56128	0.0202808	0.1582	1	3228	tags=43%, list=22%, signal=55%
GO_NEGATIVE_REGULATION_OF_NEURON_DIFFERENTIATION	GO_NEGATIVE_REGULATION_OF_NEURON_DIFFERENTIATION		169	-0.384992	-1.55237	0.00268817	0.170864	1	2539	tags=27%, list=17%, signal=32%
GO_REGULATION_OF_PHOSPHOLIPASE_ACTIVITY	GO_REGULATION_OF_PHOSPHOLIPASE_ACTIVITY		54	-0.457118	-1.55056	0.0245023	0.17139	1	2324	tags=31%, list=16%, signal=37%
GO_POSITIVE_REGULATION_OF_B_CELL_ACTIVATION	GO_POSITIVE_REGULATION_OF_B_CELL_ACTIVATION		58	-0.449244	-1.54744	0.00642055	0.173249	1	4279	tags=45%, list=29%, signal=63%
GO_INTERFERON_GAMMA_MEDIATED_SIGNALING_PATHWAY	GO_INTERFERON_GAMMA_MEDIATED_SIGNALING_PATHWAY		74	-0.427937	-1.54716	0.0117994	0.170877	1	3214	tags=38%, list=22%, signal=48%
GO_SMOOTH_MUSCLE_CELL_PROLIFERATION	GO_SMOOTH_MUSCLE_CELL_PROLIFERATION		119	-0.399995	-1.54682	0.00405405	0.168432	1	2337	tags=28%, list=16%, signal=33%
GO_POSITIVE_REGULATION_OF_MYELOID_CELL_DIFFERENTIATION	GO_POSITIVE_REGULATION_OF_MYELOID_CELL_DIFFERENTIATION		67	-0.43264	-1.54669	0.00758725	0.165728	1	1544	tags=16%, list=10%, signal=18%
GO_ACTIN_MEDIATED_CELL_CONTRACTION	GO_ACTIN_MEDIATED_CELL_CONTRACTION		102	-0.409992	-1.54388	0.00284495	0.168205	1	2396	tags=38%, list=16%, signal=45%
GO_SYNAPSE_ORGANIZATION	GO_SYNAPSE_ORGANIZATION		317	-0.35559	-1.5417	0	0.169017	1	2408	tags=27%, list=16%, signal=32%
GO_ADENYLATE_CYCLASE_INHIBITING_G_PROTEIN_COUPLED_RECEPTOR_SIGNALING_PATHWAY	GO_ADENYLATE_CYCLASE_INHIBITING_G_PROTEIN_COUPLED_RECEPTOR_SIGNALING_PATHWAY		47	-0.46413	-1.54074	0.00923077	0.168168	1	2649	tags=40%, list=18%, signal=49%
GO_ORGANIC_ACID_BIOSYNTHETIC_PROCESS	GO_ORGANIC_ACID_BIOSYNTHETIC_PROCESS		215	-0.373621	-1.53826	0.0013089	0.169973	1	2673	tags=32%, list=18%, signal=38%
GO_POSITIVE_REGULATION_OF_LEUKOCYTE_DIFFERENTIATION	GO_POSITIVE_REGULATION_OF_LEUKOCYTE_DIFFERENTIATION		112	-0.39927	-1.5366	0.00424328	0.170142	1	4151	tags=42%, list=28%, signal=58%
GO_POSITIVE_REGULATION_OF_GROWTH	GO_POSITIVE_REGULATION_OF_GROWTH		197	-0.371326	-1.53119	0.00258065	0.177169	1	2330	tags=23%, list=16%, signal=27%
GO_MUSCLE_CELL_PROLIFERATION	GO_MUSCLE_CELL_PROLIFERATION		161	-0.381799	-1.52829	0.00551724	0.179879	1	2115	tags=25%, list=14%, signal=29%
GO_REGULATION_OF_CALCIUM_ION_DEPENDENT_EXOCYTOSIS	GO_REGULATION_OF_CALCIUM_ION_DEPENDENT_EXOCYTOSIS		82	-0.417702	-1.52819	0.0115274	0.177414	1	2107	tags=27%, list=14%, signal=31%
GO_HOMOPHILIC_CELL_ADHESION_VIA_PLASMA_MEMBRANE_ADHESION_MOLECULES	GO_HOMOPHILIC_CELL_ADHESION_VIA_PLASMA_MEMBRANE_ADHESION_MOLECULES		125	-0.392203	-1.52751	0.00404858	0.175952	1	2408	tags=30%, list=16%, signal=36%
GO_REGULATION_OF_TISSUE_REMODELING	GO_REGULATION_OF_TISSUE_REMODELING		53	-0.452281	-1.52746	0.0298954	0.173541	1	3680	tags=47%, list=25%, signal=63%
GO_GLIAL_CELL_DEVELOPMENT	GO_GLIAL_CELL_DEVELOPMENT		85	-0.412132	-1.52408	0.011544	0.177052	1	2664	tags=31%, list=18%, signal=37%
GO_REGULATION_OF_CHROMOSOME_SEGREGATION	GO_REGULATION_OF_CHROMOSOME_SEGREGATION		76	-0.422578	-1.51937	0.0179372	0.183384	1	2995	tags=30%, list=20%, signal=38%
GO_REGULATION_OF_ALCOHOL_BIOSYNTHETIC_PROCESS	GO_REGULATION_OF_ALCOHOL_BIOSYNTHETIC_PROCESS		60	-0.437713	-1.51338	0.0109034	0.192186	1	3257	tags=48%, list=22%, signal=62%
GO_NEGATIVE_REGULATION_OF_NEURON_PROJECTION_DEVELOPMENT	GO_NEGATIVE_REGULATION_OF_NEURON_PROJECTION_DEVELOPMENT		126	-0.387607	-1.51271	0.00527009	0.19079	1	2310	tags=26%, list=16%, signal=31%
GO_APOPTOTIC_CELL_CLEARANCE	GO_APOPTOTIC_CELL_CLEARANCE		40	-0.469766	-1.51034	0.0252366	0.192629	1	943	tags=20%, list=6%, signal=21%
GO_REGULATION_OF_MYELOID_LEUKOCYTE_DIFFERENTIATION	GO_REGULATION_OF_MYELOID_LEUKOCYTE_DIFFERENTIATION		88	-0.410475	-1.5091	0.00849858	0.19245	1	1728	tags=22%, list=12%, signal=24%
GO_LEARNING	GO_LEARNING		103	-0.395099	-1.50654	0.00436681	0.194833	1	1171	tags=19%, list=8%, signal=21%
GO_NEGATIVE_REGULATION_OF_CELL_DEVELOPMENT	GO_NEGATIVE_REGULATION_OF_CELL_DEVELOPMENT		242	-0.356789	-1.50641	0.00248139	0.192559	1	2754	tags=28%, list=19%, signal=33%
GO_NEGATIVE_REGULATION_OF_MUSCLE_TISSUE_DEVELOPMENT	GO_NEGATIVE_REGULATION_OF_MUSCLE_TISSUE_DEVELOPMENT		44	-0.459838	-1.50144	0.0270701	0.19951	1	2206	tags=34%, list=15%, signal=40%
GO_REGULATION_OF_SISTER_CHROMATID_SEGREGATION	GO_REGULATION_OF_SISTER_CHROMATID_SEGREGATION		59	-0.431575	-1.49935	0.0238806	0.201084	1	2647	tags=27%, list=18%, signal=33%
GO_RESPONSE_TO_REACTIVE_OXYGEN_SPECIES	GO_RESPONSE_TO_REACTIVE_OXYGEN_SPECIES		191	-0.365586	-1.49693	0.00899743	0.203289	1	3336	tags=32%, list=23%, signal=41%
GO_RHYTHMIC_PROCESS	GO_RHYTHMIC_PROCESS		208	-0.35897	-1.49063	0	0.213745	1	3003	tags=29%, list=20%, signal=36%
GO_POTASSIUM_ION_TRANSPORT	GO_POTASSIUM_ION_TRANSPORT		151	-0.371708	-1.48943	0.00678426	0.213647	1	2517	tags=33%, list=17%, signal=40%
GO_NEGATIVE_REGULATION_OF_ERBB_SIGNALING_PATHWAY	GO_NEGATIVE_REGULATION_OF_ERBB_SIGNALING_PATHWAY		47	-0.452884	-1.48756	0.0267459	0.214608	1	3152	tags=38%, list=21%, signal=49%
GO_NEGATIVE_REGULATION_OF_KINASE_ACTIVITY	GO_NEGATIVE_REGULATION_OF_KINASE_ACTIVITY		204	-0.358867	-1.48724	0.00520156	0.212779	1	3406	tags=32%, list=23%, signal=41%
GO_REGIONALIZATION	GO_REGIONALIZATION		212	-0.358079	-1.48371	0.00385109	0.218439	1	1812	tags=21%, list=12%, signal=23%
GO_ACTIN_FILAMENT_BASED_MOVEMENT	GO_ACTIN_FILAMENT_BASED_MOVEMENT		124	-0.381751	-1.48231	0.00829876	0.218851	1	2396	tags=33%, list=16%, signal=39%
GO_SEGMENTATION	GO_SEGMENTATION		74	-0.402185	-1.48171	0.0223547	0.21777	1	2622	tags=31%, list=18%, signal=38%
GO_METAPHASE_ANAPHASE_TRANSITION_OF_CELL_CYCLE	GO_METAPHASE_ANAPHASE_TRANSITION_OF_CELL_CYCLE		43	-0.452261	-1.48068	0.0254372	0.217585	1	2647	tags=30%, list=18%, signal=37%
GO_CELLULAR_RESPONSE_TO_CORTICOSTEROID_STIMULUS	GO_CELLULAR_RESPONSE_TO_CORTICOSTEROID_STIMULUS		47	-0.452892	-1.48046	0.0186916	0.215597	1	2877	tags=40%, list=19%, signal=50%
GO_DIGESTION	GO_DIGESTION		58	-0.434439	-1.47951	0.0288316	0.215056	1	2669	tags=40%, list=18%, signal=48%
GO_NEGATIVE_REGULATION_OF_AXONOGENESIS	GO_NEGATIVE_REGULATION_OF_AXONOGENESIS		59	-0.429656	-1.47846	0.0261538	0.21504	1	3159	tags=41%, list=21%, signal=52%
GO_SKELETAL_MUSCLE_CELL_DIFFERENTIATION	GO_SKELETAL_MUSCLE_CELL_DIFFERENTIATION		48	-0.446058	-1.47781	0.0284006	0.214035	1	1951	tags=31%, list=13%, signal=36%
GO_RESPONSE_TO_CORTICOSTEROID	GO_RESPONSE_TO_CORTICOSTEROID		119	-0.382245	-1.4771	0.0123967	0.213377	1	2617	tags=34%, list=18%, signal=41%
GO_ANAPHASE_PROMOTING_COMPLEX_DEPENDENT_CATABOLIC_PROCESS	GO_ANAPHASE_PROMOTING_COMPLEX_DEPENDENT_CATABOLIC_PROCESS		74	-0.411727	-1.47679	0.023511	0.211755	1	4600	tags=43%, list=31%, signal=62%
GO_RESPONSE_TO_TOXIC_SUBSTANCE	GO_RESPONSE_TO_TOXIC_SUBSTANCE		379	-0.33657	-1.47613	0.00239808	0.210827	1	2447	tags=24%, list=17%, signal=28%
GO_EMBRYONIC_PATTERN_SPECIFICATION	GO_EMBRYONIC_PATTERN_SPECIFICATION		41	-0.466646	-1.47494	0.0211726	0.21116	1	2330	tags=34%, list=16%, signal=40%
GO_ANTERIOR_POSTERIOR_PATTERN_SPECIFICATION	GO_ANTERIOR_POSTERIOR_PATTERN_SPECIFICATION		124	-0.376171	-1.47487	0.00942126	0.209203	1	2330	tags=27%, list=16%, signal=32%
GO_NEGATIVE_REGULATION_OF_DEFENSE_RESPONSE	GO_NEGATIVE_REGULATION_OF_DEFENSE_RESPONSE		143	-0.370465	-1.47436	0.00938338	0.208275	1	3330	tags=31%, list=23%, signal=40%
GO_RESPONSE_TO_OSMOTIC_STRESS	GO_RESPONSE_TO_OSMOTIC_STRESS		62	-0.417351	-1.47274	0.0288316	0.209755	1	2003	tags=29%, list=14%, signal=33%
GO_COFACTOR_CATABOLIC_PROCESS	GO_COFACTOR_CATABOLIC_PROCESS		41	-0.45576	-1.47266	0.0413476	0.207871	1	4038	tags=41%, list=27%, signal=57%
GO_SKIN_DEVELOPMENT	GO_SKIN_DEVELOPMENT		170	-0.360864	-1.47211	0.00905563	0.206924	1	2370	tags=24%, list=16%, signal=28%
GO_APPENDAGE_DEVELOPMENT	GO_APPENDAGE_DEVELOPMENT		130	-0.373399	-1.47025	0.00953679	0.208833	1	2117	tags=22%, list=14%, signal=26%
GO_REGULATION_OF_SYSTEM_PROCESS	GO_REGULATION_OF_SYSTEM_PROCESS		431	-0.330307	-1.4695	0.00115607	0.208249	1	2045	tags=26%, list=14%, signal=29%
GO_NEUROBLAST_PROLIFERATION	GO_NEUROBLAST_PROLIFERATION		41	-0.452715	-1.46838	0.0429936	0.208535	1	2002	tags=24%, list=14%, signal=28%
GO_POSITIVE_REGULATION_OF_HEMOPOIESIS	GO_POSITIVE_REGULATION_OF_HEMOPOIESIS		143	-0.375129	-1.46688	0.00787402	0.209529	1	4151	tags=38%, list=28%, signal=52%
GO_REGULATION_OF_CIRCADIAN_RHYTHM	GO_REGULATION_OF_CIRCADIAN_RHYTHM		76	-0.398478	-1.46669	0.0207101	0.207973	1	3003	tags=33%, list=20%, signal=41%
GO_NEGATIVE_REGULATION_OF_RESPONSE_TO_EXTERNAL_STIMULUS	GO_NEGATIVE_REGULATION_OF_RESPONSE_TO_EXTERNAL_STIMULUS		238	-0.350623	-1.46508	0.00376884	0.209085	1	3330	tags=34%, list=23%, signal=44%
GO_RESPONSE_TO_HYDROGEN_PEROXIDE	GO_RESPONSE_TO_HYDROGEN_PEROXIDE		121	-0.379651	-1.46464	0.0125698	0.208105	1	2842	tags=28%, list=19%, signal=35%
GO_APPENDAGE_MORPHOGENESIS	GO_APPENDAGE_MORPHOGENESIS		108	-0.38461	-1.46285	0.00839161	0.209744	1	2117	tags=23%, list=14%, signal=27%
GO_GLIOGENESIS	GO_GLIOGENESIS		221	-0.349756	-1.46251	0.00256739	0.208645	1	2539	tags=26%, list=17%, signal=31%
GO_REGULATION_OF_POSTSYNAPSE_ORGANIZATION	GO_REGULATION_OF_POSTSYNAPSE_ORGANIZATION		78	-0.400278	-1.46119	0.0190616	0.209502	1	2292	tags=31%, list=16%, signal=36%
GO_ASTROCYTE_DIFFERENTIATION	GO_ASTROCYTE_DIFFERENTIATION		60	-0.422709	-1.46049	0.0322581	0.209177	1	2212	tags=28%, list=15%, signal=33%
GO_DEVELOPMENT_OF_PRIMARY_SEXUAL_CHARACTERISTICS	GO_DEVELOPMENT_OF_PRIMARY_SEXUAL_CHARACTERISTICS		160	-0.36062	-1.4594	0.00413223	0.209528	1	2449	tags=29%, list=17%, signal=35%
GO_CENTRAL_NERVOUS_SYSTEM_NEURON_DEVELOPMENT	GO_CENTRAL_NERVOUS_SYSTEM_NEURON_DEVELOPMENT		63	-0.41636	-1.45938	0.0268139	0.207724	1	2748	tags=30%, list=19%, signal=37%
GO_POSITIVE_REGULATION_OF_FIBROBLAST_PROLIFERATION	GO_POSITIVE_REGULATION_OF_FIBROBLAST_PROLIFERATION		42	-0.4392	-1.45918	0.0305344	0.206276	1	1779	tags=24%, list=12%, signal=27%
GO_NEGATIVE_REGULATION_OF_CELL_PROJECTION_ORGANIZATION	GO_NEGATIVE_REGULATION_OF_CELL_PROJECTION_ORGANIZATION		147	-0.366729	-1.45758	0.0112676	0.207365	1	2310	tags=24%, list=16%, signal=28%
GO_REGULATION_OF_INFLAMMATORY_RESPONSE	GO_REGULATION_OF_INFLAMMATORY_RESPONSE		238	-0.348633	-1.45654	0.00123916	0.207787	1	3480	tags=33%, list=24%, signal=42%
GO_RESPONSE_TO_PURINE_CONTAINING_COMPOUND	GO_RESPONSE_TO_PURINE_CONTAINING_COMPOUND		125	-0.376072	-1.45626	0.00817439	0.206558	1	3159	tags=34%, list=21%, signal=43%
GO_SYNAPTIC_SIGNALING	GO_SYNAPTIC_SIGNALING		471	-0.328012	-1.45329	0	0.210231	1	2675	tags=28%, list=18%, signal=33%
GO_REGULATION_OF_B_CELL_ACTIVATION	GO_REGULATION_OF_B_CELL_ACTIVATION		93	-0.394579	-1.4491	0.0152207	0.216809	1	4279	tags=37%, list=29%, signal=51%
GO_REGULATION_OF_SYNAPSE_STRUCTURE_OR_ACTIVITY	GO_REGULATION_OF_SYNAPSE_STRUCTURE_OR_ACTIVITY		169	-0.354647	-1.44619	0.00544218	0.220466	1	2341	tags=27%, list=16%, signal=31%
GO_RESPONSE_TO_ANTIBIOTIC	GO_RESPONSE_TO_ANTIBIOTIC		258	-0.338607	-1.44164	0.00619579	0.227952	1	2447	tags=25%, list=17%, signal=30%
GO_NEGATIVE_REGULATION_OF_TUMOR_NECROSIS_FACTOR_SUPERFAMILY_CYTOKINE_PRODUCTION	GO_NEGATIVE_REGULATION_OF_TUMOR_NECROSIS_FACTOR_SUPERFAMILY_CYTOKINE_PRODUCTION		40	-0.443671	-1.44111	0.0352	0.227168	1	1375	tags=23%, list=9%, signal=25%
GO_REGULATION_OF_SMALL_MOLECULE_METABOLIC_PROCESS	GO_REGULATION_OF_SMALL_MOLECULE_METABOLIC_PROCESS		271	-0.33321	-1.43923	0.00629723	0.229641	1	3297	tags=32%, list=22%, signal=41%
GO_NEGATIVE_REGULATION_OF_CELL_MORPHOGENESIS_INVOLVED_IN_DIFFERENTIATION	GO_NEGATIVE_REGULATION_OF_CELL_MORPHOGENESIS_INVOLVED_IN_DIFFERENTIATION		81	-0.395311	-1.43699	0.0260116	0.232282	1	3159	tags=36%, list=21%, signal=45%
GO_SISTER_CHROMATID_SEGREGATION	GO_SISTER_CHROMATID_SEGREGATION		136	-0.364061	-1.43654	0.0204082	0.231419	1	1907	tags=19%, list=13%, signal=22%
GO_NEGATIVE_REGULATION_OF_TRANSFERASE_ACTIVITY	GO_NEGATIVE_REGULATION_OF_TRANSFERASE_ACTIVITY		229	-0.342545	-1.43527	0.00857843	0.232145	1	3406	tags=31%, list=23%, signal=40%
GO_CELLULAR_RESPONSE_TO_TOXIC_SUBSTANCE	GO_CELLULAR_RESPONSE_TO_TOXIC_SUBSTANCE		183	-0.34862	-1.43372	0.00674764	0.23371	1	3336	tags=29%, list=23%, signal=37%
GO_CELLULAR_RESPONSE_TO_REACTIVE_OXYGEN_SPECIES	GO_CELLULAR_RESPONSE_TO_REACTIVE_OXYGEN_SPECIES		137	-0.361197	-1.43278	0.0133511	0.234139	1	2877	tags=28%, list=19%, signal=34%
GO_SOMITOGENESIS	GO_SOMITOGENESIS		52	-0.423376	-1.43135	0.0306748	0.235152	1	2307	tags=29%, list=16%, signal=34%
GO_INNER_EAR_MORPHOGENESIS	GO_INNER_EAR_MORPHOGENESIS		55	-0.420182	-1.43095	0.0397456	0.234206	1	1864	tags=27%, list=13%, signal=31%
GO_SEMAPHORIN_PLEXIN_SIGNALING_PATHWAY	GO_SEMAPHORIN_PLEXIN_SIGNALING_PATHWAY		40	-0.442241	-1.42948	0.0522152	0.235621	1	2344	tags=35%, list=16%, signal=41%
GO_TISSUE_REGENERATION	GO_TISSUE_REGENERATION		40	-0.449737	-1.42851	0.0459418	0.235945	1	3330	tags=43%, list=23%, signal=55%
GO_COFACTOR_METABOLIC_PROCESS	GO_COFACTOR_METABOLIC_PROCESS		340	-0.329969	-1.42746	0.00119617	0.236544	1	4117	tags=37%, list=28%, signal=50%
GO_STEROL_BIOSYNTHETIC_PROCESS	GO_STEROL_BIOSYNTHETIC_PROCESS		64	-0.401866	-1.4249	0.0265211	0.240543	1	3257	tags=48%, list=22%, signal=62%
GO_NEGATIVE_REGULATION_OF_PHOSPHORYLATION	GO_NEGATIVE_REGULATION_OF_PHOSPHORYLATION		356	-0.325437	-1.42436	0.00487211	0.24018	1	3371	tags=32%, list=23%, signal=41%
GO_MITOTIC_SISTER_CHROMATID_SEGREGATION	GO_MITOTIC_SISTER_CHROMATID_SEGREGATION		112	-0.370292	-1.4222	0.00804289	0.24303	1	1907	tags=21%, list=13%, signal=23%
GO_PROTEIN_LOCALIZATION_TO_SYNAPSE	GO_PROTEIN_LOCALIZATION_TO_SYNAPSE		62	-0.403867	-1.41997	0.0347958	0.246432	1	2341	tags=34%, list=16%, signal=40%
GO_ODONTOGENESIS	GO_ODONTOGENESIS		90	-0.384401	-1.41939	0.0301724	0.245804	1	2206	tags=26%, list=15%, signal=30%
GO_MEGAKARYOCYTE_DIFFERENTIATION	GO_MEGAKARYOCYTE_DIFFERENTIATION		67	-0.405022	-1.41916	0.0517241	0.244628	1	3112	tags=30%, list=21%, signal=38%
GO_GLIAL_CELL_DIFFERENTIATION	GO_GLIAL_CELL_DIFFERENTIATION		163	-0.353226	-1.41856	0.0107672	0.244257	1	2539	tags=28%, list=17%, signal=33%
GO_NEGATIVE_REGULATION_OF_SMOOTH_MUSCLE_CELL_PROLIFERATION	GO_NEGATIVE_REGULATION_OF_SMOOTH_MUSCLE_CELL_PROLIFERATION		42	-0.43952	-1.41661	0.0376506	0.24689	1	3330	tags=40%, list=23%, signal=52%
GO_MYELOID_CELL_DIFFERENTIATION	GO_MYELOID_CELL_DIFFERENTIATION		311	-0.327354	-1.4147	0.00610501	0.249232	1	3162	tags=26%, list=21%, signal=32%
GO_CHLORIDE_TRANSMEMBRANE_TRANSPORT	GO_CHLORIDE_TRANSMEMBRANE_TRANSPORT		47	-0.427854	-1.41443	0.0580153	0.248232	1	2023	tags=30%, list=14%, signal=34%
GO_POSITIVE_REGULATION_OF_SMOOTH_MUSCLE_CELL_PROLIFERATION	GO_POSITIVE_REGULATION_OF_SMOOTH_MUSCLE_CELL_PROLIFERATION		76	-0.391667	-1.41378	0.030479	0.247979	1	2234	tags=28%, list=15%, signal=32%
GO_RESPIRATORY_ELECTRON_TRANSPORT_CHAIN	GO_RESPIRATORY_ELECTRON_TRANSPORT_CHAIN		95	-0.377024	-1.4137	0.026648	0.246452	1	4324	tags=46%, list=29%, signal=65%
GO_RESPONSE_TO_INORGANIC_SUBSTANCE	GO_RESPONSE_TO_INORGANIC_SUBSTANCE		431	-0.317805	-1.41207	0.00231481	0.248224	1	2447	tags=24%, list=17%, signal=28%
GO_CELLULAR_DETOXIFICATION	GO_CELLULAR_DETOXIFICATION		77	-0.391107	-1.41025	0.0316265	0.250304	1	3406	tags=32%, list=23%, signal=42%
GO_CELLULAR_RESPONSE_TO_DRUG	GO_CELLULAR_RESPONSE_TO_DRUG		281	-0.333888	-1.40988	0.00251889	0.249444	1	2447	tags=23%, list=17%, signal=27%
GO_MULTICELLULAR_ORGANISMAL_SIGNALING	GO_MULTICELLULAR_ORGANISMAL_SIGNALING		148	-0.354395	-1.40962	0.0177596	0.248413	1	2371	tags=32%, list=16%, signal=37%
GO_FOREBRAIN_GENERATION_OF_NEURONS	GO_FOREBRAIN_GENERATION_OF_NEURONS		41	-0.431728	-1.40898	0.0720859	0.248124	1	1582	tags=22%, list=11%, signal=25%
GO_ANATOMICAL_STRUCTURE_MATURATION	GO_ANATOMICAL_STRUCTURE_MATURATION		123	-0.361534	-1.40813	0.0265363	0.248047	1	3273	tags=33%, list=22%, signal=42%
GO_BEHAVIOR	GO_BEHAVIOR		400	-0.319115	-1.40806	0.00352113	0.246563	1	2539	tags=25%, list=17%, signal=30%
GO_MONOSACCHARIDE_BIOSYNTHETIC_PROCESS	GO_MONOSACCHARIDE_BIOSYNTHETIC_PROCESS		73	-0.393793	-1.40739	0.0406627	0.246469	1	3914	tags=37%, list=27%, signal=50%
GO_ANTIGEN_PROCESSING_AND_PRESENTATION_OF_EXOGENOUS_PEPTIDE_ANTIGEN_VIA_MHC_CLASS_I	GO_ANTIGEN_PROCESSING_AND_PRESENTATION_OF_EXOGENOUS_PEPTIDE_ANTIGEN_VIA_MHC_CLASS_I		73	-0.392389	-1.407	0.0441826	0.245723	1	4763	tags=45%, list=32%, signal=66%
GO_ELECTRON_TRANSPORT_CHAIN	GO_ELECTRON_TRANSPORT_CHAIN		147	-0.352391	-1.40551	0.0234483	0.247629	1	4324	tags=44%, list=29%, signal=62%
GO_RESPONSE_TO_CAMP	GO_RESPONSE_TO_CAMP		78	-0.384344	-1.40434	0.0265879	0.2488	1	2617	tags=33%, list=18%, signal=40%
GO_REGULATION_OF_CHROMOSOME_SEPARATION	GO_REGULATION_OF_CHROMOSOME_SEPARATION		46	-0.422491	-1.40197	0.0705521	0.252403	1	2647	tags=28%, list=18%, signal=34%
GO_MONOVALENT_INORGANIC_CATION_TRANSPORT	GO_MONOVALENT_INORGANIC_CATION_TRANSPORT		334	-0.324105	-1.40092	0.00122249	0.253241	1	3434	tags=34%, list=23%, signal=43%
GO_SULFUR_COMPOUND_METABOLIC_PROCESS	GO_SULFUR_COMPOUND_METABOLIC_PROCESS		155	-0.350826	-1.39922	0.0178082	0.25573	1	3406	tags=35%, list=23%, signal=45%
GO_NEURAL_CREST_CELL_MIGRATION	GO_NEURAL_CREST_CELL_MIGRATION		47	-0.424844	-1.39653	0.0565428	0.260563	1	3265	tags=45%, list=22%, signal=57%
GO_CELLULAR_RESPONSE_TO_RETINOIC_ACID	GO_CELLULAR_RESPONSE_TO_RETINOIC_ACID		50	-0.415766	-1.39519	0.0699523	0.26186	1	2348	tags=28%, list=16%, signal=33%
GO_POSITIVE_REGULATION_OF_ANIMAL_ORGAN_MORPHOGENESIS	GO_POSITIVE_REGULATION_OF_ANIMAL_ORGAN_MORPHOGENESIS		65	-0.392	-1.39472	0.0447531	0.261441	1	1355	tags=23%, list=9%, signal=25%
GO_EAR_MORPHOGENESIS	GO_EAR_MORPHOGENESIS		69	-0.393392	-1.39301	0.0451807	0.263732	1	1864	tags=25%, list=13%, signal=28%
GO_REGULATION_OF_LIPASE_ACTIVITY	GO_REGULATION_OF_LIPASE_ACTIVITY		71	-0.390804	-1.39069	0.0487445	0.267167	1	2481	tags=30%, list=17%, signal=35%
GO_REGULATION_OF_TRANS_SYNAPTIC_SIGNALING	GO_REGULATION_OF_TRANS_SYNAPTIC_SIGNALING		321	-0.323643	-1.38949	0.00725514	0.26856	1	2423	tags=26%, list=16%, signal=30%
GO_REGULATION_OF_STEROID_METABOLIC_PROCESS	GO_REGULATION_OF_STEROID_METABOLIC_PROCESS		91	-0.374369	-1.38917	0.0345821	0.267794	1	2991	tags=40%, list=20%, signal=49%
GO_SOMITE_DEVELOPMENT	GO_SOMITE_DEVELOPMENT		64	-0.392107	-1.38864	0.0406627	0.267315	1	2307	tags=27%, list=16%, signal=31%
GO_NEGATIVE_REGULATION_OF_GROWTH	GO_NEGATIVE_REGULATION_OF_GROWTH		207	-0.337369	-1.38846	0.0157687	0.26618	1	2812	tags=28%, list=19%, signal=34%
GO_RESPONSE_TO_ORGANOPHOSPHORUS	GO_RESPONSE_TO_ORGANOPHOSPHORUS		111	-0.361897	-1.38815	0.0255319	0.265329	1	3159	tags=34%, list=21%, signal=43%
GO_REGULATION_OF_STEROID_BIOSYNTHETIC_PROCESS	GO_REGULATION_OF_STEROID_BIOSYNTHETIC_PROCESS		71	-0.388123	-1.38639	0.0441826	0.267863	1	3257	tags=46%, list=22%, signal=59%
GO_STEROID_BIOSYNTHETIC_PROCESS	GO_STEROID_BIOSYNTHETIC_PROCESS		134	-0.352585	-1.38292	0.0267983	0.274423	1	3331	tags=43%, list=23%, signal=55%
GO_DIGESTIVE_SYSTEM_DEVELOPMENT	GO_DIGESTIVE_SYSTEM_DEVELOPMENT		102	-0.364579	-1.38189	0.0375522	0.275478	1	2042	tags=25%, list=14%, signal=28%
GO_REGULATION_OF_ION_TRANSPORT	GO_REGULATION_OF_ION_TRANSPORT		453	-0.310128	-1.3804	0.00114811	0.27719	1	2117	tags=23%, list=14%, signal=26%
GO_G_PROTEIN_COUPLED_RECEPTOR_SIGNALING_PATHWAY	GO_G_PROTEIN_COUPLED_RECEPTOR_SIGNALING_PATHWAY		496	-0.31065	-1.37898	0.00112867	0.279095	1	2542	tags=25%, list=17%, signal=29%
GO_B_CELL_PROLIFERATION	GO_B_CELL_PROLIFERATION		54	-0.403276	-1.3789	0.0736196	0.277686	1	4313	tags=41%, list=29%, signal=57%
GO_EAR_DEVELOPMENT	GO_EAR_DEVELOPMENT		140	-0.348519	-1.37843	0.018617	0.277136	1	2385	tags=29%, list=16%, signal=34%
GO_RESPONSE_TO_ALKALOID	GO_RESPONSE_TO_ALKALOID		71	-0.386829	-1.37723	0.048433	0.278301	1	2510	tags=25%, list=17%, signal=30%
GO_CELL_COMMUNICATION_INVOLVED_IN_CARDIAC_CONDUCTION	GO_CELL_COMMUNICATION_INVOLVED_IN_CARDIAC_CONDUCTION		52	-0.406309	-1.37614	0.0603715	0.279564	1	3071	tags=42%, list=21%, signal=53%
GO_POSITIVE_REGULATION_OF_SYNAPTIC_TRANSMISSION	GO_POSITIVE_REGULATION_OF_SYNAPTIC_TRANSMISSION		121	-0.354568	-1.37591	0.034153	0.278501	1	2341	tags=27%, list=16%, signal=32%
GO_LIPID_STORAGE	GO_LIPID_STORAGE		57	-0.398133	-1.37104	0.0589971	0.288478	1	3462	tags=49%, list=23%, signal=64%
GO_MESENCHYME_DEVELOPMENT	GO_MESENCHYME_DEVELOPMENT		214	-0.330757	-1.37005	0.0152478	0.289347	1	2330	tags=26%, list=16%, signal=30%
GO_REGULATION_OF_MUSCLE_ORGAN_DEVELOPMENT	GO_REGULATION_OF_MUSCLE_ORGAN_DEVELOPMENT		111	-0.359835	-1.36966	0.035461	0.288641	1	2007	tags=23%, list=14%, signal=27%
GO_NEGATIVE_REGULATION_OF_DEVELOPMENTAL_GROWTH	GO_NEGATIVE_REGULATION_OF_DEVELOPMENTAL_GROWTH		90	-0.370351	-1.36963	0.0422741	0.287163	1	2523	tags=31%, list=17%, signal=37%
GO_NEGATIVE_REGULATION_OF_NUCLEAR_DIVISION	GO_NEGATIVE_REGULATION_OF_NUCLEAR_DIVISION		42	-0.422164	-1.36944	0.0721312	0.286114	1	3030	tags=38%, list=21%, signal=48%
GO_CELLULAR_RESPONSE_TO_ANTIBIOTIC	GO_CELLULAR_RESPONSE_TO_ANTIBIOTIC		120	-0.356179	-1.36832	0.037518	0.287305	1	2010	tags=21%, list=14%, signal=24%
GO_REGULATION_OF_CYTOSOLIC_CALCIUM_ION_CONCENTRATION	GO_REGULATION_OF_CYTOSOLIC_CALCIUM_ION_CONCENTRATION		232	-0.328338	-1.36698	0.0164349	0.289221	1	2143	tags=24%, list=15%, signal=27%
GO_ACID_SECRETION	GO_ACID_SECRETION		75	-0.381906	-1.3665	0.0538574	0.288826	1	2029	tags=28%, list=14%, signal=32%
GO_REGULATION_OF_NEUROLOGICAL_SYSTEM_PROCESS	GO_REGULATION_OF_NEUROLOGICAL_SYSTEM_PROCESS		85	-0.370361	-1.3664	0.0424328	0.287499	1	2788	tags=35%, list=19%, signal=43%
GO_RESPONSE_TO_TYPE_I_INTERFERON	GO_RESPONSE_TO_TYPE_I_INTERFERON		74	-0.380328	-1.36444	0.0611028	0.290865	1	4733	tags=45%, list=32%, signal=65%
GO_MUSCLE_ORGAN_DEVELOPMENT	GO_MUSCLE_ORGAN_DEVELOPMENT		307	-0.316474	-1.36431	0.00496894	0.289691	1	2352	tags=25%, list=16%, signal=29%
GO_STRIATED_MUSCLE_CELL_PROLIFERATION	GO_STRIATED_MUSCLE_CELL_PROLIFERATION		53	-0.403708	-1.36424	0.0622084	0.288317	1	1147	tags=21%, list=8%, signal=22%
GO_NEGATIVE_REGULATION_OF_NEURON_APOPTOTIC_PROCESS	GO_NEGATIVE_REGULATION_OF_NEURON_APOPTOTIC_PROCESS		111	-0.356385	-1.3638	0.0420624	0.287892	1	1276	tags=15%, list=9%, signal=17%
GO_COGNITION	GO_COGNITION		207	-0.331725	-1.3623	0.0143791	0.289972	1	2539	tags=26%, list=17%, signal=30%
GO_REGULATION_OF_LIPID_BIOSYNTHETIC_PROCESS	GO_REGULATION_OF_LIPID_BIOSYNTHETIC_PROCESS		146	-0.342651	-1.36194	0.0268456	0.289436	1	3257	tags=40%, list=22%, signal=50%
GO_DEVELOPMENTAL_GROWTH_INVOLVED_IN_MORPHOGENESIS	GO_DEVELOPMENTAL_GROWTH_INVOLVED_IN_MORPHOGENESIS		185	-0.331852	-1.36124	0.022339	0.289623	1	2726	tags=26%, list=18%, signal=32%
GO_REGULATION_OF_BLOOD_CIRCULATION	GO_REGULATION_OF_BLOOD_CIRCULATION		229	-0.330933	-1.35962	0.0102171	0.292267	1	1960	tags=27%, list=13%, signal=31%
GO_RESPONSE_TO_RETINOIC_ACID	GO_RESPONSE_TO_RETINOIC_ACID		77	-0.373685	-1.35922	0.0467836	0.29183	1	2088	tags=23%, list=14%, signal=27%
GO_FOREBRAIN_CELL_MIGRATION	GO_FOREBRAIN_CELL_MIGRATION		43	-0.42094	-1.35867	0.089482	0.291535	1	2020	tags=23%, list=14%, signal=27%
GO_CHLORIDE_TRANSPORT	GO_CHLORIDE_TRANSPORT		60	-0.397339	-1.35837	0.059098	0.290791	1	2023	tags=27%, list=14%, signal=31%
GO_REGULATION_OF_LEUKOCYTE_DIFFERENTIATION	GO_REGULATION_OF_LEUKOCYTE_DIFFERENTIATION		206	-0.325313	-1.35786	0.0169492	0.2905	1	4151	tags=38%, list=28%, signal=52%
GO_REGULATION_OF_SYNAPTIC_VESICLE_TRANSPORT	GO_REGULATION_OF_SYNAPTIC_VESICLE_TRANSPORT		64	-0.386922	-1.35749	0.0685131	0.28992	1	2107	tags=25%, list=14%, signal=29%
GO_CALCIUM_ION_TRANSMEMBRANE_TRANSPORT	GO_CALCIUM_ION_TRANSMEMBRANE_TRANSPORT		220	-0.32567	-1.3565	0.0166453	0.290905	1	2117	tags=24%, list=14%, signal=28%
GO_NEGATIVE_REGULATION_OF_PROTEIN_DEPHOSPHORYLATION	GO_NEGATIVE_REGULATION_OF_PROTEIN_DEPHOSPHORYLATION		47	-0.40089	-1.35576	0.0850746	0.291323	1	862	tags=13%, list=6%, signal=14%
GO_BODY_MORPHOGENESIS	GO_BODY_MORPHOGENESIS		43	-0.417622	-1.35529	0.099359	0.291104	1	1699	tags=28%, list=12%, signal=31%
GO_SENSORY_PERCEPTION	GO_SENSORY_PERCEPTION		273	-0.318618	-1.35472	0.0136986	0.291239	1	2341	tags=24%, list=16%, signal=28%
GO_ALCOHOL_BIOSYNTHETIC_PROCESS	GO_ALCOHOL_BIOSYNTHETIC_PROCESS		134	-0.34332	-1.35389	0.0280374	0.291936	1	3305	tags=38%, list=22%, signal=49%
GO_REGULATION_OF_OSTEOBLAST_DIFFERENTIATION	GO_REGULATION_OF_OSTEOBLAST_DIFFERENTIATION		93	-0.363555	-1.35356	0.0537482	0.291372	1	2010	tags=24%, list=14%, signal=27%
GO_NEGATIVE_REGULATION_OF_HEMOPOIESIS	GO_NEGATIVE_REGULATION_OF_HEMOPOIESIS		113	-0.351398	-1.35242	0.041841	0.292762	1	2049	tags=24%, list=14%, signal=28%
GO_REGULATION_OF_B_CELL_PROLIFERATION	GO_REGULATION_OF_B_CELL_PROLIFERATION		46	-0.408337	-1.35211	0.0681818	0.292134	1	4279	tags=39%, list=29%, signal=55%
GO_PEPTIDYL_TYROSINE_MODIFICATION	GO_PEPTIDYL_TYROSINE_MODIFICATION		278	-0.318429	-1.35049	0.0145985	0.294852	1	3263	tags=30%, list=22%, signal=38%
GO_CHEMICAL_SYNAPTIC_TRANSMISSION_POSTSYNAPTIC	GO_CHEMICAL_SYNAPTIC_TRANSMISSION_POSTSYNAPTIC		71	-0.374325	-1.34976	0.0642202	0.295322	1	2539	tags=34%, list=17%, signal=41%
GO_REGULATION_OF_FAT_CELL_DIFFERENTIATION	GO_REGULATION_OF_FAT_CELL_DIFFERENTIATION		99	-0.355034	-1.34799	0.0552408	0.298309	1	2206	tags=25%, list=15%, signal=29%
GO_CENTRAL_NERVOUS_SYSTEM_NEURON_DIFFERENTIATION	GO_CENTRAL_NERVOUS_SYSTEM_NEURON_DIFFERENTIATION		115	-0.352338	-1.3472	0.0444763	0.299009	1	1582	tags=18%, list=11%, signal=20%
GO_POSITIVE_REGULATION_OF_LEUKOCYTE_PROLIFERATION	GO_POSITIVE_REGULATION_OF_LEUKOCYTE_PROLIFERATION		97	-0.359572	-1.34696	0.0441989	0.298229	1	4279	tags=40%, list=29%, signal=56%
GO_INTERLEUKIN_6_PRODUCTION	GO_INTERLEUKIN_6_PRODUCTION		98	-0.358583	-1.34644	0.0452617	0.298083	1	3480	tags=35%, list=24%, signal=45%
GO_CELL_FATE_COMMITMENT	GO_CELL_FATE_COMMITMENT		150	-0.331757	-1.34595	0.0238429	0.29791	1	2088	tags=20%, list=14%, signal=23%
GO_REGULATION_OF_EXTRINSIC_APOPTOTIC_SIGNALING_PATHWAY_VIA_DEATH_DOMAIN_RECEPTORS	GO_REGULATION_OF_EXTRINSIC_APOPTOTIC_SIGNALING_PATHWAY_VIA_DEATH_DOMAIN_RECEPTORS		48	-0.405783	-1.34482	0.0743551	0.299264	1	4119	tags=46%, list=28%, signal=63%
GO_RESPONSE_TO_ETHANOL	GO_RESPONSE_TO_ETHANOL		91	-0.365859	-1.34428	0.0522496	0.299287	1	2345	tags=30%, list=16%, signal=35%
GO_NEGATIVE_REGULATION_OF_PHOSPHORUS_METABOLIC_PROCESS	GO_NEGATIVE_REGULATION_OF_PHOSPHORUS_METABOLIC_PROCESS		430	-0.303497	-1.34225	0.00698487	0.30317	1	3371	tags=29%, list=23%, signal=37%
GO_RESPONSE_TO_KETONE	GO_RESPONSE_TO_KETONE		161	-0.334201	-1.34085	0.0376851	0.305401	1	3611	tags=35%, list=24%, signal=46%
GO_RESPONSE_TO_ALCOHOL	GO_RESPONSE_TO_ALCOHOL		176	-0.323026	-1.34055	0.0330251	0.30481	1	2417	tags=27%, list=16%, signal=32%
GO_COLUMNAR_CUBOIDAL_EPITHELIAL_CELL_DIFFERENTIATION	GO_COLUMNAR_CUBOIDAL_EPITHELIAL_CELL_DIFFERENTIATION		71	-0.371883	-1.33897	0.05997	0.307463	1	2206	tags=21%, list=15%, signal=25%
GO_POSITIVE_REGULATION_OF_ION_TRANSPORT	GO_POSITIVE_REGULATION_OF_ION_TRANSPORT		193	-0.320899	-1.33871	0.0355263	0.306766	1	1429	tags=21%, list=10%, signal=23%
GO_CELLULAR_RESPONSE_TO_HYDROGEN_PEROXIDE	GO_CELLULAR_RESPONSE_TO_HYDROGEN_PEROXIDE		79	-0.368344	-1.33803	0.0634921	0.307155	1	3406	tags=32%, list=23%, signal=41%
GO_NEGATIVE_REGULATION_OF_ERK1_AND_ERK2_CASCADE	GO_NEGATIVE_REGULATION_OF_ERK1_AND_ERK2_CASCADE		61	-0.383649	-1.33576	0.0763473	0.311296	1	1698	tags=25%, list=11%, signal=28%
GO_ORGANIC_HYDROXY_COMPOUND_BIOSYNTHETIC_PROCESS	GO_ORGANIC_HYDROXY_COMPOUND_BIOSYNTHETIC_PROCESS		185	-0.327323	-1.33515	0.0347594	0.311505	1	3331	tags=37%, list=23%, signal=48%
GO_REGULATION_OF_NOTCH_SIGNALING_PATHWAY	GO_REGULATION_OF_NOTCH_SIGNALING_PATHWAY		78	-0.366284	-1.33489	0.0670471	0.310765	1	625	tags=13%, list=4%, signal=13%
GO_NOTCH_SIGNALING_PATHWAY	GO_NOTCH_SIGNALING_PATHWAY		152	-0.330905	-1.33413	0.0382082	0.311304	1	2385	tags=21%, list=16%, signal=25%
GO_SENSORY_PERCEPTION_OF_PAIN	GO_SENSORY_PERCEPTION_OF_PAIN		59	-0.383034	-1.33248	0.0777439	0.314214	1	1336	tags=22%, list=9%, signal=24%
GO_RESPONSE_TO_METAL_ION	GO_RESPONSE_TO_METAL_ION		278	-0.31365	-1.3324	0.0193705	0.313054	1	2419	tags=25%, list=16%, signal=29%
GO_DIVALENT_INORGANIC_CATION_HOMEOSTASIS	GO_DIVALENT_INORGANIC_CATION_HOMEOSTASIS		335	-0.304287	-1.3317	0.0106762	0.313457	1	2143	tags=22%, list=15%, signal=26%
GO_REGULATION_OF_ION_TRANSMEMBRANE_TRANSPORT	GO_REGULATION_OF_ION_TRANSMEMBRANE_TRANSPORT		317	-0.309623	-1.33035	0.0147965	0.315638	1	2117	tags=25%, list=14%, signal=28%
GO_REGULATION_OF_PEPTIDYL_TYROSINE_PHOSPHORYLATION	GO_REGULATION_OF_PEPTIDYL_TYROSINE_PHOSPHORYLATION		184	-0.324628	-1.32899	0.0318302	0.317833	1	3263	tags=33%, list=22%, signal=41%
GO_ERK1_AND_ERK2_CASCADE	GO_ERK1_AND_ERK2_CASCADE		216	-0.318821	-1.32833	0.0325521	0.318202	1	3250	tags=31%, list=22%, signal=39%
GO_POSITIVE_REGULATION_OF_MUSCLE_TISSUE_DEVELOPMENT	GO_POSITIVE_REGULATION_OF_MUSCLE_TISSUE_DEVELOPMENT		62	-0.382298	-1.32806	0.0798193	0.317537	1	1490	tags=21%, list=10%, signal=23%
GO_MEMBRANE_REPOLARIZATION	GO_MEMBRANE_REPOLARIZATION		43	-0.406135	-1.32732	0.0947368	0.318243	1	2285	tags=40%, list=15%, signal=47%
GO_RESPONSE_TO_OXIDATIVE_STRESS	GO_RESPONSE_TO_OXIDATIVE_STRESS		364	-0.303661	-1.32665	0.0145103	0.318498	1	2877	tags=25%, list=19%, signal=30%
GO_NEURON_PROJECTION_GUIDANCE	GO_NEURON_PROJECTION_GUIDANCE		210	-0.320481	-1.32486	0.0217391	0.32182	1	2344	tags=26%, list=16%, signal=30%
GO_PATTERN_SPECIFICATION_PROCESS	GO_PATTERN_SPECIFICATION_PROCESS		276	-0.311452	-1.32451	0.01875	0.321372	1	1735	tags=18%, list=12%, signal=21%
GO_MUSCLE_SYSTEM_PROCESS	GO_MUSCLE_SYSTEM_PROCESS		362	-0.301231	-1.32432	0.0142349	0.320547	1	1949	tags=23%, list=13%, signal=26%
GO_INORGANIC_ANION_TRANSPORT	GO_INORGANIC_ANION_TRANSPORT		101	-0.348403	-1.3235	0.0617111	0.321343	1	1492	tags=21%, list=10%, signal=23%
GO_EMBRYONIC_PLACENTA_DEVELOPMENT	GO_EMBRYONIC_PLACENTA_DEVELOPMENT		72	-0.376024	-1.32323	0.0759124	0.320679	1	1165	tags=17%, list=8%, signal=18%
GO_NEGATIVE_REGULATION_OF_CHEMOTAXIS	GO_NEGATIVE_REGULATION_OF_CHEMOTAXIS		46	-0.405182	-1.32271	0.0925926	0.320805	1	2337	tags=35%, list=16%, signal=41%
GO_WATER_SOLUBLE_VITAMIN_METABOLIC_PROCESS	GO_WATER_SOLUBLE_VITAMIN_METABOLIC_PROCESS		64	-0.375848	-1.32262	0.0826211	0.319692	1	2862	tags=27%, list=19%, signal=33%
GO_CARDIAC_CONDUCTION	GO_CARDIAC_CONDUCTION		116	-0.33831	-1.32088	0.0539007	0.322955	1	2317	tags=31%, list=16%, signal=37%
GO_REGULATION_OF_HEMOPOIESIS	GO_REGULATION_OF_HEMOPOIESIS		364	-0.302717	-1.32023	0.0163361	0.323432	1	4206	tags=34%, list=28%, signal=46%
GO_REGULATION_OF_EMBRYONIC_DEVELOPMENT	GO_REGULATION_OF_EMBRYONIC_DEVELOPMENT		99	-0.351041	-1.31894	0.0632023	0.325369	1	1699	tags=22%, list=12%, signal=25%
GO_REGULATION_OF_OSSIFICATION	GO_REGULATION_OF_OSSIFICATION		145	-0.33252	-1.31889	0.0469169	0.324189	1	2032	tags=24%, list=14%, signal=28%
GO_REPRODUCTIVE_SYSTEM_DEVELOPMENT	GO_REPRODUCTIVE_SYSTEM_DEVELOPMENT		317	-0.306162	-1.31865	0.0217391	0.323529	1	2449	tags=23%, list=17%, signal=27%
GO_REGULATION_OF_RESPONSE_TO_OXIDATIVE_STRESS	GO_REGULATION_OF_RESPONSE_TO_OXIDATIVE_STRESS		69	-0.366761	-1.31845	0.0775076	0.322736	1	2132	tags=22%, list=14%, signal=25%
GO_RESPONSE_TO_ESTRADIOL	GO_RESPONSE_TO_ESTRADIOL		99	-0.354547	-1.3181	0.0565771	0.322616	1	2429	tags=24%, list=16%, signal=29%
GO_REGULATION_OF_GLIOGENESIS	GO_REGULATION_OF_GLIOGENESIS		87	-0.35723	-1.31787	0.0753425	0.321882	1	3031	tags=31%, list=21%, signal=39%
GO_NEGATIVE_REGULATION_OF_GENE_EXPRESSION_EPIGENETIC	GO_NEGATIVE_REGULATION_OF_GENE_EXPRESSION_EPIGENETIC		101	-0.349234	-1.31273	0.0769231	0.334113	1	5102	tags=49%, list=35%, signal=74%
GO_NEURON_MIGRATION	GO_NEURON_MIGRATION		108	-0.339649	-1.3119	0.0602582	0.335017	1	2324	tags=23%, list=16%, signal=27%
GO_DNA_PACKAGING	GO_DNA_PACKAGING		134	-0.333837	-1.31175	0.0430686	0.334103	1	3112	tags=30%, list=21%, signal=37%
GO_REGULATION_OF_ACTIN_FILAMENT_BASED_MOVEMENT	GO_REGULATION_OF_ACTIN_FILAMENT_BASED_MOVEMENT		43	-0.400292	-1.31096	0.108729	0.334904	1	2317	tags=35%, list=16%, signal=41%
GO_OVARIAN_FOLLICLE_DEVELOPMENT	GO_OVARIAN_FOLLICLE_DEVELOPMENT		44	-0.398166	-1.30885	0.105991	0.339522	1	2812	tags=32%, list=19%, signal=39%
GO_MULTICELLULAR_ORGANISMAL_HOMEOSTASIS	GO_MULTICELLULAR_ORGANISMAL_HOMEOSTASIS		340	-0.29969	-1.30858	0.0158343	0.3389	1	2358	tags=22%, list=16%, signal=25%
GO_STEROID_METABOLIC_PROCESS	GO_STEROID_METABOLIC_PROCESS		205	-0.314859	-1.30774	0.0431472	0.339766	1	3331	tags=38%, list=23%, signal=48%
GO_RENAL_SYSTEM_PROCESS	GO_RENAL_SYSTEM_PROCESS		85	-0.355531	-1.30578	0.080292	0.343581	1	1720	tags=25%, list=12%, signal=28%
GO_MONOCARBOXYLIC_ACID_METABOLIC_PROCESS	GO_MONOCARBOXYLIC_ACID_METABOLIC_PROCESS		338	-0.299213	-1.30556	0.0169082	0.34288	1	3441	tags=31%, list=23%, signal=39%
GO_EPIDERMIS_DEVELOPMENT	GO_EPIDERMIS_DEVELOPMENT		193	-0.3176	-1.30449	0.0528351	0.344548	1	2514	tags=22%, list=17%, signal=27%
GO_POSITIVE_REGULATION_OF_CELL_GROWTH	GO_POSITIVE_REGULATION_OF_CELL_GROWTH		125	-0.338275	-1.30435	0.0682451	0.343658	1	2423	tags=22%, list=16%, signal=27%
GO_NEGATIVE_REGULATION_OF_IMMUNE_SYSTEM_PROCESS	GO_NEGATIVE_REGULATION_OF_IMMUNE_SYSTEM_PROCESS		329	-0.302284	-1.30373	0.0228091	0.344048	1	1916	tags=20%, list=13%, signal=22%
GO_REGULATION_OF_EXOCYTOSIS	GO_REGULATION_OF_EXOCYTOSIS		166	-0.324211	-1.30359	0.0505319	0.343173	1	2107	tags=19%, list=14%, signal=22%
GO_NEGATIVE_REGULATION_OF_PROTEIN_MODIFICATION_PROCESS	GO_NEGATIVE_REGULATION_OF_PROTEIN_MODIFICATION_PROCESS		485	-0.291249	-1.30175	0.0102975	0.346764	1	2391	tags=21%, list=16%, signal=24%
GO_REGULATION_OF_DEVELOPMENTAL_GROWTH	GO_REGULATION_OF_DEVELOPMENTAL_GROWTH		257	-0.306271	-1.30143	0.028169	0.346413	1	2539	tags=25%, list=17%, signal=30%
GO_CIRCULATORY_SYSTEM_PROCESS	GO_CIRCULATORY_SYSTEM_PROCESS		407	-0.295852	-1.30129	0.0176056	0.345459	1	2377	tags=26%, list=16%, signal=30%
GO_CHROMOSOME_SEPARATION	GO_CHROMOSOME_SEPARATION		66	-0.37091	-1.29903	0.105581	0.350219	1	1676	tags=18%, list=11%, signal=20%
GO_PRIMARY_ALCOHOL_METABOLIC_PROCESS	GO_PRIMARY_ALCOHOL_METABOLIC_PROCESS		48	-0.398253	-1.29893	0.112654	0.349225	1	2421	tags=40%, list=16%, signal=47%
GO_HOMOTYPIC_CELL_CELL_ADHESION	GO_HOMOTYPIC_CELL_CELL_ADHESION		61	-0.37554	-1.29637	0.0969697	0.35464	1	1460	tags=20%, list=10%, signal=22%
GO_REGULATION_OF_OXIDATIVE_STRESS_INDUCED_CELL_DEATH	GO_REGULATION_OF_OXIDATIVE_STRESS_INDUCED_CELL_DEATH		52	-0.384648	-1.29618	0.114114	0.353883	1	2132	tags=23%, list=14%, signal=27%
GO_RESPONSE_TO_INTERFERON_GAMMA	GO_RESPONSE_TO_INTERFERON_GAMMA		152	-0.321316	-1.29615	0.0465426	0.352648	1	4077	tags=38%, list=28%, signal=52%
GO_MACROPHAGE_ACTIVATION	GO_MACROPHAGE_ACTIVATION		67	-0.369296	-1.29589	0.10767	0.352134	1	4272	tags=42%, list=29%, signal=59%
GO_ADAPTIVE_THERMOGENESIS	GO_ADAPTIVE_THERMOGENESIS		126	-0.331378	-1.29579	0.0691114	0.351147	1	1936	tags=21%, list=13%, signal=24%
GO_CARDIAC_MUSCLE_CELL_PROLIFERATION	GO_CARDIAC_MUSCLE_CELL_PROLIFERATION		45	-0.392188	-1.2955	0.101473	0.350702	1	1147	tags=20%, list=8%, signal=22%
GO_NEGATIVE_REGULATION_OF_CELL_GROWTH	GO_NEGATIVE_REGULATION_OF_CELL_GROWTH		153	-0.325913	-1.29535	0.0541272	0.349844	1	3424	tags=32%, list=23%, signal=41%
GO_STRIATED_MUSCLE_CONTRACTION	GO_STRIATED_MUSCLE_CONTRACTION		145	-0.325773	-1.29501	0.0627503	0.349617	1	2317	tags=31%, list=16%, signal=36%
GO_REGULATION_OF_CARDIAC_MUSCLE_TISSUE_DEVELOPMENT	GO_REGULATION_OF_CARDIAC_MUSCLE_TISSUE_DEVELOPMENT		73	-0.357438	-1.29273	0.0884831	0.354838	1	1221	tags=18%, list=8%, signal=19%
GO_REGULATION_OF_SYNAPTIC_PLASTICITY	GO_REGULATION_OF_SYNAPTIC_PLASTICITY		142	-0.325803	-1.29092	0.0540166	0.358625	1	2324	tags=25%, list=16%, signal=30%
GO_MYELOID_LEUKOCYTE_DIFFERENTIATION	GO_MYELOID_LEUKOCYTE_DIFFERENTIATION		153	-0.324564	-1.29082	0.0678426	0.357629	1	3160	tags=28%, list=21%, signal=35%
GO_POSITIVE_REGULATION_OF_WNT_SIGNALING_PATHWAY	GO_POSITIVE_REGULATION_OF_WNT_SIGNALING_PATHWAY		147	-0.327039	-1.29063	0.0608108	0.356898	1	2310	tags=20%, list=16%, signal=23%
GO_PURINE_CONTAINING_COMPOUND_METABOLIC_PROCESS	GO_PURINE_CONTAINING_COMPOUND_METABOLIC_PROCESS		128	-0.324358	-1.28957	0.0538674	0.358611	1	2741	tags=27%, list=19%, signal=32%
GO_EPIDERMAL_GROWTH_FACTOR_RECEPTOR_SIGNALING_PATHWAY	GO_EPIDERMAL_GROWTH_FACTOR_RECEPTOR_SIGNALING_PATHWAY		96	-0.338407	-1.28899	0.0901034	0.358933	1	3219	tags=34%, list=22%, signal=44%
GO_MUSCLE_CONTRACTION	GO_MUSCLE_CONTRACTION		279	-0.303144	-1.2889	0.0270936	0.35795	1	1949	tags=25%, list=13%, signal=28%
GO_HEART_PROCESS	GO_HEART_PROCESS		230	-0.306	-1.28787	0.0367454	0.359555	1	1960	tags=26%, list=13%, signal=29%
GO_REGULATION_OF_PROTEIN_LOCALIZATION_TO_CELL_PERIPHERY	GO_REGULATION_OF_PROTEIN_LOCALIZATION_TO_CELL_PERIPHERY		93	-0.34483	-1.28607	0.0869565	0.363555	1	2274	tags=23%, list=15%, signal=27%
GO_CELL_MATURATION	GO_CELL_MATURATION		113	-0.337157	-1.28382	0.0773558	0.368723	1	4279	tags=41%, list=29%, signal=57%
GO_CELL_MORPHOGENESIS_INVOLVED_IN_NEURON_DIFFERENTIATION	GO_CELL_MORPHOGENESIS_INVOLVED_IN_NEURON_DIFFERENTIATION		464	-0.287852	-1.28353	0.0206659	0.368295	1	2427	tags=22%, list=16%, signal=26%
GO_RESPONSE_TO_ACID_CHEMICAL	GO_RESPONSE_TO_ACID_CHEMICAL		257	-0.30346	-1.28235	0.034398	0.37047	1	3010	tags=27%, list=20%, signal=33%
GO_SUPEROXIDE_METABOLIC_PROCESS	GO_SUPEROXIDE_METABOLIC_PROCESS		53	-0.379455	-1.28206	0.11463	0.370032	1	3752	tags=38%, list=25%, signal=50%
GO_REGULATION_OF_CALCIUM_ION_TRANSPORT_INTO_CYTOSOL	GO_REGULATION_OF_CALCIUM_ION_TRANSPORT_INTO_CYTOSOL		76	-0.349221	-1.28182	0.0911765	0.369444	1	995	tags=18%, list=7%, signal=20%
GO_CELL_RECOGNITION	GO_CELL_RECOGNITION		101	-0.341236	-1.28177	0.0912921	0.368355	1	2669	tags=24%, list=18%, signal=29%
GO_CHROMATIN_ORGANIZATION_INVOLVED_IN_REGULATION_OF_TRANSCRIPTION	GO_CHROMATIN_ORGANIZATION_INVOLVED_IN_REGULATION_OF_TRANSCRIPTION		93	-0.341083	-1.27868	0.0884831	0.37593	1	5070	tags=48%, list=34%, signal=73%
GO_REGULATION_OF_VASCULAR_SMOOTH_MUSCLE_CELL_PROLIFERATION	GO_REGULATION_OF_VASCULAR_SMOOTH_MUSCLE_CELL_PROLIFERATION		49	-0.37947	-1.27733	0.127496	0.378556	1	2688	tags=35%, list=18%, signal=42%
GO_CHROMATIN_ASSEMBLY	GO_CHROMATIN_ASSEMBLY		107	-0.331052	-1.27573	0.0887324	0.382008	1	2933	tags=29%, list=20%, signal=36%
GO_POSITIVE_REGULATION_OF_INTERLEUKIN_6_PRODUCTION	GO_POSITIVE_REGULATION_OF_INTERLEUKIN_6_PRODUCTION		62	-0.361759	-1.27538	0.134897	0.38176	1	2961	tags=32%, list=20%, signal=40%
GO_MEMORY	GO_MEMORY		81	-0.350593	-1.27429	0.103187	0.383637	1	2509	tags=27%, list=17%, signal=33%
GO_G_PROTEIN_COUPLED_RECEPTOR_SIGNALING_PATHWAY_COUPLED_TO_CYCLIC_NUCLEOTIDE_SECOND_MESSENGER	GO_G_PROTEIN_COUPLED_RECEPTOR_SIGNALING_PATHWAY_COUPLED_TO_CYCLIC_NUCLEOTIDE_SECOND_MESSENGER		123	-0.329316	-1.27402	0.073487	0.383144	1	2653	tags=31%, list=18%, signal=37%
GO_RESPONSE_TO_XENOBIOTIC_STIMULUS	GO_RESPONSE_TO_XENOBIOTIC_STIMULUS		173	-0.312756	-1.2731	0.0619946	0.384481	1	2617	tags=27%, list=18%, signal=33%
GO_STEM_CELL_PROLIFERATION	GO_STEM_CELL_PROLIFERATION		80	-0.34822	-1.27211	0.118768	0.38634	1	2002	tags=19%, list=14%, signal=22%
GO_CELLULAR_RESPONSE_TO_KETONE	GO_CELLULAR_RESPONSE_TO_KETONE		79	-0.346736	-1.27123	0.129771	0.387538	1	3007	tags=32%, list=20%, signal=40%
GO_NUCLEAR_CHROMOSOME_SEGREGATION	GO_NUCLEAR_CHROMOSOME_SEGREGATION		173	-0.314229	-1.26986	0.0706806	0.390361	1	1907	tags=17%, list=13%, signal=19%
GO_METAPHASE_PLATE_CONGRESSION	GO_METAPHASE_PLATE_CONGRESSION		44	-0.390681	-1.26824	0.139063	0.393845	1	1676	tags=18%, list=11%, signal=20%
GO_POSITIVE_REGULATION_OF_EPITHELIAL_CELL_PROLIFERATION	GO_POSITIVE_REGULATION_OF_EPITHELIAL_CELL_PROLIFERATION		141	-0.321616	-1.26612	0.0881119	0.3987	1	2310	tags=22%, list=16%, signal=26%
GO_BONE_MINERALIZATION	GO_BONE_MINERALIZATION		86	-0.341566	-1.26611	0.110945	0.397442	1	2274	tags=27%, list=15%, signal=31%
GO_NEGATIVE_REGULATION_OF_MAPK_CASCADE	GO_NEGATIVE_REGULATION_OF_MAPK_CASCADE		144	-0.317489	-1.26527	0.0736111	0.398666	1	3371	tags=31%, list=23%, signal=40%
GO_NEGATIVE_REGULATION_OF_LEUKOCYTE_DIFFERENTIATION	GO_NEGATIVE_REGULATION_OF_LEUKOCYTE_DIFFERENTIATION		73	-0.347355	-1.26486	0.100917	0.39869	1	1751	tags=22%, list=12%, signal=25%
GO_EXTRINSIC_APOPTOTIC_SIGNALING_PATHWAY_VIA_DEATH_DOMAIN_RECEPTORS	GO_EXTRINSIC_APOPTOTIC_SIGNALING_PATHWAY_VIA_DEATH_DOMAIN_RECEPTORS		71	-0.350884	-1.26425	0.111588	0.399238	1	4313	tags=44%, list=29%, signal=61%
GO_POSITIVE_REGULATION_OF_DEVELOPMENTAL_GROWTH	GO_POSITIVE_REGULATION_OF_DEVELOPMENTAL_GROWTH		130	-0.323545	-1.26351	0.0785908	0.40023	1	2489	tags=24%, list=17%, signal=28%
GO_ORGANIC_HYDROXY_COMPOUND_METABOLIC_PROCESS	GO_ORGANIC_HYDROXY_COMPOUND_METABOLIC_PROCESS		340	-0.291305	-1.26312	0.0359712	0.400078	1	3331	tags=33%, list=23%, signal=41%
GO_NEGATIVE_REGULATION_OF_EPITHELIAL_CELL_PROLIFERATION	GO_NEGATIVE_REGULATION_OF_EPITHELIAL_CELL_PROLIFERATION		96	-0.339761	-1.26277	0.118477	0.399913	1	740	tags=11%, list=5%, signal=12%
GO_POSITIVE_REGULATION_OF_PROTEIN_LOCALIZATION_TO_CELL_PERIPHERY	GO_POSITIVE_REGULATION_OF_PROTEIN_LOCALIZATION_TO_CELL_PERIPHERY		49	-0.374	-1.26086	0.151659	0.404264	1	1657	tags=20%, list=11%, signal=23%
GO_MORPHOGENESIS_OF_AN_EPITHELIAL_SHEET	GO_MORPHOGENESIS_OF_AN_EPITHELIAL_SHEET		46	-0.383836	-1.26059	0.144377	0.403764	1	1699	tags=22%, list=12%, signal=24%
GO_REGULATION_OF_SYNAPTIC_VESICLE_CYCLE	GO_REGULATION_OF_SYNAPTIC_VESICLE_CYCLE		94	-0.337313	-1.25956	0.105634	0.405531	1	2107	tags=23%, list=14%, signal=27%
GO_POSITIVE_REGULATION_OF_SMALL_MOLECULE_METABOLIC_PROCESS	GO_POSITIVE_REGULATION_OF_SMALL_MOLECULE_METABOLIC_PROCESS		72	-0.344398	-1.25923	0.116139	0.405295	1	1364	tags=21%, list=9%, signal=23%
GO_DIVALENT_INORGANIC_CATION_TRANSPORT	GO_DIVALENT_INORGANIC_CATION_TRANSPORT		336	-0.28919	-1.25851	0.0377129	0.406125	1	2158	tags=21%, list=15%, signal=25%
GO_RESPONSE_TO_CALCIUM_ION	GO_RESPONSE_TO_CALCIUM_ION		114	-0.325418	-1.25818	0.0969945	0.40577	1	2371	tags=27%, list=16%, signal=32%
GO_EPITHELIAL_CELL_DEVELOPMENT	GO_EPITHELIAL_CELL_DEVELOPMENT		155	-0.311257	-1.25672	0.0902873	0.408784	1	2401	tags=23%, list=16%, signal=27%
GO_LEUKOCYTE_APOPTOTIC_PROCESS	GO_LEUKOCYTE_APOPTOTIC_PROCESS		87	-0.341566	-1.25648	0.0944206	0.408297	1	1544	tags=18%, list=10%, signal=20%
GO_REGULATION_OF_PROTEIN_TYROSINE_KINASE_ACTIVITY	GO_REGULATION_OF_PROTEIN_TYROSINE_KINASE_ACTIVITY		76	-0.347086	-1.25633	0.118087	0.407541	1	3219	tags=32%, list=22%, signal=40%
GO_REGULATION_OF_TRANSMEMBRANE_TRANSPORT	GO_REGULATION_OF_TRANSMEMBRANE_TRANSPORT		380	-0.287024	-1.25543	0.0300578	0.408919	1	2117	tags=23%, list=14%, signal=26%
GO_REGULATION_OF_DNA_TEMPLATED_TRANSCRIPTION_IN_RESPONSE_TO_STRESS	GO_REGULATION_OF_DNA_TEMPLATED_TRANSCRIPTION_IN_RESPONSE_TO_STRESS		107	-0.325078	-1.25541	0.0925666	0.407699	1	4388	tags=35%, list=30%, signal=49%
GO_CYTOSOLIC_CALCIUM_ION_TRANSPORT	GO_CYTOSOLIC_CALCIUM_ION_TRANSPORT		124	-0.317618	-1.25506	0.103495	0.407492	1	2117	tags=24%, list=14%, signal=28%
GO_POSITIVE_REGULATION_OF_LYMPHOCYTE_ACTIVATION	GO_POSITIVE_REGULATION_OF_LYMPHOCYTE_ACTIVATION		205	-0.299877	-1.25379	0.0603675	0.410214	1	4279	tags=38%, list=29%, signal=52%
GO_ENERGY_RESERVE_METABOLIC_PROCESS	GO_ENERGY_RESERVE_METABOLIC_PROCESS		71	-0.349287	-1.25351	0.112573	0.40977	1	1456	tags=18%, list=10%, signal=20%
GO_NEGATIVE_CHEMOTAXIS	GO_NEGATIVE_CHEMOTAXIS		40	-0.384277	-1.25264	0.138088	0.411002	1	3149	tags=40%, list=21%, signal=51%
GO_NEGATIVE_REGULATION_OF_MYELOID_LEUKOCYTE_DIFFERENTIATION	GO_NEGATIVE_REGULATION_OF_MYELOID_LEUKOCYTE_DIFFERENTIATION		40	-0.386679	-1.25202	0.151858	0.411664	1	1728	tags=25%, list=12%, signal=28%
GO_REGULATION_OF_NEUROTRANSMITTER_SECRETION	GO_REGULATION_OF_NEUROTRANSMITTER_SECRETION		78	-0.349938	-1.25169	0.127219	0.411441	1	2635	tags=27%, list=18%, signal=33%
GO_BONE_RESORPTION	GO_BONE_RESORPTION		45	-0.380365	-1.25125	0.140216	0.411475	1	3653	tags=42%, list=25%, signal=56%
GO_POSITIVE_REGULATION_OF_CANONICAL_WNT_SIGNALING_PATHWAY	GO_POSITIVE_REGULATION_OF_CANONICAL_WNT_SIGNALING_PATHWAY		122	-0.322276	-1.24895	0.099723	0.41739	1	3215	tags=25%, list=22%, signal=31%
GO_CHROMATIN_ASSEMBLY_OR_DISASSEMBLY	GO_CHROMATIN_ASSEMBLY_OR_DISASSEMBLY		131	-0.317202	-1.24845	0.0984743	0.417694	1	4949	tags=44%, list=34%, signal=66%
GO_POSITIVE_REGULATION_OF_OSSIFICATION	GO_POSITIVE_REGULATION_OF_OSSIFICATION		68	-0.350429	-1.24775	0.124233	0.418468	1	2385	tags=29%, list=16%, signal=35%
GO_NEGATIVE_REGULATION_OF_CELL_ACTIVATION	GO_NEGATIVE_REGULATION_OF_CELL_ACTIVATION		134	-0.314083	-1.24646	0.0991254	0.421387	1	1853	tags=24%, list=13%, signal=27%
GO_MORPHOGENESIS_OF_AN_EPITHELIUM	GO_MORPHOGENESIS_OF_AN_EPITHELIUM		424	-0.282457	-1.24565	0.0452962	0.422557	1	2330	tags=20%, list=16%, signal=23%
GO_REGULATION_OF_NEURON_PROJECTION_DEVELOPMENT	GO_REGULATION_OF_NEURON_PROJECTION_DEVELOPMENT		396	-0.285157	-1.24553	0.0442584	0.421733	1	2328	tags=21%, list=16%, signal=24%
GO_EMBRYONIC_SKELETAL_SYSTEM_MORPHOGENESIS	GO_EMBRYONIC_SKELETAL_SYSTEM_MORPHOGENESIS		57	-0.357829	-1.24548	0.14441	0.420634	1	1648	tags=21%, list=11%, signal=24%
GO_AXON_DEVELOPMENT	GO_AXON_DEVELOPMENT		404	-0.283194	-1.24547	0.0355872	0.419442	1	3297	tags=30%, list=22%, signal=37%
GO_CARBOHYDRATE_CATABOLIC_PROCESS	GO_CARBOHYDRATE_CATABOLIC_PROCESS		147	-0.314034	-1.24541	0.0950413	0.418427	1	1406	tags=16%, list=10%, signal=17%
GO_TUMOR_NECROSIS_FACTOR_SUPERFAMILY_CYTOKINE_PRODUCTION	GO_TUMOR_NECROSIS_FACTOR_SUPERFAMILY_CYTOKINE_PRODUCTION		111	-0.324813	-1.245	0.0959666	0.418477	1	2669	tags=24%, list=18%, signal=29%
GO_REGULATION_OF_HORMONE_LEVELS	GO_REGULATION_OF_HORMONE_LEVELS		335	-0.287042	-1.24376	0.0410133	0.421081	1	2423	tags=25%, list=16%, signal=29%
GO_MICROTUBULE_BUNDLE_FORMATION	GO_MICROTUBULE_BUNDLE_FORMATION		41	-0.381367	-1.24204	0.183767	0.425108	1	1430	tags=22%, list=10%, signal=24%
GO_MITOTIC_SPINDLE_ORGANIZATION	GO_MITOTIC_SPINDLE_ORGANIZATION		86	-0.335394	-1.2415	0.132682	0.425437	1	1465	tags=16%, list=10%, signal=18%
GO_POSTSYNAPSE_ORGANIZATION	GO_POSTSYNAPSE_ORGANIZATION		137	-0.310872	-1.23815	0.0942623	0.434684	1	2402	tags=26%, list=16%, signal=31%
GO_CARDIAC_MUSCLE_CONTRACTION	GO_CARDIAC_MUSCLE_CONTRACTION		122	-0.313847	-1.23702	0.111421	0.437109	1	2317	tags=31%, list=16%, signal=37%
GO_CYTOPLASMIC_PATTERN_RECOGNITION_RECEPTOR_SIGNALING_PATHWAY	GO_CYTOPLASMIC_PATTERN_RECOGNITION_RECEPTOR_SIGNALING_PATHWAY		52	-0.370175	-1.23682	0.166667	0.436406	1	2297	tags=19%, list=16%, signal=23%
GO_CANONICAL_WNT_SIGNALING_PATHWAY	GO_CANONICAL_WNT_SIGNALING_PATHWAY		267	-0.28956	-1.23658	0.0646388	0.435921	1	2310	tags=20%, list=16%, signal=23%
GO_INORGANIC_ANION_TRANSMEMBRANE_TRANSPORT	GO_INORGANIC_ANION_TRANSMEMBRANE_TRANSPORT		63	-0.351849	-1.23651	0.149321	0.434888	1	2023	tags=25%, list=14%, signal=29%
GO_SISTER_CHROMATID_COHESION	GO_SISTER_CHROMATID_COHESION		43	-0.380975	-1.23634	0.1712	0.434153	1	1681	tags=16%, list=11%, signal=18%
GO_REGULATION_OF_PROTEIN_MATURATION	GO_REGULATION_OF_PROTEIN_MATURATION		45	-0.38209	-1.23568	0.165595	0.43497	1	4309	tags=47%, list=29%, signal=66%
GO_GLOMERULUS_DEVELOPMENT	GO_GLOMERULUS_DEVELOPMENT		52	-0.365114	-1.23513	0.175739	0.435464	1	2963	tags=37%, list=20%, signal=46%
GO_POSITIVE_REGULATION_OF_PEPTIDYL_TYROSINE_PHOSPHORYLATION	GO_POSITIVE_REGULATION_OF_PEPTIDYL_TYROSINE_PHOSPHORYLATION		131	-0.313706	-1.2346	0.11174	0.435872	1	3185	tags=32%, list=22%, signal=41%
GO_ODONTOGENESIS_OF_DENTIN_CONTAINING_TOOTH	GO_ODONTOGENESIS_OF_DENTIN_CONTAINING_TOOTH		60	-0.35966	-1.23412	0.148092	0.436133	1	2206	tags=27%, list=15%, signal=31%
GO_TEMPERATURE_HOMEOSTASIS	GO_TEMPERATURE_HOMEOSTASIS		139	-0.309001	-1.23391	0.0802213	0.435572	1	1951	tags=21%, list=13%, signal=24%
GO_EPITHELIAL_CELL_DIFFERENTIATION	GO_EPITHELIAL_CELL_DIFFERENTIATION		412	-0.279955	-1.23293	0.050867	0.437325	1	2401	tags=21%, list=16%, signal=24%
GO_NEGATIVE_REGULATION_OF_PROTEIN_SERINE_THREONINE_KINASE_ACTIVITY	GO_NEGATIVE_REGULATION_OF_PROTEIN_SERINE_THREONINE_KINASE_ACTIVITY		117	-0.318847	-1.23289	0.102128	0.436264	1	3371	tags=33%, list=23%, signal=43%
GO_MESENCHYMAL_CELL_DIFFERENTIATION	GO_MESENCHYMAL_CELL_DIFFERENTIATION		171	-0.302578	-1.2299	0.103539	0.444758	1	1699	tags=19%, list=12%, signal=21%
GO_NEGATIVE_REGULATION_OF_WNT_SIGNALING_PATHWAY	GO_NEGATIVE_REGULATION_OF_WNT_SIGNALING_PATHWAY		170	-0.306327	-1.22989	0.0844156	0.443551	1	3215	tags=28%, list=22%, signal=36%
GO_MORPHOGENESIS_OF_EMBRYONIC_EPITHELIUM	GO_MORPHOGENESIS_OF_EMBRYONIC_EPITHELIUM		123	-0.320063	-1.22981	0.112045	0.442552	1	1927	tags=23%, list=13%, signal=26%
GO_COENZYME_METABOLIC_PROCESS	GO_COENZYME_METABOLIC_PROCESS		203	-0.295797	-1.22922	0.0912698	0.443305	1	3464	tags=30%, list=23%, signal=38%
GO_INFLAMMATORY_RESPONSE	GO_INFLAMMATORY_RESPONSE		488	-0.275624	-1.22819	0.0423826	0.445138	1	3720	tags=31%, list=25%, signal=39%
GO_POSITIVE_REGULATION_OF_ALPHA_BETA_T_CELL_ACTIVATION	GO_POSITIVE_REGULATION_OF_ALPHA_BETA_T_CELL_ACTIVATION		47	-0.370738	-1.22643	0.166139	0.449456	1	3680	tags=38%, list=25%, signal=51%
GO_NEURAL_CREST_CELL_DIFFERENTIATION	GO_NEURAL_CREST_CELL_DIFFERENTIATION		75	-0.337411	-1.22641	0.131241	0.448261	1	3265	tags=33%, list=22%, signal=43%
GO_REGULATION_OF_SPROUTING_ANGIOGENESIS	GO_REGULATION_OF_SPROUTING_ANGIOGENESIS		62	-0.348782	-1.22415	0.154519	0.454455	1	1614	tags=19%, list=11%, signal=22%
GO_REGULATION_OF_EPITHELIAL_CELL_DIFFERENTIATION	GO_REGULATION_OF_EPITHELIAL_CELL_DIFFERENTIATION		95	-0.329245	-1.22325	0.134986	0.456112	1	2401	tags=26%, list=16%, signal=31%
GO_NEGATIVE_REGULATION_OF_CHROMOSOME_ORGANIZATION	GO_NEGATIVE_REGULATION_OF_CHROMOSOME_ORGANIZATION		111	-0.321199	-1.22278	0.121739	0.456506	1	3265	tags=24%, list=22%, signal=31%
GO_EXTRINSIC_APOPTOTIC_SIGNALING_PATHWAY	GO_EXTRINSIC_APOPTOTIC_SIGNALING_PATHWAY		186	-0.297247	-1.22276	0.0941644	0.455319	1	3244	tags=28%, list=22%, signal=36%
GO_BONE_REMODELING	GO_BONE_REMODELING		63	-0.345557	-1.22171	0.174367	0.45731	1	3661	tags=41%, list=25%, signal=55%
GO_CELL_SURFACE_RECEPTOR_SIGNALING_PATHWAY_INVOLVED_IN_CELL_CELL_SIGNALING	GO_CELL_SURFACE_RECEPTOR_SIGNALING_PATHWAY_INVOLVED_IN_CELL_CELL_SIGNALING		486	-0.274718	-1.22145	0.0392817	0.456865	1	2539	tags=21%, list=17%, signal=25%
GO_POSITIVE_REGULATION_OF_CARDIAC_MUSCLE_TISSUE_DEVELOPMENT	GO_POSITIVE_REGULATION_OF_CARDIAC_MUSCLE_TISSUE_DEVELOPMENT		44	-0.372413	-1.22069	0.175633	0.45796	1	1490	tags=20%, list=10%, signal=23%
GO_CIRCADIAN_RHYTHM	GO_CIRCADIAN_RHYTHM		144	-0.307069	-1.22058	0.110363	0.45708	1	2617	tags=24%, list=18%, signal=29%
GO_MULTI_ORGANISM_BEHAVIOR	GO_MULTI_ORGANISM_BEHAVIOR		46	-0.371568	-1.22029	0.191523	0.456764	1	3233	tags=30%, list=22%, signal=39%
GO_PROTEIN_HETEROOLIGOMERIZATION	GO_PROTEIN_HETEROOLIGOMERIZATION		100	-0.321841	-1.21987	0.15616	0.456948	1	3175	tags=34%, list=22%, signal=43%
GO_POSITIVE_REGULATION_OF_CELL_ACTIVATION	GO_POSITIVE_REGULATION_OF_CELL_ACTIVATION		243	-0.286761	-1.21956	0.0696202	0.456641	1	4279	tags=37%, list=29%, signal=51%
GO_NEURON_PROJECTION_EXTENSION	GO_NEURON_PROJECTION_EXTENSION		132	-0.314962	-1.21765	0.138211	0.461708	1	3296	tags=30%, list=22%, signal=38%
GO_NEGATIVE_REGULATION_OF_RESPONSE_TO_CYTOKINE_STIMULUS	GO_NEGATIVE_REGULATION_OF_RESPONSE_TO_CYTOKINE_STIMULUS		43	-0.37509	-1.21753	0.183254	0.460853	1	4546	tags=51%, list=31%, signal=74%
GO_REGULATION_OF_CELLULAR_AMINO_ACID_METABOLIC_PROCESS	GO_REGULATION_OF_CELLULAR_AMINO_ACID_METABOLIC_PROCESS		52	-0.358614	-1.21692	0.16	0.461668	1	4763	tags=42%, list=32%, signal=62%
GO_GENERATION_OF_PRECURSOR_METABOLITES_AND_ENERGY	GO_GENERATION_OF_PRECURSOR_METABOLITES_AND_ENERGY		390	-0.276205	-1.21561	0.0704225	0.464742	1	4055	tags=33%, list=27%, signal=44%
GO_SODIUM_ION_TRANSPORT	GO_SODIUM_ION_TRANSPORT		140	-0.304853	-1.21561	0.121821	0.463522	1	2029	tags=24%, list=14%, signal=27%
GO_REGULATION_OF_REGULATED_SECRETORY_PATHWAY	GO_REGULATION_OF_REGULATED_SECRETORY_PATHWAY		121	-0.314665	-1.21537	0.138546	0.463099	1	2107	tags=20%, list=14%, signal=23%
GO_LONG_CHAIN_FATTY_ACID_TRANSPORT	GO_LONG_CHAIN_FATTY_ACID_TRANSPORT		47	-0.363804	-1.21434	0.164835	0.465236	1	2669	tags=32%, list=18%, signal=39%
GO_BIOMINERAL_TISSUE_DEVELOPMENT	GO_BIOMINERAL_TISSUE_DEVELOPMENT		112	-0.318208	-1.21415	0.124827	0.464656	1	2632	tags=28%, list=18%, signal=33%
GO_LONG_TERM_SYNAPTIC_POTENTIATION	GO_LONG_TERM_SYNAPTIC_POTENTIATION		67	-0.345122	-1.21379	0.167674	0.464549	1	2615	tags=30%, list=18%, signal=36%
GO_REGULATION_OF_AXONOGENESIS	GO_REGULATION_OF_AXONOGENESIS		154	-0.303477	-1.21228	0.101469	0.468276	1	2523	tags=25%, list=17%, signal=30%
GO_ERBB_SIGNALING_PATHWAY	GO_ERBB_SIGNALING_PATHWAY		117	-0.315097	-1.21203	0.133059	0.467886	1	3219	tags=32%, list=22%, signal=41%
GO_CALCIUM_ION_REGULATED_EXOCYTOSIS	GO_CALCIUM_ION_REGULATED_EXOCYTOSIS		114	-0.315097	-1.21155	0.118457	0.468328	1	2107	tags=20%, list=14%, signal=23%
GO_REGULATION_OF_RESPONSE_TO_DRUG	GO_REGULATION_OF_RESPONSE_TO_DRUG		56	-0.354384	-1.21123	0.155015	0.468271	1	2510	tags=30%, list=17%, signal=36%
GO_CELL_GROWTH	GO_CELL_GROWTH		381	-0.278214	-1.20806	0.0537897	0.477406	1	2812	tags=24%, list=19%, signal=28%
GO_SKELETAL_MUSCLE_ORGAN_DEVELOPMENT	GO_SKELETAL_MUSCLE_ORGAN_DEVELOPMENT		126	-0.309816	-1.20736	0.127095	0.47846	1	1951	tags=21%, list=13%, signal=24%
GO_GLAND_DEVELOPMENT	GO_GLAND_DEVELOPMENT		325	-0.2775	-1.20727	0.0737101	0.477461	1	2684	tags=24%, list=18%, signal=28%
GO_NEGATIVE_REGULATION_OF_LYMPHOCYTE_ACTIVATION	GO_NEGATIVE_REGULATION_OF_LYMPHOCYTE_ACTIVATION		102	-0.31867	-1.20645	0.128713	0.478893	1	1853	tags=23%, list=13%, signal=26%
GO_EPITHELIAL_CELL_PROLIFERATION	GO_EPITHELIAL_CELL_PROLIFERATION		285	-0.282349	-1.20613	0.0751231	0.478794	1	2310	tags=20%, list=16%, signal=23%
GO_NEGATIVE_REGULATION_OF_SECRETION	GO_NEGATIVE_REGULATION_OF_SECRETION		157	-0.299292	-1.20578	0.117647	0.47877	1	2510	tags=25%, list=17%, signal=30%
GO_POSITIVE_REGULATION_OF_COLD_INDUCED_THERMOGENESIS	GO_POSITIVE_REGULATION_OF_COLD_INDUCED_THERMOGENESIS		77	-0.332193	-1.20447	0.169139	0.482033	1	3939	tags=39%, list=27%, signal=53%
GO_ENDOTHELIUM_DEVELOPMENT	GO_ENDOTHELIUM_DEVELOPMENT		101	-0.322163	-1.20157	0.150215	0.490608	1	3257	tags=33%, list=22%, signal=42%
GO_HEART_MORPHOGENESIS	GO_HEART_MORPHOGENESIS		213	-0.289318	-1.20114	0.107097	0.490927	1	2026	tags=20%, list=14%, signal=23%
GO_CYTOKINE_METABOLIC_PROCESS	GO_CYTOKINE_METABOLIC_PROCESS		80	-0.331715	-1.20085	0.170732	0.49067	1	3017	tags=25%, list=20%, signal=31%
GO_LIPID_LOCALIZATION	GO_LIPID_LOCALIZATION		266	-0.28279	-1.19836	0.0935162	0.49766	1	3623	tags=33%, list=25%, signal=43%
GO_NUCLEOSIDE_METABOLIC_PROCESS	GO_NUCLEOSIDE_METABOLIC_PROCESS		43	-0.36	-1.19819	0.189441	0.496961	1	2002	tags=21%, list=14%, signal=24%
GO_RESPONSE_TO_STEROID_HORMONE	GO_RESPONSE_TO_STEROID_HORMONE		299	-0.278709	-1.19795	0.0811808	0.496498	1	3241	tags=27%, list=22%, signal=34%
GO_EMBRYONIC_SKELETAL_SYSTEM_DEVELOPMENT	GO_EMBRYONIC_SKELETAL_SYSTEM_DEVELOPMENT		76	-0.331186	-1.19779	0.186082	0.495847	1	2270	tags=25%, list=15%, signal=29%
GO_CARDIAC_CHAMBER_MORPHOGENESIS	GO_CARDIAC_CHAMBER_MORPHOGENESIS		113	-0.310458	-1.19726	0.141854	0.496465	1	2020	tags=22%, list=14%, signal=25%
GO_VENTRICULAR_SEPTUM_MORPHOGENESIS	GO_VENTRICULAR_SEPTUM_MORPHOGENESIS		42	-0.367297	-1.19717	0.193448	0.49556	1	2020	tags=24%, list=14%, signal=28%
GO_REGULATION_OF_HORMONE_SECRETION	GO_REGULATION_OF_HORMONE_SECRETION		176	-0.294737	-1.1966	0.112861	0.496302	1	2405	tags=23%, list=16%, signal=27%
GO_CELLULAR_RESPONSE_TO_XENOBIOTIC_STIMULUS	GO_CELLULAR_RESPONSE_TO_XENOBIOTIC_STIMULUS		99	-0.318989	-1.19643	0.154185	0.495715	1	2337	tags=28%, list=16%, signal=33%
GO_POSITIVE_REGULATION_OF_LYMPHOCYTE_DIFFERENTIATION	GO_POSITIVE_REGULATION_OF_LYMPHOCYTE_DIFFERENTIATION		73	-0.334094	-1.19621	0.18126	0.495194	1	4110	tags=41%, list=28%, signal=57%
GO_CHROMOSOME_SEGREGATION	GO_CHROMOSOME_SEGREGATION		218	-0.288012	-1.19612	0.123847	0.494318	1	1918	tags=16%, list=13%, signal=18%
GO_NEGATIVE_REGULATION_OF_CYTOKINE_PRODUCTION	GO_NEGATIVE_REGULATION_OF_CYTOKINE_PRODUCTION		198	-0.287559	-1.19555	0.115942	0.495186	1	2405	tags=22%, list=16%, signal=26%
GO_REGULATION_OF_BLOOD_PRESSURE	GO_REGULATION_OF_BLOOD_PRESSURE		124	-0.303024	-1.19378	0.141259	0.499896	1	2377	tags=27%, list=16%, signal=32%
GO_LEUKOCYTE_DIFFERENTIATION	GO_LEUKOCYTE_DIFFERENTIATION		375	-0.271155	-1.19377	0.0768307	0.498715	1	4279	tags=35%, list=29%, signal=49%
GO_REGULATION_OF_CARDIOCYTE_DIFFERENTIATION	GO_REGULATION_OF_CARDIOCYTE_DIFFERENTIATION		48	-0.355827	-1.19365	0.172303	0.497938	1	613	tags=15%, list=4%, signal=15%
GO_WATER_HOMEOSTASIS	GO_WATER_HOMEOSTASIS		40	-0.369542	-1.19322	0.222566	0.498263	1	1363	tags=23%, list=9%, signal=25%
GO_REGULATION_OF_SIGNALING_RECEPTOR_ACTIVITY	GO_REGULATION_OF_SIGNALING_RECEPTOR_ACTIVITY		286	-0.281879	-1.19114	0.102689	0.504135	1	2493	tags=26%, list=17%, signal=31%
GO_REGULATION_OF_MACROPHAGE_ACTIVATION	GO_REGULATION_OF_MACROPHAGE_ACTIVATION		43	-0.362789	-1.19063	0.194099	0.504702	1	2539	tags=30%, list=17%, signal=36%
GO_POSITIVE_REGULATION_OF_INFLAMMATORY_RESPONSE	GO_POSITIVE_REGULATION_OF_INFLAMMATORY_RESPONSE		98	-0.316086	-1.19	0.164223	0.505623	1	3190	tags=31%, list=22%, signal=39%
GO_REGULATION_OF_LEUKOCYTE_APOPTOTIC_PROCESS	GO_REGULATION_OF_LEUKOCYTE_APOPTOTIC_PROCESS		70	-0.332222	-1.18992	0.173217	0.504655	1	1544	tags=19%, list=10%, signal=21%
GO_MESODERM_DEVELOPMENT	GO_MESODERM_DEVELOPMENT		91	-0.320527	-1.18914	0.15616	0.506121	1	2509	tags=24%, list=17%, signal=29%
GO_RESPONSE_TO_BMP	GO_RESPONSE_TO_BMP		122	-0.305532	-1.18837	0.157382	0.507449	1	1359	tags=17%, list=9%, signal=19%
GO_REGULATION_OF_CARBOHYDRATE_BIOSYNTHETIC_PROCESS	GO_REGULATION_OF_CARBOHYDRATE_BIOSYNTHETIC_PROCESS		75	-0.328791	-1.18792	0.189836	0.507799	1	1364	tags=16%, list=9%, signal=18%
GO_EXTRACELLULAR_STRUCTURE_ORGANIZATION	GO_EXTRACELLULAR_STRUCTURE_ORGANIZATION		319	-0.275559	-1.1866	0.100125	0.511292	1	2552	tags=25%, list=17%, signal=30%
GO_ANTIGEN_PROCESSING_AND_PRESENTATION_OF_PEPTIDE_ANTIGEN_VIA_MHC_CLASS_I	GO_ANTIGEN_PROCESSING_AND_PRESENTATION_OF_PEPTIDE_ANTIGEN_VIA_MHC_CLASS_I		89	-0.318476	-1.18435	0.181953	0.517655	1	4763	tags=42%, list=32%, signal=61%
GO_POSITIVE_REGULATION_OF_CALCIUM_ION_TRANSPORT	GO_POSITIVE_REGULATION_OF_CALCIUM_ION_TRANSPORT		86	-0.31879	-1.1843	0.171965	0.516635	1	1158	tags=21%, list=8%, signal=23%
GO_REGULATION_OF_WNT_SIGNALING_PATHWAY	GO_REGULATION_OF_WNT_SIGNALING_PATHWAY		288	-0.277889	-1.18336	0.111111	0.518748	1	2539	tags=21%, list=17%, signal=25%
GO_REGULATION_OF_MUSCLE_CELL_DIFFERENTIATION	GO_REGULATION_OF_MUSCLE_CELL_DIFFERENTIATION		129	-0.303584	-1.18305	0.157823	0.518641	1	1313	tags=14%, list=9%, signal=15%
GO_FAT_CELL_DIFFERENTIATION	GO_FAT_CELL_DIFFERENTIATION		174	-0.289081	-1.18305	0.126876	0.517436	1	2548	tags=24%, list=17%, signal=29%
GO_NEURON_APOPTOTIC_PROCESS	GO_NEURON_APOPTOTIC_PROCESS		184	-0.289845	-1.18303	0.138482	0.516291	1	2602	tags=21%, list=18%, signal=25%
GO_PROTEIN_TETRAMERIZATION	GO_PROTEIN_TETRAMERIZATION		125	-0.3042	-1.18209	0.178177	0.518291	1	3993	tags=36%, list=27%, signal=49%
GO_NEURAL_PRECURSOR_CELL_PROLIFERATION	GO_NEURAL_PRECURSOR_CELL_PROLIFERATION		102	-0.309396	-1.18142	0.146575	0.519212	1	2002	tags=18%, list=14%, signal=20%
GO_POSITIVE_REGULATION_OF_DEFENSE_RESPONSE	GO_POSITIVE_REGULATION_OF_DEFENSE_RESPONSE		355	-0.271706	-1.18028	0.102259	0.521995	1	4311	tags=32%, list=29%, signal=43%
GO_REGULATION_OF_HEART_GROWTH	GO_REGULATION_OF_HEART_GROWTH		61	-0.334782	-1.17977	0.182493	0.522604	1	2007	tags=21%, list=14%, signal=25%
GO_CARDIAC_VENTRICLE_DEVELOPMENT	GO_CARDIAC_VENTRICLE_DEVELOPMENT		112	-0.305525	-1.17958	0.168331	0.522062	1	2042	tags=24%, list=14%, signal=28%
GO_ANION_TRANSPORT	GO_ANION_TRANSPORT		400	-0.268129	-1.1795	0.0871614	0.521173	1	1756	tags=17%, list=12%, signal=19%
GO_CARDIAC_CHAMBER_DEVELOPMENT	GO_CARDIAC_CHAMBER_DEVELOPMENT		147	-0.297091	-1.1793	0.139037	0.520659	1	2045	tags=22%, list=14%, signal=25%
GO_ENSHEATHMENT_OF_NEURONS	GO_ENSHEATHMENT_OF_NEURONS		101	-0.311939	-1.17922	0.182461	0.51977	1	2324	tags=26%, list=16%, signal=30%
GO_DNA_DEPENDENT_DNA_REPLICATION	GO_DNA_DEPENDENT_DNA_REPLICATION		119	-0.303958	-1.17785	0.177198	0.523557	1	4861	tags=41%, list=33%, signal=61%
GO_CELLULAR_RESPONSE_TO_NUTRIENT	GO_CELLULAR_RESPONSE_TO_NUTRIENT		54	-0.350199	-1.17782	0.199704	0.522474	1	1203	tags=13%, list=8%, signal=14%
GO_MONOSACCHARIDE_METABOLIC_PROCESS	GO_MONOSACCHARIDE_METABOLIC_PROCESS		125	-0.300169	-1.17633	0.168956	0.526148	1	1488	tags=17%, list=10%, signal=19%
GO_GLYCOSYL_COMPOUND_METABOLIC_PROCESS	GO_GLYCOSYL_COMPOUND_METABOLIC_PROCESS		50	-0.348691	-1.17557	0.225705	0.527745	1	2421	tags=24%, list=16%, signal=29%
GO_CHROMOSOME_LOCALIZATION	GO_CHROMOSOME_LOCALIZATION		53	-0.343984	-1.17466	0.218153	0.529771	1	1676	tags=15%, list=11%, signal=17%
GO_DEVELOPMENTAL_GROWTH	GO_DEVELOPMENTAL_GROWTH		499	-0.263762	-1.17432	0.0756208	0.529818	1	2686	tags=23%, list=18%, signal=27%
GO_BODY_FLUID_SECRETION	GO_BODY_FLUID_SECRETION		62	-0.332486	-1.17426	0.196746	0.528876	1	2734	tags=34%, list=19%, signal=41%
GO_EMBRYONIC_ORGAN_MORPHOGENESIS	GO_EMBRYONIC_ORGAN_MORPHOGENESIS		185	-0.286961	-1.17349	0.151556	0.53032	1	1695	tags=17%, list=11%, signal=19%
GO_DEVELOPMENTAL_MATURATION	GO_DEVELOPMENTAL_MATURATION		196	-0.288271	-1.17346	0.142857	0.529197	1	3293	tags=29%, list=22%, signal=37%
GO_CARDIAC_SEPTUM_MORPHOGENESIS	GO_CARDIAC_SEPTUM_MORPHOGENESIS		69	-0.32894	-1.173	0.216939	0.529594	1	2020	tags=22%, list=14%, signal=25%
GO_LIMBIC_SYSTEM_DEVELOPMENT	GO_LIMBIC_SYSTEM_DEVELOPMENT		72	-0.330495	-1.17297	0.204819	0.528494	1	2842	tags=21%, list=19%, signal=26%
GO_RESPONSE_TO_INTERLEUKIN_1	GO_RESPONSE_TO_INTERLEUKIN_1		159	-0.290216	-1.17185	0.168675	0.531146	1	4658	tags=40%, list=32%, signal=57%
GO_REGULATION_OF_CELLULAR_CARBOHYDRATE_METABOLIC_PROCESS	GO_REGULATION_OF_CELLULAR_CARBOHYDRATE_METABOLIC_PROCESS		91	-0.312385	-1.17113	0.184325	0.532376	1	1488	tags=19%, list=10%, signal=21%
GO_LONG_CHAIN_FATTY_ACID_METABOLIC_PROCESS	GO_LONG_CHAIN_FATTY_ACID_METABOLIC_PROCESS		53	-0.3406	-1.17106	0.214968	0.531453	1	2441	tags=26%, list=17%, signal=32%
GO_MAINTENANCE_OF_LOCATION	GO_MAINTENANCE_OF_LOCATION		265	-0.273474	-1.17073	0.125313	0.531505	1	3227	tags=29%, list=22%, signal=36%
GO_MITOTIC_NUCLEAR_DIVISION	GO_MITOTIC_NUCLEAR_DIVISION		220	-0.28134	-1.16919	0.136536	0.535705	1	3030	tags=24%, list=21%, signal=29%
GO_NEGATIVE_REGULATION_OF_NEURON_DEATH	GO_NEGATIVE_REGULATION_OF_NEURON_DEATH		153	-0.293355	-1.16856	0.157258	0.536684	1	2423	tags=19%, list=16%, signal=22%
GO_CELLULAR_ION_HOMEOSTASIS	GO_CELLULAR_ION_HOMEOSTASIS		451	-0.262628	-1.16829	0.0992991	0.536503	1	2349	tags=21%, list=16%, signal=24%
GO_MALE_SEX_DIFFERENTIATION	GO_MALE_SEX_DIFFERENTIATION		112	-0.305605	-1.16664	0.19888	0.541067	1	2417	tags=26%, list=16%, signal=31%
GO_DEVELOPMENTAL_PROCESS_INVOLVED_IN_REPRODUCTION	GO_DEVELOPMENTAL_PROCESS_INVOLVED_IN_REPRODUCTION		433	-0.265552	-1.16661	0.103292	0.539995	1	2449	tags=20%, list=17%, signal=24%
GO_TAXIS	GO_TAXIS		450	-0.262146	-1.16608	0.0849825	0.540593	1	2344	tags=21%, list=16%, signal=24%
GO_OLIGODENDROCYTE_DIFFERENTIATION	GO_OLIGODENDROCYTE_DIFFERENTIATION		71	-0.324342	-1.16529	0.213763	0.542163	1	2427	tags=28%, list=16%, signal=34%
GO_VITAMIN_METABOLIC_PROCESS	GO_VITAMIN_METABOLIC_PROCESS		90	-0.314111	-1.16273	0.196051	0.550105	1	3260	tags=29%, list=22%, signal=37%
GO_OUTFLOW_TRACT_MORPHOGENESIS	GO_OUTFLOW_TRACT_MORPHOGENESIS		68	-0.325371	-1.16236	0.228614	0.550213	1	1650	tags=18%, list=11%, signal=20%
GO_FOREBRAIN_DEVELOPMENT	GO_FOREBRAIN_DEVELOPMENT		267	-0.273631	-1.16214	0.130277	0.549811	1	2842	tags=21%, list=19%, signal=26%
GO_RESPONSE_TO_BACTERIUM	GO_RESPONSE_TO_BACTERIUM		377	-0.266724	-1.16191	0.116883	0.549429	1	3244	tags=25%, list=22%, signal=31%
GO_POSITIVE_REGULATION_OF_BLOOD_VESSEL_DIAMETER	GO_POSITIVE_REGULATION_OF_BLOOD_VESSEL_DIAMETER		43	-0.356947	-1.16178	0.242902	0.5487	1	3244	tags=35%, list=22%, signal=45%
GO_MUSCLE_TISSUE_DEVELOPMENT	GO_MUSCLE_TISSUE_DEVELOPMENT		318	-0.271153	-1.16152	0.135329	0.548499	1	2026	tags=21%, list=14%, signal=24%
GO_NEGATIVE_REGULATION_OF_ESTABLISHMENT_OF_PROTEIN_LOCALIZATION	GO_NEGATIVE_REGULATION_OF_ESTABLISHMENT_OF_PROTEIN_LOCALIZATION		139	-0.297684	-1.16112	0.186557	0.548672	1	3406	tags=32%, list=23%, signal=41%
GO_LIPOPOLYSACCHARIDE_MEDIATED_SIGNALING_PATHWAY	GO_LIPOPOLYSACCHARIDE_MEDIATED_SIGNALING_PATHWAY		51	-0.345868	-1.16096	0.220986	0.548039	1	3680	tags=33%, list=25%, signal=44%
GO_CELLULAR_RESPONSE_TO_CALCIUM_ION	GO_CELLULAR_RESPONSE_TO_CALCIUM_ION		60	-0.336484	-1.16	0.218045	0.5504	1	3293	tags=37%, list=22%, signal=47%
GO_MYOBLAST_DIFFERENTIATION	GO_MYOBLAST_DIFFERENTIATION		65	-0.330088	-1.15943	0.214502	0.551267	1	1335	tags=17%, list=9%, signal=19%
GO_METAL_ION_HOMEOSTASIS	GO_METAL_ION_HOMEOSTASIS		448	-0.262204	-1.15936	0.114983	0.550377	1	2349	tags=21%, list=16%, signal=24%
GO_REGULATION_OF_HEART_RATE	GO_REGULATION_OF_HEART_RATE		81	-0.320748	-1.15845	0.216814	0.552595	1	2117	tags=31%, list=14%, signal=36%
GO_REGULATION_OF_METAL_ION_TRANSPORT	GO_REGULATION_OF_METAL_ION_TRANSPORT		273	-0.271138	-1.15838	0.130435	0.551645	1	2552	tags=25%, list=17%, signal=30%
GO_FIBROBLAST_PROLIFERATION	GO_FIBROBLAST_PROLIFERATION		72	-0.321006	-1.15837	0.216296	0.550535	1	1779	tags=17%, list=12%, signal=19%
GO_CALCIUM_ION_TRANSMEMBRANE_IMPORT_INTO_CYTOSOL	GO_CALCIUM_ION_TRANSMEMBRANE_IMPORT_INTO_CYTOSOL		105	-0.303053	-1.15806	0.210826	0.550489	1	2117	tags=25%, list=14%, signal=29%
GO_REGULATION_OF_PLASMA_LIPOPROTEIN_PARTICLE_LEVELS	GO_REGULATION_OF_PLASMA_LIPOPROTEIN_PARTICLE_LEVELS		66	-0.327133	-1.15797	0.219731	0.549601	1	2669	tags=26%, list=18%, signal=31%
GO_CELLULAR_RESPONSE_TO_OXIDATIVE_STRESS	GO_CELLULAR_RESPONSE_TO_OXIDATIVE_STRESS		246	-0.273684	-1.15756	0.135068	0.549756	1	2877	tags=24%, list=19%, signal=29%
GO_REGULATION_OF_NUCLEAR_DIVISION	GO_REGULATION_OF_NUCLEAR_DIVISION		158	-0.285514	-1.15735	0.182306	0.549342	1	3056	tags=25%, list=21%, signal=32%
GO_INNATE_IMMUNE_RESPONSE_ACTIVATING_CELL_SURFACE_RECEPTOR_SIGNALING_PATHWAY	GO_INNATE_IMMUNE_RESPONSE_ACTIVATING_CELL_SURFACE_RECEPTOR_SIGNALING_PATHWAY		89	-0.311796	-1.15706	0.205279	0.54922	1	4831	tags=39%, list=33%, signal=58%
GO_POSITIVE_REGULATION_OF_ERK1_AND_ERK2_CASCADE	GO_POSITIVE_REGULATION_OF_ERK1_AND_ERK2_CASCADE		133	-0.295078	-1.15693	0.182432	0.548507	1	3612	tags=33%, list=24%, signal=43%
GO_ENERGY_DERIVATION_BY_OXIDATION_OF_ORGANIC_COMPOUNDS	GO_ENERGY_DERIVATION_BY_OXIDATION_OF_ORGANIC_COMPOUNDS		232	-0.277409	-1.15671	0.15889	0.548132	1	3883	tags=32%, list=26%, signal=43%
GO_POSITIVE_REGULATION_OF_LEUKOCYTE_CELL_CELL_ADHESION	GO_POSITIVE_REGULATION_OF_LEUKOCYTE_CELL_CELL_ADHESION		164	-0.287664	-1.15613	0.182306	0.548982	1	4238	tags=37%, list=29%, signal=52%
GO_GLUTAMATE_RECEPTOR_SIGNALING_PATHWAY	GO_GLUTAMATE_RECEPTOR_SIGNALING_PATHWAY		66	-0.32484	-1.15584	0.230075	0.548826	1	2539	tags=29%, list=17%, signal=35%
GO_PERIPHERAL_NERVOUS_SYSTEM_DEVELOPMENT	GO_PERIPHERAL_NERVOUS_SYSTEM_DEVELOPMENT		55	-0.339373	-1.15487	0.231798	0.550965	1	2664	tags=31%, list=18%, signal=38%
GO_POSITIVE_REGULATION_OF_CELL_CYCLE	GO_POSITIVE_REGULATION_OF_CELL_CYCLE		299	-0.270497	-1.15484	0.146402	0.549899	1	3115	tags=23%, list=21%, signal=29%
GO_REGULATION_OF_RELEASE_OF_SEQUESTERED_CALCIUM_ION_INTO_CYTOSOL	GO_REGULATION_OF_RELEASE_OF_SEQUESTERED_CALCIUM_ION_INTO_CYTOSOL		62	-0.334363	-1.15341	0.210606	0.553764	1	995	tags=19%, list=7%, signal=21%
GO_POLYOL_BIOSYNTHETIC_PROCESS	GO_POLYOL_BIOSYNTHETIC_PROCESS		59	-0.331795	-1.15259	0.240981	0.555593	1	1916	tags=20%, list=13%, signal=23%
GO_REGULATION_OF_EXTENT_OF_CELL_GROWTH	GO_REGULATION_OF_EXTENT_OF_CELL_GROWTH		89	-0.313499	-1.15257	0.217454	0.55449	1	2810	tags=27%, list=19%, signal=33%
GO_CELLULAR_RESPONSE_TO_NITROGEN_COMPOUND	GO_CELLULAR_RESPONSE_TO_NITROGEN_COMPOUND		488	-0.258251	-1.15245	0.119863	0.553755	1	3297	tags=25%, list=22%, signal=31%
GO_NUCLEOBASE_CONTAINING_SMALL_MOLECULE_METABOLIC_PROCESS	GO_NUCLEOBASE_CONTAINING_SMALL_MOLECULE_METABOLIC_PROCESS		281	-0.268654	-1.15175	0.138404	0.555168	1	3257	tags=27%, list=22%, signal=34%
GO_REGULATION_OF_ACTION_POTENTIAL	GO_REGULATION_OF_ACTION_POTENTIAL		45	-0.346113	-1.15128	0.233687	0.555709	1	3234	tags=40%, list=22%, signal=51%
GO_NEGATIVE_REGULATION_OF_TRANSPORT	GO_NEGATIVE_REGULATION_OF_TRANSPORT		354	-0.263052	-1.15086	0.147619	0.556104	1	2322	tags=21%, list=16%, signal=25%
GO_EPITHELIAL_TUBE_MORPHOGENESIS	GO_EPITHELIAL_TUBE_MORPHOGENESIS		254	-0.271712	-1.15083	0.158491	0.555052	1	2330	tags=21%, list=16%, signal=25%
GO_KIDNEY_EPITHELIUM_DEVELOPMENT	GO_KIDNEY_EPITHELIUM_DEVELOPMENT		108	-0.300163	-1.15046	0.19774	0.555307	1	2020	tags=23%, list=14%, signal=27%
GO_DEMETHYLATION	GO_DEMETHYLATION		51	-0.338014	-1.1497	0.246377	0.556746	1	2860	tags=22%, list=19%, signal=27%
GO_NIK_NF_KAPPAB_SIGNALING	GO_NIK_NF_KAPPAB_SIGNALING		138	-0.289127	-1.14827	0.195531	0.560802	1	4180	tags=32%, list=28%, signal=44%
GO_REGULATION_OF_DNA_REPLICATION	GO_REGULATION_OF_DNA_REPLICATION		88	-0.30902	-1.14804	0.232068	0.560461	1	1793	tags=17%, list=12%, signal=19%
GO_PROTEIN_KINASE_B_SIGNALING	GO_PROTEIN_KINASE_B_SIGNALING		194	-0.280951	-1.14796	0.167325	0.559645	1	3519	tags=31%, list=24%, signal=41%
GO_REGULATION_OF_CELL_MORPHOGENESIS_INVOLVED_IN_DIFFERENTIATION	GO_REGULATION_OF_CELL_MORPHOGENESIS_INVOLVED_IN_DIFFERENTIATION		248	-0.271324	-1.14775	0.157014	0.559291	1	2523	tags=23%, list=17%, signal=27%
GO_ANATOMICAL_STRUCTURE_HOMEOSTASIS	GO_ANATOMICAL_STRUCTURE_HOMEOSTASIS		314	-0.265522	-1.14734	0.145455	0.559476	1	2097	tags=16%, list=14%, signal=18%
GO_B_CELL_MEDIATED_IMMUNITY	GO_B_CELL_MEDIATED_IMMUNITY		75	-0.317356	-1.14721	0.228148	0.558832	1	4027	tags=28%, list=27%, signal=38%
GO_NEGATIVE_REGULATION_OF_INNATE_IMMUNE_RESPONSE	GO_NEGATIVE_REGULATION_OF_INNATE_IMMUNE_RESPONSE		40	-0.352888	-1.1451	0.262058	0.565147	1	4789	tags=40%, list=32%, signal=59%
GO_REGULATION_OF_RECEPTOR_INTERNALIZATION	GO_REGULATION_OF_RECEPTOR_INTERNALIZATION		43	-0.34949	-1.1449	0.2625	0.564794	1	1221	tags=19%, list=8%, signal=20%
GO_PANCREAS_DEVELOPMENT	GO_PANCREAS_DEVELOPMENT		49	-0.34372	-1.14464	0.27259	0.564595	1	2010	tags=20%, list=14%, signal=24%
GO_CELLULAR_RESPIRATION	GO_CELLULAR_RESPIRATION		160	-0.284345	-1.14437	0.201044	0.564386	1	4367	tags=38%, list=30%, signal=54%
GO_MORPHOGENESIS_OF_A_BRANCHING_STRUCTURE	GO_MORPHOGENESIS_OF_A_BRANCHING_STRUCTURE		154	-0.288211	-1.14378	0.205922	0.565236	1	2042	tags=23%, list=14%, signal=26%
GO_DRUG_METABOLIC_PROCESS	GO_DRUG_METABOLIC_PROCESS		225	-0.275851	-1.1426	0.186548	0.568354	1	2430	tags=22%, list=16%, signal=26%
GO_REGULATION_OF_CATION_TRANSMEMBRANE_TRANSPORT	GO_REGULATION_OF_CATION_TRANSMEMBRANE_TRANSPORT		234	-0.272887	-1.14123	0.168996	0.571933	1	2117	tags=23%, list=14%, signal=27%
GO_HORMONE_TRANSPORT	GO_HORMONE_TRANSPORT		215	-0.27635	-1.14113	0.178481	0.571093	1	2405	tags=22%, list=16%, signal=26%
GO_PLACENTA_DEVELOPMENT	GO_PLACENTA_DEVELOPMENT		114	-0.299998	-1.1409	0.222222	0.57075	1	1203	tags=13%, list=8%, signal=14%
GO_NEURON_DEATH	GO_NEURON_DEATH		268	-0.269656	-1.13961	0.175879	0.573968	1	2433	tags=19%, list=16%, signal=22%
GO_REGENERATION	GO_REGENERATION		140	-0.286661	-1.13937	0.216066	0.573599	1	3330	tags=30%, list=23%, signal=38%
GO_CELLULAR_AMINO_ACID_BIOSYNTHETIC_PROCESS	GO_CELLULAR_AMINO_ACID_BIOSYNTHETIC_PROCESS		52	-0.338228	-1.13769	0.246353	0.578391	1	2284	tags=29%, list=15%, signal=34%
GO_POSITIVE_REGULATION_OF_CARBOHYDRATE_METABOLIC_PROCESS	GO_POSITIVE_REGULATION_OF_CARBOHYDRATE_METABOLIC_PROCESS		47	-0.349417	-1.13727	0.258015	0.578667	1	1136	tags=15%, list=8%, signal=16%
GO_CELLULAR_RESPONSE_TO_LIPID	GO_CELLULAR_RESPONSE_TO_LIPID		451	-0.256195	-1.13686	0.143836	0.579095	1	3241	tags=25%, list=22%, signal=31%
GO_REGULATION_OF_CARBOHYDRATE_METABOLIC_PROCESS	GO_REGULATION_OF_CARBOHYDRATE_METABOLIC_PROCESS		161	-0.28371	-1.13577	0.219707	0.581822	1	1488	tags=16%, list=10%, signal=17%
GO_REGULATION_OF_MUSCLE_ADAPTATION	GO_REGULATION_OF_MUSCLE_ADAPTATION		80	-0.308731	-1.13568	0.247826	0.581013	1	1859	tags=21%, list=13%, signal=24%
GO_VESICLE_MEDIATED_TRANSPORT_IN_SYNAPSE	GO_VESICLE_MEDIATED_TRANSPORT_IN_SYNAPSE		157	-0.28017	-1.13542	0.195795	0.580777	1	2341	tags=20%, list=16%, signal=23%
GO_CELLULAR_RESPONSE_TO_ORGANIC_CYCLIC_COMPOUND	GO_CELLULAR_RESPONSE_TO_ORGANIC_CYCLIC_COMPOUND		435	-0.256071	-1.13541	0.142361	0.579717	1	2429	tags=20%, list=16%, signal=23%
GO_POSITIVE_REGULATION_OF_NERVOUS_SYSTEM_DEVELOPMENT	GO_POSITIVE_REGULATION_OF_NERVOUS_SYSTEM_DEVELOPMENT		403	-0.258009	-1.13422	0.158257	0.582807	1	2341	tags=18%, list=16%, signal=21%
GO_CALCIUM_MEDIATED_SIGNALING	GO_CALCIUM_MEDIATED_SIGNALING		156	-0.28456	-1.13405	0.214876	0.582238	1	2460	tags=24%, list=17%, signal=29%
GO_REGULATION_OF_SYNAPTIC_TRANSMISSION_GLUTAMATERGIC	GO_REGULATION_OF_SYNAPTIC_TRANSMISSION_GLUTAMATERGIC		44	-0.343683	-1.13355	0.280702	0.582905	1	2002	tags=25%, list=14%, signal=29%
GO_OSSIFICATION	GO_OSSIFICATION		299	-0.264232	-1.13266	0.180387	0.584993	1	2274	tags=21%, list=15%, signal=24%
GO_NEPHRON_DEVELOPMENT	GO_NEPHRON_DEVELOPMENT		112	-0.295424	-1.13151	0.228121	0.587882	1	1983	tags=24%, list=13%, signal=28%
GO_CELL_MATRIX_ADHESION	GO_CELL_MATRIX_ADHESION		180	-0.277822	-1.13074	0.217044	0.58948	1	2853	tags=27%, list=19%, signal=33%
GO_BRANCHING_MORPHOGENESIS_OF_AN_EPITHELIAL_TUBE	GO_BRANCHING_MORPHOGENESIS_OF_AN_EPITHELIAL_TUBE		116	-0.290941	-1.13049	0.230453	0.58922	1	2330	tags=26%, list=16%, signal=30%
GO_DNA_REPLICATION	GO_DNA_REPLICATION		224	-0.270537	-1.13011	0.180538	0.589521	1	3233	tags=23%, list=22%, signal=29%
GO_NEGATIVE_REGULATION_OF_SYNAPTIC_TRANSMISSION	GO_NEGATIVE_REGULATION_OF_SYNAPTIC_TRANSMISSION		54	-0.33817	-1.12981	0.285942	0.589554	1	2401	tags=26%, list=16%, signal=31%
GO_POSITIVE_REGULATION_OF_CELL_CELL_ADHESION	GO_POSITIVE_REGULATION_OF_CELL_CELL_ADHESION		185	-0.278801	-1.12976	0.202721	0.588585	1	3481	tags=30%, list=24%, signal=38%
GO_SYNAPTIC_VESICLE_CYCLE	GO_SYNAPTIC_VESICLE_CYCLE		150	-0.28144	-1.12939	0.2341	0.588808	1	2107	tags=19%, list=14%, signal=22%
GO_NEGATIVE_REGULATION_OF_SMALL_MOLECULE_METABOLIC_PROCESS	GO_NEGATIVE_REGULATION_OF_SMALL_MOLECULE_METABOLIC_PROCESS		50	-0.334765	-1.12889	0.287234	0.58946	1	2489	tags=24%, list=17%, signal=29%
GO_CELL_CELL_SIGNALING_BY_WNT	GO_CELL_CELL_SIGNALING_BY_WNT		419	-0.255778	-1.12876	0.158693	0.58879	1	2539	tags=20%, list=17%, signal=23%
GO_CARBOHYDRATE_METABOLIC_PROCESS	GO_CARBOHYDRATE_METABOLIC_PROCESS		433	-0.254093	-1.12869	0.159272	0.587957	1	3925	tags=31%, list=27%, signal=41%
GO_NUCLEOSIDE_PHOSPHATE_METABOLIC_PROCESS	GO_NUCLEOSIDE_PHOSPHATE_METABOLIC_PROCESS		169	-0.279282	-1.12856	0.210875	0.587269	1	2886	tags=24%, list=20%, signal=30%
GO_POSITIVE_REGULATION_OF_LOCOMOTION	GO_POSITIVE_REGULATION_OF_LOCOMOTION		424	-0.257117	-1.12854	0.140351	0.58624	1	2632	tags=22%, list=18%, signal=26%
GO_REGULATION_OF_VIRAL_TRANSCRIPTION	GO_REGULATION_OF_VIRAL_TRANSCRIPTION		57	-0.323615	-1.12849	0.264615	0.585318	1	1407	tags=12%, list=10%, signal=14%
GO_MORPHOGENESIS_OF_A_POLARIZED_EPITHELIUM	GO_MORPHOGENESIS_OF_A_POLARIZED_EPITHELIUM		125	-0.288964	-1.12783	0.239726	0.586557	1	2197	tags=18%, list=15%, signal=21%
GO_REGULATION_OF_POTASSIUM_ION_TRANSPORT	GO_REGULATION_OF_POTASSIUM_ION_TRANSPORT		72	-0.310091	-1.12757	0.270191	0.586457	1	3159	tags=35%, list=21%, signal=44%
GO_ALCOHOL_METABOLIC_PROCESS	GO_ALCOHOL_METABOLIC_PROCESS		169	-0.279184	-1.12743	0.217219	0.585835	1	3579	tags=37%, list=24%, signal=48%
GO_B_CELL_ACTIVATION	GO_B_CELL_ACTIVATION		171	-0.279625	-1.12653	0.216074	0.587849	1	2430	tags=19%, list=16%, signal=22%
GO_RESPONSE_TO_PEPTIDE_HORMONE	GO_RESPONSE_TO_PEPTIDE_HORMONE		323	-0.261075	-1.12617	0.166868	0.5881	1	3219	tags=25%, list=22%, signal=32%
GO_CELLULAR_CARBOHYDRATE_METABOLIC_PROCESS	GO_CELLULAR_CARBOHYDRATE_METABOLIC_PROCESS		206	-0.27281	-1.12599	0.218182	0.587653	1	2522	tags=23%, list=17%, signal=27%
GO_POSITIVE_REGULATION_OF_OSTEOBLAST_DIFFERENTIATION	GO_POSITIVE_REGULATION_OF_OSTEOBLAST_DIFFERENTIATION		49	-0.335704	-1.12592	0.298622	0.586835	1	2385	tags=27%, list=16%, signal=32%
GO_CELLULAR_SENESCENCE	GO_CELLULAR_SENESCENCE		56	-0.333783	-1.12585	0.260417	0.58595	1	2007	tags=21%, list=14%, signal=25%
GO_INTEGRIN_MEDIATED_SIGNALING_PATHWAY	GO_INTEGRIN_MEDIATED_SIGNALING_PATHWAY		86	-0.304544	-1.125	0.263158	0.587813	1	3096	tags=29%, list=21%, signal=37%
GO_MEMBRANE_DEPOLARIZATION	GO_MEMBRANE_DEPOLARIZATION		68	-0.316711	-1.12478	0.269173	0.587543	1	2117	tags=29%, list=14%, signal=34%
GO_INTERLEUKIN_1_PRODUCTION	GO_INTERLEUKIN_1_PRODUCTION		67	-0.316955	-1.12386	0.255539	0.589601	1	3017	tags=28%, list=20%, signal=35%
GO_REGULATION_OF_EXTRINSIC_APOPTOTIC_SIGNALING_PATHWAY	GO_REGULATION_OF_EXTRINSIC_APOPTOTIC_SIGNALING_PATHWAY		129	-0.286786	-1.12372	0.225275	0.589034	1	4147	tags=36%, list=28%, signal=49%
GO_NON_CANONICAL_WNT_SIGNALING_PATHWAY	GO_NON_CANONICAL_WNT_SIGNALING_PATHWAY		133	-0.286418	-1.12367	0.233103	0.588138	1	4278	tags=35%, list=29%, signal=48%
GO_POSITIVE_REGULATION_OF_PROTEIN_KINASE_B_SIGNALING	GO_POSITIVE_REGULATION_OF_PROTEIN_KINASE_B_SIGNALING		129	-0.28327	-1.12357	0.241803	0.587382	1	2472	tags=23%, list=17%, signal=28%
GO_NEGATIVE_REGULATION_OF_DEPHOSPHORYLATION	GO_NEGATIVE_REGULATION_OF_DEPHOSPHORYLATION		79	-0.308072	-1.12348	0.244444	0.586652	1	862	tags=10%, list=6%, signal=11%
GO_POSITIVE_REGULATION_OF_NOTCH_SIGNALING_PATHWAY	GO_POSITIVE_REGULATION_OF_NOTCH_SIGNALING_PATHWAY		40	-0.345402	-1.12171	0.287066	0.591823	1	625	tags=13%, list=4%, signal=13%
GO_LYMPHOCYTE_APOPTOTIC_PROCESS	GO_LYMPHOCYTE_APOPTOTIC_PROCESS		57	-0.328531	-1.12145	0.267943	0.591606	1	1527	tags=18%, list=10%, signal=19%
GO_MICROTUBULE_CYTOSKELETON_ORGANIZATION_INVOLVED_IN_MITOSIS	GO_MICROTUBULE_CYTOSKELETON_ORGANIZATION_INVOLVED_IN_MITOSIS		101	-0.295014	-1.12022	0.248217	0.594931	1	1465	tags=14%, list=10%, signal=15%
GO_MAMMARY_GLAND_EPITHELIUM_DEVELOPMENT	GO_MAMMARY_GLAND_EPITHELIUM_DEVELOPMENT		60	-0.321256	-1.12022	0.281159	0.593865	1	1527	tags=17%, list=10%, signal=19%
GO_REGULATION_OF_CELL_MORPHOGENESIS	GO_REGULATION_OF_CELL_MORPHOGENESIS		395	-0.254141	-1.11993	0.167251	0.593813	1	2825	tags=23%, list=19%, signal=28%
GO_MYOTUBE_DIFFERENTIATION	GO_MYOTUBE_DIFFERENTIATION		68	-0.315834	-1.11981	0.277372	0.593145	1	2270	tags=25%, list=15%, signal=29%
GO_RESPONSE_TO_PEPTIDE	GO_RESPONSE_TO_PEPTIDE		386	-0.255137	-1.11967	0.198556	0.592623	1	3219	tags=25%, list=22%, signal=31%
GO_SMOOTH_MUSCLE_CELL_DIFFERENTIATION	GO_SMOOTH_MUSCLE_CELL_DIFFERENTIATION		51	-0.336693	-1.1195	0.285256	0.592138	1	1277	tags=16%, list=9%, signal=17%
GO_TUBE_FORMATION	GO_TUBE_FORMATION		122	-0.289239	-1.11932	0.26069	0.591722	1	2152	tags=21%, list=15%, signal=25%
GO_SIGNAL_RELEASE_FROM_SYNAPSE	GO_SIGNAL_RELEASE_FROM_SYNAPSE		123	-0.28969	-1.11917	0.248563	0.591178	1	2304	tags=21%, list=16%, signal=25%
GO_REGULATION_OF_ANIMAL_ORGAN_MORPHOGENESIS	GO_REGULATION_OF_ANIMAL_ORGAN_MORPHOGENESIS		206	-0.270015	-1.11809	0.222651	0.593908	1	2206	tags=18%, list=15%, signal=21%
GO_PROTEIN_LOCALIZATION_TO_CELL_PERIPHERY	GO_PROTEIN_LOCALIZATION_TO_CELL_PERIPHERY		262	-0.264574	-1.11728	0.213415	0.59583	1	2288	tags=19%, list=15%, signal=22%
GO_CELL_CYCLE_G1_S_PHASE_TRANSITION	GO_CELL_CYCLE_G1_S_PHASE_TRANSITION		216	-0.268737	-1.1166	0.231373	0.597183	1	3241	tags=25%, list=22%, signal=32%
GO_CARBOHYDRATE_BIOSYNTHETIC_PROCESS	GO_CARBOHYDRATE_BIOSYNTHETIC_PROCESS		165	-0.274994	-1.11639	0.246196	0.596822	1	2948	tags=25%, list=20%, signal=31%
GO_LAMELLIPODIUM_ASSEMBLY	GO_LAMELLIPODIUM_ASSEMBLY		55	-0.327805	-1.11559	0.271875	0.598503	1	2026	tags=24%, list=14%, signal=27%
GO_REACTIVE_OXYGEN_SPECIES_METABOLIC_PROCESS	GO_REACTIVE_OXYGEN_SPECIES_METABOLIC_PROCESS		130	-0.285262	-1.11464	0.26338	0.600806	1	3475	tags=28%, list=24%, signal=37%
GO_CARDIAC_SEPTUM_DEVELOPMENT	GO_CARDIAC_SEPTUM_DEVELOPMENT		98	-0.296392	-1.11461	0.268116	0.599823	1	2045	tags=21%, list=14%, signal=25%
GO_EMBRYONIC_DIGIT_MORPHOGENESIS	GO_EMBRYONIC_DIGIT_MORPHOGENESIS		46	-0.336536	-1.11425	0.289389	0.600052	1	2057	tags=22%, list=14%, signal=25%
GO_MESONEPHROS_DEVELOPMENT	GO_MESONEPHROS_DEVELOPMENT		77	-0.306799	-1.11356	0.25825	0.601439	1	2330	tags=29%, list=16%, signal=34%
GO_FEEDING_BEHAVIOR	GO_FEEDING_BEHAVIOR		42	-0.342425	-1.11347	0.308917	0.600704	1	2539	tags=31%, list=17%, signal=37%
GO_AXON_EXTENSION	GO_AXON_EXTENSION		101	-0.295021	-1.1133	0.263752	0.600222	1	2810	tags=25%, list=19%, signal=30%
GO_ENDOCARDIAL_CUSHION_DEVELOPMENT	GO_ENDOCARDIAL_CUSHION_DEVELOPMENT		40	-0.34644	-1.1131	0.312804	0.599977	1	2206	tags=25%, list=15%, signal=29%
GO_NEGATIVE_REGULATION_OF_BLOOD_VESSEL_DIAMETER	GO_NEGATIVE_REGULATION_OF_BLOOD_VESSEL_DIAMETER		58	-0.326869	-1.11267	0.290373	0.600522	1	1203	tags=19%, list=8%, signal=21%
GO_NEGATIVE_REGULATION_OF_LOCOMOTION	GO_NEGATIVE_REGULATION_OF_LOCOMOTION		254	-0.265297	-1.11155	0.228395	0.603336	1	2430	tags=21%, list=16%, signal=25%
GO_SIGNAL_RELEASE	GO_SIGNAL_RELEASE		320	-0.258706	-1.11099	0.198765	0.604252	1	2405	tags=21%, list=16%, signal=24%
GO_SMAD_PROTEIN_SIGNAL_TRANSDUCTION	GO_SMAD_PROTEIN_SIGNAL_TRANSDUCTION		50	-0.332158	-1.11056	0.284109	0.604724	1	2405	tags=26%, list=16%, signal=31%
GO_NUCLEOSOME_ORGANIZATION	GO_NUCLEOSOME_ORGANIZATION		121	-0.286795	-1.11029	0.24435	0.604673	1	5019	tags=45%, list=34%, signal=67%
GO_SYNAPTIC_VESICLE_EXOCYTOSIS	GO_SYNAPTIC_VESICLE_EXOCYTOSIS		92	-0.2944	-1.10981	0.274363	0.605189	1	2248	tags=20%, list=15%, signal=23%
GO_REGULATION_OF_ANATOMICAL_STRUCTURE_SIZE	GO_REGULATION_OF_ANATOMICAL_STRUCTURE_SIZE		394	-0.252709	-1.10974	0.189573	0.604374	1	2523	tags=20%, list=17%, signal=24%
GO_MULTICELLULAR_ORGANISMAL_RESPONSE_TO_STRESS	GO_MULTICELLULAR_ORGANISMAL_RESPONSE_TO_STRESS		46	-0.335257	-1.1095	0.290172	0.604174	1	2701	tags=26%, list=18%, signal=32%
GO_TISSUE_REMODELING	GO_TISSUE_REMODELING		119	-0.286805	-1.10937	0.251389	0.60355	1	3680	tags=34%, list=25%, signal=44%
GO_POSITIVE_REGULATION_OF_ORGAN_GROWTH	GO_POSITIVE_REGULATION_OF_ORGAN_GROWTH		43	-0.343479	-1.10861	0.311793	0.605207	1	2489	tags=23%, list=17%, signal=28%
GO_POSITIVE_REGULATION_OF_CELL_CYCLE_PROCESS	GO_POSITIVE_REGULATION_OF_CELL_CYCLE_PROCESS		215	-0.266602	-1.10858	0.252591	0.604259	1	3115	tags=22%, list=21%, signal=28%
GO_RESPONSE_TO_EXTRACELLULAR_STIMULUS	GO_RESPONSE_TO_EXTRACELLULAR_STIMULUS		394	-0.251808	-1.10829	0.186992	0.604279	1	3241	tags=26%, list=22%, signal=33%
GO_SYNAPTIC_TRANSMISSION_GLUTAMATERGIC	GO_SYNAPTIC_TRANSMISSION_GLUTAMATERGIC		59	-0.322213	-1.10804	0.29313	0.604087	1	585	tags=14%, list=4%, signal=14%
GO_REGULATION_OF_TOLL_LIKE_RECEPTOR_SIGNALING_PATHWAY	GO_REGULATION_OF_TOLL_LIKE_RECEPTOR_SIGNALING_PATHWAY		52	-0.328423	-1.10802	0.313099	0.603093	1	4397	tags=40%, list=30%, signal=57%
GO_REGULATION_OF_NEUROTRANSMITTER_TRANSPORT	GO_REGULATION_OF_NEUROTRANSMITTER_TRANSPORT		103	-0.290564	-1.10661	0.282486	0.607138	1	2107	tags=21%, list=14%, signal=25%
GO_LAMELLIPODIUM_ORGANIZATION	GO_LAMELLIPODIUM_ORGANIZATION		70	-0.310949	-1.10618	0.270073	0.607724	1	3514	tags=33%, list=24%, signal=43%
GO_CELLULAR_RESPONSE_TO_ACID_CHEMICAL	GO_CELLULAR_RESPONSE_TO_ACID_CHEMICAL		161	-0.272711	-1.10616	0.254667	0.606777	1	2972	tags=25%, list=20%, signal=31%
GO_POSITIVE_REGULATION_OF_NEURON_DEATH	GO_POSITIVE_REGULATION_OF_NEURON_DEATH		75	-0.305305	-1.10506	0.280523	0.609558	1	2212	tags=19%, list=15%, signal=22%
GO_SECOND_MESSENGER_MEDIATED_SIGNALING	GO_SECOND_MESSENGER_MEDIATED_SIGNALING		277	-0.258568	-1.10467	0.219632	0.60985	1	2493	tags=24%, list=17%, signal=28%
GO_NEGATIVE_REGULATION_OF_CYSTEINE_TYPE_ENDOPEPTIDASE_ACTIVITY	GO_NEGATIVE_REGULATION_OF_CYSTEINE_TYPE_ENDOPEPTIDASE_ACTIVITY		71	-0.314134	-1.10443	0.293003	0.609661	1	4151	tags=39%, list=28%, signal=55%
GO_SMOOTHENED_SIGNALING_PATHWAY	GO_SMOOTHENED_SIGNALING_PATHWAY		108	-0.287726	-1.10364	0.263909	0.611382	1	1314	tags=12%, list=9%, signal=13%
GO_ORGANIC_HYDROXY_COMPOUND_CATABOLIC_PROCESS	GO_ORGANIC_HYDROXY_COMPOUND_CATABOLIC_PROCESS		45	-0.335644	-1.10344	0.286624	0.611066	1	2392	tags=27%, list=16%, signal=32%
GO_REGULATION_OF_CELL_CELL_ADHESION	GO_REGULATION_OF_CELL_CELL_ADHESION		281	-0.258296	-1.10232	0.227216	0.614065	1	2457	tags=22%, list=17%, signal=26%
GO_REGULATION_OF_KIDNEY_DEVELOPMENT	GO_REGULATION_OF_KIDNEY_DEVELOPMENT		41	-0.341917	-1.10227	0.300926	0.613214	1	2330	tags=37%, list=16%, signal=43%
GO_VASCULAR_PROCESS_IN_CIRCULATORY_SYSTEM	GO_VASCULAR_PROCESS_IN_CIRCULATORY_SYSTEM		119	-0.282827	-1.10181	0.270458	0.613741	1	2369	tags=24%, list=16%, signal=29%
GO_RESPONSE_TO_VITAMIN	GO_RESPONSE_TO_VITAMIN		69	-0.309237	-1.1015	0.283453	0.613805	1	2430	tags=23%, list=16%, signal=28%
GO_DEFENSE_RESPONSE_TO_VIRUS	GO_DEFENSE_RESPONSE_TO_VIRUS		178	-0.26898	-1.10124	0.249007	0.613679	1	3296	tags=26%, list=22%, signal=34%
GO_POSITIVE_REGULATION_OF_TRANSPORTER_ACTIVITY	GO_POSITIVE_REGULATION_OF_TRANSPORTER_ACTIVITY		75	-0.305752	-1.10111	0.275188	0.613104	1	1158	tags=21%, list=8%, signal=23%
GO_DNA_CONFORMATION_CHANGE	GO_DNA_CONFORMATION_CHANGE		218	-0.264152	-1.10104	0.244613	0.612378	1	3115	tags=25%, list=21%, signal=31%
GO_REGULATION_OF_LYMPHOCYTE_DIFFERENTIATION	GO_REGULATION_OF_LYMPHOCYTE_DIFFERENTIATION		127	-0.284856	-1.10089	0.256831	0.611907	1	4206	tags=38%, list=28%, signal=52%
GO_FEMALE_GAMETE_GENERATION	GO_FEMALE_GAMETE_GENERATION		79	-0.301489	-1.10043	0.278902	0.612459	1	4678	tags=46%, list=32%, signal=66%
GO_HORMONE_BIOSYNTHETIC_PROCESS	GO_HORMONE_BIOSYNTHETIC_PROCESS		52	-0.322788	-1.10007	0.307453	0.612727	1	3007	tags=38%, list=20%, signal=48%
GO_STEROL_TRANSPORT	GO_STEROL_TRANSPORT		70	-0.30893	-1.09866	0.303161	0.616712	1	2669	tags=27%, list=18%, signal=33%
GO_POSITIVE_REGULATION_OF_PROTEIN_TYROSINE_KINASE_ACTIVITY	GO_POSITIVE_REGULATION_OF_PROTEIN_TYROSINE_KINASE_ACTIVITY		46	-0.332553	-1.0981	0.318333	0.617549	1	1720	tags=22%, list=12%, signal=25%
GO_REGULATION_OF_CHEMOTAXIS	GO_REGULATION_OF_CHEMOTAXIS		157	-0.272702	-1.09803	0.275815	0.616769	1	2382	tags=25%, list=16%, signal=29%
GO_HORMONE_METABOLIC_PROCESS	GO_HORMONE_METABOLIC_PROCESS		134	-0.280244	-1.09764	0.28294	0.617009	1	2423	tags=30%, list=16%, signal=35%
GO_REGULATION_OF_CELL_SIZE	GO_REGULATION_OF_CELL_SIZE		146	-0.276558	-1.0976	0.28022	0.616102	1	3169	tags=27%, list=21%, signal=34%
GO_NEGATIVE_REGULATION_OF_COLD_INDUCED_THERMOGENESIS	GO_NEGATIVE_REGULATION_OF_COLD_INDUCED_THERMOGENESIS		43	-0.334885	-1.09759	0.308661	0.615156	1	1921	tags=23%, list=13%, signal=27%
GO_RESPONSE_TO_AMMONIUM_ION	GO_RESPONSE_TO_AMMONIUM_ION		80	-0.300533	-1.09738	0.288952	0.614829	1	2649	tags=20%, list=18%, signal=24%
GO_MUSCLE_ORGAN_MORPHOGENESIS	GO_MUSCLE_ORGAN_MORPHOGENESIS		69	-0.306569	-1.09738	0.311012	0.613829	1	2317	tags=30%, list=16%, signal=36%
GO_PATHWAY_RESTRICTED_SMAD_PROTEIN_PHOSPHORYLATION	GO_PATHWAY_RESTRICTED_SMAD_PROTEIN_PHOSPHORYLATION		48	-0.330002	-1.09728	0.306122	0.613185	1	2405	tags=33%, list=16%, signal=40%
GO_NON_RECOMBINATIONAL_REPAIR	GO_NON_RECOMBINATIONAL_REPAIR		74	-0.308058	-1.09678	0.297778	0.613912	1	4602	tags=35%, list=31%, signal=51%
GO_CARTILAGE_DEVELOPMENT	GO_CARTILAGE_DEVELOPMENT		154	-0.272868	-1.09672	0.272973	0.613125	1	2552	tags=25%, list=17%, signal=30%
GO_SENSORY_PERCEPTION_OF_MECHANICAL_STIMULUS	GO_SENSORY_PERCEPTION_OF_MECHANICAL_STIMULUS		99	-0.290721	-1.09479	0.27937	0.618789	1	2246	tags=22%, list=15%, signal=26%
GO_NECROTIC_CELL_DEATH	GO_NECROTIC_CELL_DEATH		40	-0.338546	-1.09477	0.3424	0.617871	1	3071	tags=25%, list=21%, signal=31%
GO_REGULATION_OF_NIK_NF_KAPPAB_SIGNALING	GO_REGULATION_OF_NIK_NF_KAPPAB_SIGNALING		81	-0.302061	-1.09389	0.309735	0.61993	1	2601	tags=20%, list=18%, signal=24%
GO_CALCIUM_ION_IMPORT	GO_CALCIUM_ION_IMPORT		53	-0.324107	-1.09369	0.298077	0.619638	1	2117	tags=25%, list=14%, signal=29%
GO_REGULATION_OF_CALCIUM_ION_TRANSPORT	GO_REGULATION_OF_CALCIUM_ION_TRANSPORT		177	-0.26841	-1.0934	0.275159	0.61964	1	2117	tags=21%, list=14%, signal=24%
GO_NEGATIVE_REGULATION_OF_LEUKOCYTE_PROLIFERATION	GO_NEGATIVE_REGULATION_OF_LEUKOCYTE_PROLIFERATION		54	-0.323343	-1.09316	0.292793	0.619476	1	1853	tags=28%, list=13%, signal=32%
GO_RESPIRATORY_SYSTEM_DEVELOPMENT	GO_RESPIRATORY_SYSTEM_DEVELOPMENT		151	-0.272057	-1.09231	0.285315	0.621444	1	2430	tags=23%, list=16%, signal=27%
GO_ADAPTIVE_IMMUNE_RESPONSE	GO_ADAPTIVE_IMMUNE_RESPONSE		255	-0.256776	-1.09216	0.266497	0.620983	1	4216	tags=34%, list=29%, signal=47%
GO_PLASMA_MEMBRANE_ORGANIZATION	GO_PLASMA_MEMBRANE_ORGANIZATION		76	-0.306954	-1.09164	0.309735	0.621774	1	3676	tags=34%, list=25%, signal=45%
GO_NEUROTRANSMITTER_TRANSPORT	GO_NEUROTRANSMITTER_TRANSPORT		185	-0.266125	-1.09081	0.281209	0.623678	1	2675	tags=24%, list=18%, signal=29%
GO_REGULATION_OF_LEUKOCYTE_PROLIFERATION	GO_REGULATION_OF_LEUKOCYTE_PROLIFERATION		156	-0.273115	-1.09052	0.278215	0.623683	1	2010	tags=18%, list=14%, signal=21%
GO_NEGATIVE_REGULATION_OF_PEPTIDE_SECRETION	GO_NEGATIVE_REGULATION_OF_PEPTIDE_SECRETION		95	-0.29225	-1.08946	0.309696	0.626527	1	2405	tags=25%, list=16%, signal=30%
GO_REGULATION_OF_TRANSPORTER_ACTIVITY	GO_REGULATION_OF_TRANSPORTER_ACTIVITY		187	-0.265561	-1.08912	0.271298	0.626748	1	2115	tags=22%, list=14%, signal=25%
GO_REGULATION_OF_TRANSMEMBRANE_RECEPTOR_PROTEIN_SERINE_THREONINE_KINASE_SIGNALING_PATHWAY	GO_REGULATION_OF_TRANSMEMBRANE_RECEPTOR_PROTEIN_SERINE_THREONINE_KINASE_SIGNALING_PATHWAY		180	-0.267234	-1.08853	0.279101	0.627848	1	2206	tags=21%, list=15%, signal=24%
GO_PROTEIN_HOMOTETRAMERIZATION	GO_PROTEIN_HOMOTETRAMERIZATION		67	-0.310503	-1.08807	0.314843	0.628428	1	2489	tags=24%, list=17%, signal=29%
GO_REGULATION_OF_CYCLIN_DEPENDENT_PROTEIN_KINASE_ACTIVITY	GO_REGULATION_OF_CYCLIN_DEPENDENT_PROTEIN_KINASE_ACTIVITY		82	-0.293155	-1.08794	0.307692	0.627911	1	2600	tags=26%, list=18%, signal=31%
GO_REGULATION_OF_MULTICELLULAR_ORGANISM_GROWTH	GO_REGULATION_OF_MULTICELLULAR_ORGANISM_GROWTH		52	-0.322148	-1.08706	0.296875	0.630015	1	1969	tags=21%, list=13%, signal=24%
GO_REGULATION_OF_NEUROTRANSMITTER_LEVELS	GO_REGULATION_OF_NEUROTRANSMITTER_LEVELS		244	-0.261237	-1.08665	0.263694	0.630472	1	2107	tags=19%, list=14%, signal=22%
GO_UROGENITAL_SYSTEM_DEVELOPMENT	GO_UROGENITAL_SYSTEM_DEVELOPMENT		268	-0.256378	-1.08661	0.269841	0.629585	1	2115	tags=21%, list=14%, signal=24%
GO_POSITIVE_REGULATION_OF_LIPID_BIOSYNTHETIC_PROCESS	GO_POSITIVE_REGULATION_OF_LIPID_BIOSYNTHETIC_PROCESS		55	-0.320194	-1.08656	0.330757	0.628755	1	3185	tags=40%, list=22%, signal=51%
GO_POSITIVE_REGULATION_OF_LIPID_METABOLIC_PROCESS	GO_POSITIVE_REGULATION_OF_LIPID_METABOLIC_PROCESS		101	-0.285691	-1.08641	0.320917	0.628269	1	3462	tags=36%, list=23%, signal=46%
GO_CELLULAR_HORMONE_METABOLIC_PROCESS	GO_CELLULAR_HORMONE_METABOLIC_PROCESS		57	-0.31469	-1.08427	0.311828	0.634674	1	3007	tags=39%, list=20%, signal=48%
GO_TRANSMEMBRANE_RECEPTOR_PROTEIN_SERINE_THREONINE_KINASE_SIGNALING_PATHWAY	GO_TRANSMEMBRANE_RECEPTOR_PROTEIN_SERINE_THREONINE_KINASE_SIGNALING_PATHWAY		267	-0.255535	-1.08381	0.286967	0.635315	1	2405	tags=21%, list=16%, signal=25%
GO_GLUCAN_METABOLIC_PROCESS	GO_GLUCAN_METABOLIC_PROCESS		62	-0.308904	-1.08372	0.305185	0.634648	1	1093	tags=15%, list=7%, signal=16%
GO_SENSORY_PERCEPTION_OF_LIGHT_STIMULUS	GO_SENSORY_PERCEPTION_OF_LIGHT_STIMULUS		100	-0.283378	-1.08346	0.305476	0.634586	1	2425	tags=24%, list=16%, signal=29%
GO_ANTIGEN_PROCESSING_AND_PRESENTATION	GO_ANTIGEN_PROCESSING_AND_PRESENTATION		190	-0.26417	-1.08293	0.284404	0.63549	1	4785	tags=37%, list=32%, signal=54%
GO_REGULATION_OF_INNATE_IMMUNE_RESPONSE	GO_REGULATION_OF_INNATE_IMMUNE_RESPONSE		327	-0.249057	-1.08212	0.262577	0.637292	1	4311	tags=29%, list=29%, signal=40%
GO_REGULATION_OF_CELL_DIVISION	GO_REGULATION_OF_CELL_DIVISION		122	-0.278235	-1.08153	0.308555	0.638329	1	1430	tags=14%, list=10%, signal=15%
GO_NEGATIVE_REGULATION_OF_CELLULAR_PROTEIN_LOCALIZATION	GO_NEGATIVE_REGULATION_OF_CELLULAR_PROTEIN_LOCALIZATION		94	-0.286795	-1.08098	0.326471	0.63926	1	2748	tags=24%, list=19%, signal=30%
GO_NEGATIVE_REGULATION_OF_PEPTIDASE_ACTIVITY	GO_NEGATIVE_REGULATION_OF_PEPTIDASE_ACTIVITY		147	-0.272207	-1.08078	0.303644	0.638991	1	4151	tags=37%, list=28%, signal=51%
GO_REGULATION_OF_DNA_DEPENDENT_DNA_REPLICATION	GO_REGULATION_OF_DNA_DEPENDENT_DNA_REPLICATION		45	-0.328472	-1.08062	0.368336	0.638536	1	4776	tags=47%, list=32%, signal=69%
GO_FORMATION_OF_PRIMARY_GERM_LAYER	GO_FORMATION_OF_PRIMARY_GERM_LAYER		92	-0.28966	-1.07855	0.327035	0.64478	1	2509	tags=22%, list=17%, signal=26%
GO_FACE_DEVELOPMENT	GO_FACE_DEVELOPMENT		42	-0.337285	-1.07828	0.346154	0.644789	1	1864	tags=21%, list=13%, signal=24%
GO_POSITIVE_REGULATION_OF_ION_TRANSMEMBRANE_TRANSPORT	GO_POSITIVE_REGULATION_OF_ION_TRANSMEMBRANE_TRANSPORT		106	-0.28445	-1.07802	0.338214	0.644701	1	1158	tags=20%, list=8%, signal=21%
GO_REGULATION_OF_T_CELL_DIFFERENTIATION	GO_REGULATION_OF_T_CELL_DIFFERENTIATION		103	-0.284996	-1.07796	0.320833	0.643894	1	4137	tags=40%, list=28%, signal=55%
GO_REGULATION_OF_LYMPHOCYTE_ACTIVATION	GO_REGULATION_OF_LYMPHOCYTE_ACTIVATION		313	-0.249908	-1.07771	0.279557	0.643768	1	4206	tags=34%, list=28%, signal=46%
GO_REGULATION_OF_POSTSYNAPTIC_MEMBRANE_NEUROTRANSMITTER_RECEPTOR_LEVELS	GO_REGULATION_OF_POSTSYNAPTIC_MEMBRANE_NEUROTRANSMITTER_RECEPTOR_LEVELS		51	-0.318752	-1.0776	0.33124	0.643203	1	1879	tags=22%, list=13%, signal=25%
GO_ORGANIC_HYDROXY_COMPOUND_TRANSPORT	GO_ORGANIC_HYDROXY_COMPOUND_TRANSPORT		147	-0.270516	-1.07746	0.297636	0.642677	1	2669	tags=25%, list=18%, signal=30%
GO_DEFENSE_RESPONSE_TO_OTHER_ORGANISM	GO_DEFENSE_RESPONSE_TO_OTHER_ORGANISM		290	-0.250459	-1.07745	0.287823	0.641742	1	3296	tags=24%, list=22%, signal=30%
GO_VENTRICULAR_SEPTUM_DEVELOPMENT	GO_VENTRICULAR_SEPTUM_DEVELOPMENT		65	-0.301918	-1.07741	0.318991	0.640905	1	2042	tags=23%, list=14%, signal=27%
GO_CELLULAR_RESPONSE_TO_ALCOHOL	GO_CELLULAR_RESPONSE_TO_ALCOHOL		69	-0.304167	-1.07739	0.338392	0.639983	1	3159	tags=30%, list=21%, signal=39%
GO_SYNAPTIC_VESICLE_LOCALIZATION	GO_SYNAPTIC_VESICLE_LOCALIZATION		123	-0.276178	-1.07685	0.293629	0.640889	1	2341	tags=21%, list=16%, signal=25%
GO_REGULATION_OF_CELLULAR_COMPONENT_SIZE	GO_REGULATION_OF_CELLULAR_COMPONENT_SIZE		304	-0.248539	-1.07668	0.277978	0.640518	1	2523	tags=19%, list=17%, signal=23%
GO_REGULATION_OF_CELL_ACTIVATION	GO_REGULATION_OF_CELL_ACTIVATION		396	-0.245183	-1.07631	0.263403	0.640856	1	3221	tags=26%, list=22%, signal=32%
GO_SPROUTING_ANGIOGENESIS	GO_SPROUTING_ANGIOGENESIS		101	-0.284755	-1.07407	0.328632	0.647677	1	2735	tags=27%, list=19%, signal=33%
GO_ANION_TRANSMEMBRANE_TRANSPORT	GO_ANION_TRANSMEMBRANE_TRANSPORT		179	-0.260081	-1.07359	0.305343	0.648402	1	2103	tags=19%, list=14%, signal=22%
GO_POSITIVE_REGULATION_OF_CYTOKINE_BIOSYNTHETIC_PROCESS	GO_POSITIVE_REGULATION_OF_CYTOKINE_BIOSYNTHETIC_PROCESS		45	-0.323633	-1.07262	0.344186	0.650804	1	2961	tags=18%, list=20%, signal=22%
GO_NEGATIVE_REGULATION_OF_SUPRAMOLECULAR_FIBER_ORGANIZATION	GO_NEGATIVE_REGULATION_OF_SUPRAMOLECULAR_FIBER_ORGANIZATION		105	-0.281068	-1.07219	0.32299	0.651209	1	2501	tags=22%, list=17%, signal=26%
GO_NEGATIVE_REGULATION_OF_MAP_KINASE_ACTIVITY	GO_NEGATIVE_REGULATION_OF_MAP_KINASE_ACTIVITY		65	-0.306351	-1.07179	0.34	0.651702	1	3371	tags=32%, list=23%, signal=42%
GO_MUSCLE_ADAPTATION	GO_MUSCLE_ADAPTATION		103	-0.279977	-1.0716	0.325035	0.651393	1	3185	tags=30%, list=22%, signal=38%
GO_NEGATIVE_REGULATION_OF_HORMONE_SECRETION	GO_NEGATIVE_REGULATION_OF_HORMONE_SECRETION		47	-0.321651	-1.07134	0.329721	0.65128	1	3126	tags=38%, list=21%, signal=48%
GO_RENAL_SYSTEM_DEVELOPMENT	GO_RENAL_SYSTEM_DEVELOPMENT		240	-0.255139	-1.07116	0.302354	0.650928	1	2234	tags=22%, list=15%, signal=25%
GO_LOCOMOTORY_BEHAVIOR	GO_LOCOMOTORY_BEHAVIOR		128	-0.275085	-1.0703	0.321237	0.652873	1	2539	tags=26%, list=17%, signal=31%
GO_SMALL_MOLECULE_CATABOLIC_PROCESS	GO_SMALL_MOLECULE_CATABOLIC_PROCESS		294	-0.250985	-1.07018	0.31644	0.652283	1	3374	tags=28%, list=23%, signal=36%
GO_SENSORY_ORGAN_DEVELOPMENT	GO_SENSORY_ORGAN_DEVELOPMENT		358	-0.243906	-1.06949	0.284211	0.653785	1	2622	tags=22%, list=18%, signal=27%
GO_NEGATIVE_REGULATION_OF_CYTOKINE_SECRETION	GO_NEGATIVE_REGULATION_OF_CYTOKINE_SECRETION		43	-0.329293	-1.06899	0.352381	0.654584	1	2322	tags=28%, list=16%, signal=33%
GO_POSITIVE_REGULATION_OF_TRANSMEMBRANE_RECEPTOR_PROTEIN_SERINE_THREONINE_KINASE_SIGNALING_PATHWAY	GO_POSITIVE_REGULATION_OF_TRANSMEMBRANE_RECEPTOR_PROTEIN_SERINE_THREONINE_KINASE_SIGNALING_PATHWAY		85	-0.291942	-1.06851	0.347633	0.655185	1	2600	tags=24%, list=18%, signal=28%
GO_NEGATIVE_REGULATION_OF_OSSIFICATION	GO_NEGATIVE_REGULATION_OF_OSSIFICATION		52	-0.318922	-1.06772	0.361862	0.656978	1	2032	tags=23%, list=14%, signal=27%
GO_CRANIAL_SKELETAL_SYSTEM_DEVELOPMENT	GO_CRANIAL_SKELETAL_SYSTEM_DEVELOPMENT		48	-0.321554	-1.06747	0.361669	0.656902	1	2270	tags=21%, list=15%, signal=25%
GO_REGULATION_OF_PEPTIDE_HORMONE_SECRETION	GO_REGULATION_OF_PEPTIDE_HORMONE_SECRETION		139	-0.264937	-1.06608	0.325676	0.66087	1	2405	tags=21%, list=16%, signal=25%
GO_CYTOKINE_SECRETION	GO_CYTOKINE_SECRETION		147	-0.267868	-1.06588	0.320442	0.660559	1	3017	tags=26%, list=20%, signal=32%
GO_B_CELL_DIFFERENTIATION	GO_B_CELL_DIFFERENTIATION		91	-0.281737	-1.06561	0.353982	0.660574	1	2430	tags=20%, list=16%, signal=24%
GO_LEUKOCYTE_MIGRATION	GO_LEUKOCYTE_MIGRATION		298	-0.248587	-1.06547	0.287605	0.660066	1	3623	tags=31%, list=25%, signal=40%
GO_REGULATION_OF_MORPHOGENESIS_OF_A_BRANCHING_STRUCTURE	GO_REGULATION_OF_MORPHOGENESIS_OF_A_BRANCHING_STRUCTURE		41	-0.330987	-1.06451	0.362602	0.662541	1	2002	tags=22%, list=14%, signal=25%
GO_CELL_DIVISION	GO_CELL_DIVISION		454	-0.239439	-1.06429	0.276693	0.662333	1	1918	tags=13%, list=13%, signal=14%
GO_NEGATIVE_REGULATION_OF_CELL_CYCLE_G1_S_PHASE_TRANSITION	GO_NEGATIVE_REGULATION_OF_CELL_CYCLE_G1_S_PHASE_TRANSITION		92	-0.286131	-1.06419	0.343434	0.661718	1	1779	tags=16%, list=12%, signal=18%
GO_MONONUCLEAR_CELL_MIGRATION	GO_MONONUCLEAR_CELL_MIGRATION		55	-0.320231	-1.06394	0.367284	0.661617	1	3998	tags=44%, list=27%, signal=60%
GO_RESPONSE_TO_ANESTHETIC	GO_RESPONSE_TO_ANESTHETIC		44	-0.325487	-1.06352	0.354267	0.662123	1	2510	tags=23%, list=17%, signal=27%
GO_CONNECTIVE_TISSUE_DEVELOPMENT	GO_CONNECTIVE_TISSUE_DEVELOPMENT		204	-0.258733	-1.06334	0.3103	0.661767	1	2552	tags=24%, list=17%, signal=29%
GO_POSITIVE_REGULATION_OF_HORMONE_SECRETION	GO_POSITIVE_REGULATION_OF_HORMONE_SECRETION		81	-0.289892	-1.06289	0.327511	0.662298	1	2405	tags=23%, list=16%, signal=28%
GO_PROTEIN_SUMOYLATION	GO_PROTEIN_SUMOYLATION		69	-0.298571	-1.0624	0.369159	0.663085	1	3701	tags=26%, list=25%, signal=35%
GO_MAINTENANCE_OF_LOCATION_IN_CELL	GO_MAINTENANCE_OF_LOCATION_IN_CELL		78	-0.289401	-1.06226	0.328509	0.662538	1	4554	tags=36%, list=31%, signal=52%
GO_POSITIVE_REGULATION_OF_MULTI_ORGANISM_PROCESS	GO_POSITIVE_REGULATION_OF_MULTI_ORGANISM_PROCESS		147	-0.266688	-1.06217	0.320652	0.661865	1	2820	tags=20%, list=19%, signal=24%
GO_CELLULAR_RESPONSE_TO_PEPTIDE_HORMONE_STIMULUS	GO_CELLULAR_RESPONSE_TO_PEPTIDE_HORMONE_STIMULUS		239	-0.252547	-1.06203	0.307789	0.661404	1	3219	tags=25%, list=22%, signal=32%
GO_PEPTIDE_METABOLIC_PROCESS	GO_PEPTIDE_METABOLIC_PROCESS		88	-0.288442	-1.06182	0.359012	0.661202	1	3406	tags=28%, list=23%, signal=37%
GO_POSITIVE_REGULATION_OF_EXTRINSIC_APOPTOTIC_SIGNALING_PATHWAY	GO_POSITIVE_REGULATION_OF_EXTRINSIC_APOPTOTIC_SIGNALING_PATHWAY		45	-0.322585	-1.06141	0.377207	0.661632	1	3202	tags=33%, list=22%, signal=42%
GO_CELL_DEATH_IN_RESPONSE_TO_OXIDATIVE_STRESS	GO_CELL_DEATH_IN_RESPONSE_TO_OXIDATIVE_STRESS		68	-0.304733	-1.06125	0.383206	0.661262	1	2132	tags=19%, list=14%, signal=22%
GO_POSITIVE_REGULATION_OF_VASCULATURE_DEVELOPMENT	GO_POSITIVE_REGULATION_OF_VASCULATURE_DEVELOPMENT		149	-0.265775	-1.06119	0.333333	0.660525	1	1951	tags=19%, list=13%, signal=22%
GO_NEGATIVE_REGULATION_OF_CELL_CYCLE_PHASE_TRANSITION	GO_NEGATIVE_REGULATION_OF_CELL_CYCLE_PHASE_TRANSITION		200	-0.256875	-1.06063	0.335085	0.661463	1	3215	tags=23%, list=22%, signal=29%
GO_LIPID_HOMEOSTASIS	GO_LIPID_HOMEOSTASIS		95	-0.279513	-1.05945	0.351429	0.664583	1	3462	tags=35%, list=23%, signal=45%
GO_CELLULAR_RESPONSE_TO_PEPTIDE	GO_CELLULAR_RESPONSE_TO_PEPTIDE		290	-0.248039	-1.05833	0.328302	0.667578	1	3219	tags=25%, list=22%, signal=31%
GO_AXIS_SPECIFICATION	GO_AXIS_SPECIFICATION		54	-0.31045	-1.0579	0.367378	0.668138	1	2330	tags=24%, list=16%, signal=28%
GO_ACUTE_INFLAMMATORY_RESPONSE	GO_ACUTE_INFLAMMATORY_RESPONSE		65	-0.300666	-1.0576	0.37558	0.668233	1	3688	tags=38%, list=25%, signal=51%
GO_POSITIVE_REGULATION_OF_RESPONSE_TO_EXTERNAL_STIMULUS	GO_POSITIVE_REGULATION_OF_RESPONSE_TO_EXTERNAL_STIMULUS		217	-0.252468	-1.05663	0.321608	0.670686	1	2601	tags=23%, list=18%, signal=28%
GO_CARDIAC_VENTRICLE_MORPHOGENESIS	GO_CARDIAC_VENTRICLE_MORPHOGENESIS		64	-0.30232	-1.05589	0.371302	0.672357	1	1506	tags=19%, list=10%, signal=21%
GO_AMINE_METABOLIC_PROCESS	GO_AMINE_METABOLIC_PROCESS		96	-0.282012	-1.05563	0.351156	0.672351	1	4441	tags=35%, list=30%, signal=50%
GO_SIGNAL_TRANSDUCTION_IN_ABSENCE_OF_LIGAND	GO_SIGNAL_TRANSDUCTION_IN_ABSENCE_OF_LIGAND		55	-0.307158	-1.05498	0.376161	0.673699	1	2102	tags=22%, list=14%, signal=25%
GO_RESPONSE_TO_WOUNDING	GO_RESPONSE_TO_WOUNDING		492	-0.239588	-1.05485	0.317873	0.673186	1	3244	tags=26%, list=22%, signal=32%
GO_SINGLE_FERTILIZATION	GO_SINGLE_FERTILIZATION		62	-0.303665	-1.05441	0.36703	0.673792	1	2531	tags=26%, list=17%, signal=31%
GO_ORGANIC_ANION_TRANSPORT	GO_ORGANIC_ANION_TRANSPORT		324	-0.24381	-1.05385	0.316425	0.67477	1	3684	tags=31%, list=25%, signal=40%
GO_REGULATION_OF_GENERATION_OF_PRECURSOR_METABOLITES_AND_ENERGY	GO_REGULATION_OF_GENERATION_OF_PRECURSOR_METABOLITES_AND_ENERGY		121	-0.2677	-1.05346	0.336077	0.675193	1	2320	tags=18%, list=16%, signal=21%
GO_LYMPHOCYTE_MEDIATED_IMMUNITY	GO_LYMPHOCYTE_MEDIATED_IMMUNITY		163	-0.262288	-1.05299	0.355228	0.675919	1	3122	tags=24%, list=21%, signal=30%
GO_EMBRYO_DEVELOPMENT_ENDING_IN_BIRTH_OR_EGG_HATCHING	GO_EMBRYO_DEVELOPMENT_ENDING_IN_BIRTH_OR_EGG_HATCHING		480	-0.235908	-1.05231	0.31978	0.677211	1	2432	tags=18%, list=16%, signal=21%
GO_REGULATION_OF_CELLULAR_RESPONSE_TO_GROWTH_FACTOR_STIMULUS	GO_REGULATION_OF_CELLULAR_RESPONSE_TO_GROWTH_FACTOR_STIMULUS		216	-0.253622	-1.05222	0.357233	0.676592	1	2200	tags=19%, list=15%, signal=22%
GO_NEGATIVE_REGULATION_OF_ORGANELLE_ORGANIZATION	GO_NEGATIVE_REGULATION_OF_ORGANELLE_ORGANIZATION		300	-0.243133	-1.05212	0.330109	0.676002	1	2261	tags=17%, list=15%, signal=20%
GO_LEUKOCYTE_PROLIFERATION	GO_LEUKOCYTE_PROLIFERATION		200	-0.253632	-1.05177	0.357977	0.676279	1	2010	tags=17%, list=14%, signal=19%
GO_POSITIVE_REGULATION_OF_BLOOD_CIRCULATION	GO_POSITIVE_REGULATION_OF_BLOOD_CIRCULATION		50	-0.317978	-1.05097	0.370821	0.678045	1	2430	tags=32%, list=16%, signal=38%
GO_PROTEIN_COMPLEX_OLIGOMERIZATION	GO_PROTEIN_COMPLEX_OLIGOMERIZATION		418	-0.237129	-1.05057	0.328253	0.678444	1	3234	tags=24%, list=22%, signal=30%
GO_ANTIGEN_PROCESSING_AND_PRESENTATION_OF_PEPTIDE_ANTIGEN	GO_ANTIGEN_PROCESSING_AND_PRESENTATION_OF_PEPTIDE_ANTIGEN		162	-0.258903	-1.05046	0.349604	0.677877	1	4785	tags=37%, list=32%, signal=54%
GO_REGULATION_OF_NEUROTRANSMITTER_RECEPTOR_ACTIVITY	GO_REGULATION_OF_NEUROTRANSMITTER_RECEPTOR_ACTIVITY		47	-0.31739	-1.05019	0.376471	0.677807	1	2539	tags=30%, list=17%, signal=36%
GO_REGULATION_OF_ESTABLISHMENT_OF_PLANAR_POLARITY	GO_REGULATION_OF_ESTABLISHMENT_OF_PLANAR_POLARITY		102	-0.274993	-1.05019	0.339437	0.67687	1	4278	tags=34%, list=29%, signal=48%
GO_NEGATIVE_REGULATION_OF_CELL_CYCLE_PROCESS	GO_NEGATIVE_REGULATION_OF_CELL_CYCLE_PROCESS		272	-0.245756	-1.04936	0.336634	0.67871	1	4476	tags=33%, list=30%, signal=46%
GO_REGULATION_OF_CARTILAGE_DEVELOPMENT	GO_REGULATION_OF_CARTILAGE_DEVELOPMENT		54	-0.310516	-1.04862	0.386895	0.680178	1	2552	tags=30%, list=17%, signal=36%
GO_REGULATION_OF_GLUTAMATE_RECEPTOR_SIGNALING_PATHWAY	GO_REGULATION_OF_GLUTAMATE_RECEPTOR_SIGNALING_PATHWAY		41	-0.323871	-1.048	0.380282	0.681369	1	2539	tags=32%, list=17%, signal=38%
GO_WOUND_HEALING	GO_WOUND_HEALING		400	-0.238594	-1.04601	0.351351	0.687245	1	1866	tags=16%, list=13%, signal=18%
GO_POSITIVE_REGULATION_OF_RECEPTOR_SIGNALING_PATHWAY_VIA_STAT	GO_POSITIVE_REGULATION_OF_RECEPTOR_SIGNALING_PATHWAY_VIA_STAT		52	-0.30607	-1.04518	0.373692	0.689209	1	2010	tags=21%, list=14%, signal=24%
GO_REGULATION_OF_CHROMOSOME_ORGANIZATION	GO_REGULATION_OF_CHROMOSOME_ORGANIZATION		268	-0.245476	-1.04483	0.344114	0.689476	1	3265	tags=21%, list=22%, signal=26%
GO_REGULATION_OF_BMP_SIGNALING_PATHWAY	GO_REGULATION_OF_BMP_SIGNALING_PATHWAY		68	-0.295028	-1.0442	0.363363	0.69066	1	1527	tags=18%, list=10%, signal=20%
GO_REGULATION_OF_MUSCLE_HYPERTROPHY	GO_REGULATION_OF_MUSCLE_HYPERTROPHY		56	-0.304699	-1.04396	0.388535	0.690555	1	1750	tags=18%, list=12%, signal=20%
GO_RESPONSE_TO_NUTRIENT	GO_RESPONSE_TO_NUTRIENT		166	-0.261618	-1.04381	0.368707	0.690141	1	2430	tags=20%, list=16%, signal=24%
GO_AGING	GO_AGING		246	-0.247039	-1.04319	0.3723	0.69139	1	2007	tags=17%, list=14%, signal=19%
GO_ORGANOPHOSPHATE_CATABOLIC_PROCESS	GO_ORGANOPHOSPHATE_CATABOLIC_PROCESS		101	-0.278834	-1.043	0.377119	0.691114	1	3462	tags=31%, list=23%, signal=40%
GO_NEGATIVE_REGULATION_OF_CYTOSKELETON_ORGANIZATION	GO_NEGATIVE_REGULATION_OF_CYTOSKELETON_ORGANIZATION		111	-0.271602	-1.04235	0.390278	0.692468	1	2501	tags=22%, list=17%, signal=26%
GO_EPIDERMAL_CELL_DIFFERENTIATION	GO_EPIDERMAL_CELL_DIFFERENTIATION		119	-0.26797	-1.04161	0.386139	0.693977	1	2370	tags=18%, list=16%, signal=22%
GO_PEPTIDYL_SERINE_MODIFICATION	GO_PEPTIDYL_SERINE_MODIFICATION		234	-0.248192	-1.03999	0.374527	0.698555	1	2088	tags=17%, list=14%, signal=19%
GO_NEGATIVE_REGULATION_OF_MUSCLE_CELL_DIFFERENTIATION	GO_NEGATIVE_REGULATION_OF_MUSCLE_CELL_DIFFERENTIATION		43	-0.325501	-1.03951	0.390048	0.699328	1	720	tags=9%, list=5%, signal=10%
GO_RESPONSE_TO_ANTINEOPLASTIC_AGENT	GO_RESPONSE_TO_ANTINEOPLASTIC_AGENT		75	-0.289739	-1.03855	0.391831	0.701658	1	2617	tags=24%, list=18%, signal=29%
GO_SEQUESTERING_OF_CALCIUM_ION	GO_SEQUESTERING_OF_CALCIUM_ION		100	-0.276666	-1.03793	0.371758	0.702806	1	2117	tags=22%, list=14%, signal=26%
GO_SOMATIC_STEM_CELL_POPULATION_MAINTENANCE	GO_SOMATIC_STEM_CELL_POPULATION_MAINTENANCE		51	-0.30969	-1.03613	0.400314	0.707928	1	1987	tags=22%, list=13%, signal=25%
GO_ADAPTIVE_IMMUNE_RESPONSE_BASED_ON_SOMATIC_RECOMBINATION_OF_IMMUNE_RECEPTORS_BUILT_FROM_IMMUNOGLOBULIN_SUPERFAMILY_DOMAINS	GO_ADAPTIVE_IMMUNE_RESPONSE_BASED_ON_SOMATIC_RECOMBINATION_OF_IMMUNE_RECEPTORS_BUILT_FROM_IMMUNOGLOBULIN_SUPERFAMILY_DOMAINS		180	-0.253813	-1.03515	0.392954	0.710389	1	4216	tags=34%, list=29%, signal=47%
GO_REGULATION_OF_LIPID_LOCALIZATION	GO_REGULATION_OF_LIPID_LOCALIZATION		93	-0.276702	-1.03437	0.389706	0.712141	1	3307	tags=31%, list=22%, signal=40%
GO_COFACTOR_BIOSYNTHETIC_PROCESS	GO_COFACTOR_BIOSYNTHETIC_PROCESS		172	-0.256343	-1.03393	0.376	0.712639	1	4164	tags=33%, list=28%, signal=46%
GO_POSITIVE_REGULATION_OF_KINASE_ACTIVITY	GO_POSITIVE_REGULATION_OF_KINASE_ACTIVITY		458	-0.234101	-1.03346	0.368177	0.713304	1	2434	tags=19%, list=16%, signal=22%
GO_NEUROMUSCULAR_PROCESS	GO_NEUROMUSCULAR_PROCESS		64	-0.290836	-1.03343	0.398773	0.71242	1	2539	tags=23%, list=17%, signal=28%
GO_SENSORY_ORGAN_MORPHOGENESIS	GO_SENSORY_ORGAN_MORPHOGENESIS		158	-0.255438	-1.03333	0.379581	0.711742	1	1695	tags=16%, list=11%, signal=18%
GO_DRUG_TRANSPORT	GO_DRUG_TRANSPORT		121	-0.267401	-1.03119	0.388489	0.718293	1	3420	tags=34%, list=23%, signal=44%
GO_CELLULAR_RESPONSE_TO_CAMP	GO_CELLULAR_RESPONSE_TO_CAMP		45	-0.317722	-1.03092	0.398425	0.718326	1	1488	tags=24%, list=10%, signal=27%
GO_FATTY_ACID_CATABOLIC_PROCESS	GO_FATTY_ACID_CATABOLIC_PROCESS		91	-0.277324	-1.03082	0.39823	0.717744	1	3441	tags=29%, list=23%, signal=37%
GO_CARBOHYDRATE_DERIVATIVE_CATABOLIC_PROCESS	GO_CARBOHYDRATE_DERIVATIVE_CATABOLIC_PROCESS		141	-0.257307	-1.0308	0.387228	0.716822	1	2431	tags=19%, list=16%, signal=23%
GO_REGULATION_OF_LYMPHOCYTE_APOPTOTIC_PROCESS	GO_REGULATION_OF_LYMPHOCYTE_APOPTOTIC_PROCESS		44	-0.316497	-1.03062	0.418417	0.716539	1	1527	tags=18%, list=10%, signal=20%
GO_PEPTIDYL_CYSTEINE_MODIFICATION	GO_PEPTIDYL_CYSTEINE_MODIFICATION		42	-0.319499	-1.03032	0.422292	0.716596	1	2335	tags=21%, list=16%, signal=25%
GO_REGULATION_OF_MULTI_ORGANISM_PROCESS	GO_REGULATION_OF_MULTI_ORGANISM_PROCESS		298	-0.239829	-1.03008	0.408485	0.716452	1	3074	tags=22%, list=21%, signal=27%
GO_REGULATION_OF_ORGAN_GROWTH	GO_REGULATION_OF_ORGAN_GROWTH		84	-0.282448	-1.03004	0.408955	0.715604	1	2057	tags=18%, list=14%, signal=21%
GO_RESPONSE_TO_MECHANICAL_STIMULUS	GO_RESPONSE_TO_MECHANICAL_STIMULUS		164	-0.254572	-1.02996	0.38587	0.714892	1	1916	tags=20%, list=13%, signal=22%
GO_NATURAL_KILLER_CELL_ACTIVATION	GO_NATURAL_KILLER_CELL_ACTIVATION		45	-0.310238	-1.02952	0.423601	0.715534	1	2042	tags=16%, list=14%, signal=18%
GO_REGULATION_OF_PROTEIN_LOCALIZATION_TO_NUCLEUS	GO_REGULATION_OF_PROTEIN_LOCALIZATION_TO_NUCLEUS		97	-0.276271	-1.0294	0.410689	0.714996	1	4460	tags=37%, list=30%, signal=53%
GO_PLATELET_AGGREGATION	GO_PLATELET_AGGREGATION		47	-0.310572	-1.02918	0.436817	0.714769	1	1775	tags=19%, list=12%, signal=22%
GO_POSITIVE_REGULATION_OF_DNA_REPAIR	GO_POSITIVE_REGULATION_OF_DNA_REPAIR		52	-0.308951	-1.02882	0.414484	0.715049	1	1662	tags=17%, list=11%, signal=19%
GO_OOGENESIS	GO_OOGENESIS		42	-0.321173	-1.02839	0.394453	0.715614	1	4659	tags=48%, list=32%, signal=69%
GO_GLUCOSE_METABOLIC_PROCESS	GO_GLUCOSE_METABOLIC_PROCESS		96	-0.273091	-1.02787	0.396307	0.716423	1	1488	tags=17%, list=10%, signal=18%
GO_ER_NUCLEUS_SIGNALING_PATHWAY	GO_ER_NUCLEUS_SIGNALING_PATHWAY		42	-0.315094	-1.02753	0.405363	0.716678	1	3481	tags=33%, list=24%, signal=43%
GO_POSITIVE_REGULATION_OF_SECRETION	GO_POSITIVE_REGULATION_OF_SECRETION		291	-0.241051	-1.02669	0.383234	0.718607	1	2453	tags=20%, list=17%, signal=23%
GO_SODIUM_ION_TRANSMEMBRANE_TRANSPORT	GO_SODIUM_ION_TRANSMEMBRANE_TRANSPORT		90	-0.273619	-1.02647	0.402315	0.718367	1	1949	tags=23%, list=13%, signal=27%
GO_IN_UTERO_EMBRYONIC_DEVELOPMENT	GO_IN_UTERO_EMBRYONIC_DEVELOPMENT		289	-0.240287	-1.02646	0.39312	0.717464	1	3784	tags=28%, list=26%, signal=36%
GO_POSITIVE_REGULATION_OF_ORGANELLE_ASSEMBLY	GO_POSITIVE_REGULATION_OF_ORGANELLE_ASSEMBLY		59	-0.299669	-1.02641	0.424528	0.716685	1	1306	tags=14%, list=9%, signal=15%
GO_OSTEOBLAST_DIFFERENTIATION	GO_OSTEOBLAST_DIFFERENTIATION		169	-0.254485	-1.0264	0.401333	0.715758	1	2010	tags=18%, list=14%, signal=20%
GO_FATTY_ACID_TRANSPORT	GO_FATTY_ACID_TRANSPORT		65	-0.293842	-1.02518	0.409786	0.719145	1	3297	tags=32%, list=22%, signal=41%
GO_POSITIVE_REGULATION_OF_MAPK_CASCADE	GO_POSITIVE_REGULATION_OF_MAPK_CASCADE		379	-0.235081	-1.02446	0.391095	0.720738	1	3519	tags=28%, list=24%, signal=36%
GO_NUCLEOBASE_CONTAINING_SMALL_MOLECULE_BIOSYNTHETIC_PROCESS	GO_NUCLEOBASE_CONTAINING_SMALL_MOLECULE_BIOSYNTHETIC_PROCESS		84	-0.279748	-1.02398	0.409295	0.721413	1	3374	tags=31%, list=23%, signal=40%
GO_CELL_KILLING	GO_CELL_KILLING		78	-0.282529	-1.02379	0.432353	0.721147	1	3876	tags=32%, list=26%, signal=43%
GO_POSITIVE_REGULATION_OF_CELLULAR_COMPONENT_BIOGENESIS	GO_POSITIVE_REGULATION_OF_CELLULAR_COMPONENT_BIOGENESIS		415	-0.232008	-1.02298	0.39645	0.722894	1	3285	tags=23%, list=22%, signal=28%
GO_CELL_CYCLE_ARREST	GO_CELL_CYCLE_ARREST		196	-0.249068	-1.02197	0.410323	0.725404	1	1798	tags=15%, list=12%, signal=17%
GO_POSITIVE_REGULATION_OF_RESPONSE_TO_DNA_DAMAGE_STIMULUS	GO_POSITIVE_REGULATION_OF_RESPONSE_TO_DNA_DAMAGE_STIMULUS		78	-0.283199	-1.02098	0.442963	0.72785	1	1355	tags=15%, list=9%, signal=17%
GO_FATTY_ACID_METABOLIC_PROCESS	GO_FATTY_ACID_METABOLIC_PROCESS		195	-0.249046	-1.02078	0.430052	0.727615	1	3307	tags=28%, list=22%, signal=35%
GO_REGULATION_OF_CELL_KILLING	GO_REGULATION_OF_CELL_KILLING		49	-0.299101	-1.01911	0.419304	0.732534	1	3022	tags=27%, list=20%, signal=33%
GO_MICROTUBULE_CYTOSKELETON_ORGANIZATION	GO_MICROTUBULE_CYTOSKELETON_ORGANIZATION		398	-0.231146	-1.01847	0.415691	0.733806	1	2285	tags=17%, list=15%, signal=19%
GO_GLIAL_CELL_MIGRATION	GO_GLIAL_CELL_MIGRATION		40	-0.317374	-1.01821	0.428797	0.733824	1	3720	tags=33%, list=25%, signal=43%
GO_LEUKOCYTE_HOMEOSTASIS	GO_LEUKOCYTE_HOMEOSTASIS		67	-0.287212	-1.01819	0.420063	0.732911	1	4333	tags=39%, list=29%, signal=55%
GO_EPITHELIAL_TO_MESENCHYMAL_TRANSITION	GO_EPITHELIAL_TO_MESENCHYMAL_TRANSITION		107	-0.267545	-1.01802	0.413545	0.732583	1	1699	tags=15%, list=12%, signal=17%
GO_MITOTIC_CELL_CYCLE_CHECKPOINT	GO_MITOTIC_CELL_CYCLE_CHECKPOINT		131	-0.260059	-1.01714	0.432584	0.734664	1	1779	tags=15%, list=12%, signal=17%
GO_EMBRYONIC_ORGAN_DEVELOPMENT	GO_EMBRYONIC_ORGAN_DEVELOPMENT		300	-0.23739	-1.01699	0.412195	0.734254	1	2622	tags=20%, list=18%, signal=23%
GO_NEGATIVE_REGULATION_OF_CELL_MOTILITY	GO_NEGATIVE_REGULATION_OF_CELL_MOTILITY		214	-0.245908	-1.01608	0.417092	0.736417	1	2430	tags=20%, list=16%, signal=23%
GO_ORGAN_GROWTH	GO_ORGAN_GROWTH		150	-0.253299	-1.01566	0.430686	0.736927	1	2552	tags=22%, list=17%, signal=26%
GO_ADULT_BEHAVIOR	GO_ADULT_BEHAVIOR		90	-0.276337	-1.01551	0.430216	0.736533	1	3406	tags=33%, list=23%, signal=43%
GO_PHOSPHOLIPASE_C_ACTIVATING_G_PROTEIN_COUPLED_RECEPTOR_SIGNALING_PATHWAY	GO_PHOSPHOLIPASE_C_ACTIVATING_G_PROTEIN_COUPLED_RECEPTOR_SIGNALING_PATHWAY		54	-0.301137	-1.01534	0.434783	0.736157	1	2143	tags=24%, list=15%, signal=28%
GO_B_CELL_RECEPTOR_SIGNALING_PATHWAY	GO_B_CELL_RECEPTOR_SIGNALING_PATHWAY		46	-0.305027	-1.01452	0.437979	0.738028	1	2037	tags=15%, list=14%, signal=18%
GO_REGULATION_OF_MORPHOGENESIS_OF_AN_EPITHELIUM	GO_REGULATION_OF_MORPHOGENESIS_OF_AN_EPITHELIUM		149	-0.255814	-1.0144	0.441417	0.737452	1	2200	tags=17%, list=15%, signal=20%
GO_DEVELOPMENTAL_CELL_GROWTH	GO_DEVELOPMENTAL_CELL_GROWTH		177	-0.249456	-1.01232	0.424324	0.743528	1	3296	tags=28%, list=22%, signal=35%
GO_MAMMARY_GLAND_DEVELOPMENT	GO_MAMMARY_GLAND_DEVELOPMENT		109	-0.265686	-1.01226	0.432624	0.742793	1	2188	tags=20%, list=15%, signal=24%
GO_CELL_DIFFERENTIATION_INVOLVED_IN_KIDNEY_DEVELOPMENT	GO_CELL_DIFFERENTIATION_INVOLVED_IN_KIDNEY_DEVELOPMENT		41	-0.315803	-1.01162	0.446345	0.744008	1	2330	tags=32%, list=16%, signal=38%
GO_PEPTIDE_HORMONE_SECRETION	GO_PEPTIDE_HORMONE_SECRETION		167	-0.252679	-1.01148	0.43188	0.743546	1	2405	tags=20%, list=16%, signal=24%
GO_PROTEIN_DNA_COMPLEX_SUBUNIT_ORGANIZATION	GO_PROTEIN_DNA_COMPLEX_SUBUNIT_ORGANIZATION		211	-0.24356	-1.01147	0.433121	0.742648	1	5019	tags=38%, list=34%, signal=57%
GO_COENZYME_BIOSYNTHETIC_PROCESS	GO_COENZYME_BIOSYNTHETIC_PROCESS		118	-0.263549	-1.01133	0.422969	0.742159	1	4055	tags=34%, list=27%, signal=46%
GO_TISSUE_HOMEOSTASIS	GO_TISSUE_HOMEOSTASIS		146	-0.255748	-1.01104	0.427236	0.742254	1	2349	tags=19%, list=16%, signal=23%
GO_POSITIVE_REGULATION_OF_DENDRITE_DEVELOPMENT	GO_POSITIVE_REGULATION_OF_DENDRITE_DEVELOPMENT		61	-0.286088	-1.01084	0.427083	0.741977	1	1051	tags=10%, list=7%, signal=11%
GO_ENDOTHELIAL_CELL_DEVELOPMENT	GO_ENDOTHELIAL_CELL_DEVELOPMENT		53	-0.297852	-1.0104	0.451515	0.742575	1	3719	tags=38%, list=25%, signal=50%
GO_REGULATION_OF_PEPTIDE_SECRETION	GO_REGULATION_OF_PEPTIDE_SECRETION		332	-0.234391	-1.01034	0.43385	0.741855	1	2453	tags=20%, list=17%, signal=24%
GO_REGULATION_OF_ORGANELLE_ASSEMBLY	GO_REGULATION_OF_ORGANELLE_ASSEMBLY		164	-0.250821	-1.00974	0.460526	0.742947	1	706	tags=9%, list=5%, signal=9%
GO_REGULATION_OF_CELL_CYCLE_ARREST	GO_REGULATION_OF_CELL_CYCLE_ARREST		83	-0.275784	-1.00857	0.440393	0.746117	1	1779	tags=17%, list=12%, signal=19%
GO_REGULATION_OF_PROTEIN_LOCALIZATION_TO_MEMBRANE	GO_REGULATION_OF_PROTEIN_LOCALIZATION_TO_MEMBRANE		140	-0.252891	-1.00839	0.442759	0.74583	1	2460	tags=19%, list=17%, signal=23%
GO_REGULATION_OF_ANION_TRANSPORT	GO_REGULATION_OF_ANION_TRANSPORT		66	-0.283398	-1.0083	0.455882	0.745186	1	1750	tags=18%, list=12%, signal=21%
GO_PIGMENTATION	GO_PIGMENTATION		73	-0.279154	-1.00823	0.453216	0.744471	1	2664	tags=22%, list=18%, signal=27%
GO_REGULATION_OF_CELL_CYCLE_G1_S_PHASE_TRANSITION	GO_REGULATION_OF_CELL_CYCLE_G1_S_PHASE_TRANSITION		139	-0.255533	-1.00793	0.445698	0.74454	1	3202	tags=23%, list=22%, signal=29%
GO_SKELETAL_SYSTEM_DEVELOPMENT	GO_SKELETAL_SYSTEM_DEVELOPMENT		380	-0.230793	-1.00661	0.442993	0.748006	1	2274	tags=19%, list=15%, signal=22%
GO_SIGNAL_TRANSDUCTION_INVOLVED_IN_CELL_CYCLE_CHECKPOINT	GO_SIGNAL_TRANSDUCTION_INVOLVED_IN_CELL_CYCLE_CHECKPOINT		60	-0.289954	-1.00635	0.452489	0.747988	1	1779	tags=17%, list=12%, signal=19%
GO_RESPONSE_TO_MOLECULE_OF_BACTERIAL_ORIGIN	GO_RESPONSE_TO_MOLECULE_OF_BACTERIAL_ORIGIN		245	-0.239728	-1.0057	0.442379	0.749369	1	4137	tags=31%, list=28%, signal=42%
GO_TELENCEPHALON_DEVELOPMENT	GO_TELENCEPHALON_DEVELOPMENT		185	-0.244171	-1.00401	0.453716	0.754259	1	3349	tags=25%, list=23%, signal=32%
GO_FIBROBLAST_GROWTH_FACTOR_RECEPTOR_SIGNALING_PATHWAY	GO_FIBROBLAST_GROWTH_FACTOR_RECEPTOR_SIGNALING_PATHWAY		81	-0.277175	-1.00297	0.444444	0.756866	1	2076	tags=16%, list=14%, signal=19%
GO_CHEMOKINE_PRODUCTION	GO_CHEMOKINE_PRODUCTION		62	-0.281316	-0.999846	0.45142	0.766505	1	3998	tags=35%, list=27%, signal=48%
GO_POSITIVE_REGULATION_OF_ADAPTIVE_IMMUNE_RESPONSE	GO_POSITIVE_REGULATION_OF_ADAPTIVE_IMMUNE_RESPONSE		73	-0.28025	-0.998692	0.454277	0.769544	1	4216	tags=40%, list=29%, signal=55%
GO_CHROMATIN_REMODELING	GO_CHROMATIN_REMODELING		134	-0.254765	-0.997364	0.455034	0.773157	1	5217	tags=41%, list=35%, signal=63%
GO_REGULATION_OF_LIPID_METABOLIC_PROCESS	GO_REGULATION_OF_LIPID_METABOLIC_PROCESS		304	-0.232691	-0.997252	0.466667	0.772596	1	3353	tags=29%, list=23%, signal=37%
GO_POSITIVE_REGULATION_OF_CHEMOKINE_PRODUCTION	GO_POSITIVE_REGULATION_OF_CHEMOKINE_PRODUCTION		41	-0.309719	-0.996212	0.465944	0.775296	1	2016	tags=22%, list=14%, signal=25%
GO_DNA_TEMPLATED_TRANSCRIPTION_INITIATION	GO_DNA_TEMPLATED_TRANSCRIPTION_INITIATION		220	-0.238879	-0.996077	0.464698	0.77482	1	4313	tags=32%, list=29%, signal=44%
GO_LEUKOCYTE_CHEMOTAXIS	GO_LEUKOCYTE_CHEMOTAXIS		141	-0.253006	-0.99557	0.46594	0.77559	1	3998	tags=36%, list=27%, signal=49%
GO_POSITIVE_REGULATION_OF_TRANSMEMBRANE_TRANSPORT	GO_POSITIVE_REGULATION_OF_TRANSMEMBRANE_TRANSPORT		142	-0.250905	-0.994045	0.481432	0.779796	1	1158	tags=17%, list=8%, signal=18%
GO_CELLULAR_RESPONSE_TO_VIRUS	GO_CELLULAR_RESPONSE_TO_VIRUS		41	-0.305439	-0.993564	0.446875	0.780448	1	2297	tags=17%, list=16%, signal=20%
GO_MECHANORECEPTOR_DIFFERENTIATION	GO_MECHANORECEPTOR_DIFFERENTIATION		41	-0.306469	-0.993484	0.45469	0.779743	1	2324	tags=24%, list=16%, signal=29%
GO_PIGMENT_METABOLIC_PROCESS	GO_PIGMENT_METABOLIC_PROCESS		51	-0.297737	-0.993173	0.47432	0.779791	1	2640	tags=22%, list=18%, signal=26%
GO_LYMPHOCYTE_MIGRATION	GO_LYMPHOCYTE_MIGRATION		63	-0.280995	-0.99311	0.479814	0.779039	1	3612	tags=41%, list=24%, signal=54%
GO_DRUG_TRANSMEMBRANE_TRANSPORT	GO_DRUG_TRANSMEMBRANE_TRANSPORT		59	-0.287607	-0.992478	0.476415	0.780257	1	1750	tags=20%, list=12%, signal=23%
GO_GLYCOLYTIC_PROCESS	GO_GLYCOLYTIC_PROCESS		88	-0.269689	-0.992405	0.452586	0.779569	1	1406	tags=13%, list=10%, signal=14%
GO_REGULATION_OF_VASOCONSTRICTION	GO_REGULATION_OF_VASOCONSTRICTION		44	-0.301129	-0.991881	0.452418	0.780363	1	1203	tags=16%, list=8%, signal=17%
GO_CELL_CYCLE_CHECKPOINT	GO_CELL_CYCLE_CHECKPOINT		173	-0.244203	-0.99125	0.473262	0.781535	1	1878	tags=16%, list=13%, signal=18%
GO_PIGMENT_BIOSYNTHETIC_PROCESS	GO_PIGMENT_BIOSYNTHETIC_PROCESS		44	-0.300727	-0.990431	0.480499	0.783379	1	2640	tags=23%, list=18%, signal=28%
GO_ACTIVATION_OF_INNATE_IMMUNE_RESPONSE	GO_ACTIVATION_OF_INNATE_IMMUNE_RESPONSE		241	-0.237345	-0.990257	0.486792	0.783016	1	5041	tags=35%, list=34%, signal=53%
GO_REGULATION_OF_SODIUM_ION_TRANSMEMBRANE_TRANSPORTER_ACTIVITY	GO_REGULATION_OF_SODIUM_ION_TRANSMEMBRANE_TRANSPORTER_ACTIVITY		41	-0.300824	-0.989437	0.472	0.78483	1	1602	tags=22%, list=11%, signal=25%
GO_REGULATION_OF_LIPID_TRANSPORT	GO_REGULATION_OF_LIPID_TRANSPORT		68	-0.282076	-0.989276	0.481482	0.784452	1	1364	tags=15%, list=9%, signal=16%
GO_HEPATICOBILIARY_SYSTEM_DEVELOPMENT	GO_HEPATICOBILIARY_SYSTEM_DEVELOPMENT		114	-0.256249	-0.98902	0.483311	0.784386	1	2877	tags=23%, list=19%, signal=28%
GO_TYROSINE_PHOSPHORYLATION_OF_STAT_PROTEIN	GO_TYROSINE_PHOSPHORYLATION_OF_STAT_PROTEIN		47	-0.299854	-0.988388	0.492846	0.785621	1	3185	tags=32%, list=22%, signal=41%
GO_REGULATION_OF_PROTEIN_SERINE_THREONINE_KINASE_ACTIVITY	GO_REGULATION_OF_PROTEIN_SERINE_THREONINE_KINASE_ACTIVITY		416	-0.224368	-0.988094	0.504651	0.785705	1	2653	tags=21%, list=18%, signal=25%
GO_PROTEIN_LOCALIZATION_TO_CELL_SURFACE	GO_PROTEIN_LOCALIZATION_TO_CELL_SURFACE		54	-0.288425	-0.98563	0.470948	0.793102	1	436	tags=9%, list=3%, signal=10%
GO_RESPONSE_TO_FIBROBLAST_GROWTH_FACTOR	GO_RESPONSE_TO_FIBROBLAST_GROWTH_FACTOR		105	-0.260619	-0.985324	0.490251	0.793173	1	2076	tags=15%, list=14%, signal=18%
GO_REGULATION_OF_SMOOTHENED_SIGNALING_PATHWAY	GO_REGULATION_OF_SMOOTHENED_SIGNALING_PATHWAY		66	-0.276479	-0.985147	0.505155	0.79281	1	1624	tags=12%, list=11%, signal=14%
GO_NEGATIVE_REGULATION_OF_INTRACELLULAR_SIGNAL_TRANSDUCTION	GO_NEGATIVE_REGULATION_OF_INTRACELLULAR_SIGNAL_TRANSDUCTION		413	-0.223036	-0.985053	0.533181	0.792162	1	3406	tags=25%, list=23%, signal=32%
GO_PROTON_TRANSMEMBRANE_TRANSPORT	GO_PROTON_TRANSMEMBRANE_TRANSPORT		98	-0.263953	-0.984989	0.496361	0.791435	1	3434	tags=31%, list=23%, signal=40%
GO_POSITIVE_REGULATION_OF_CELL_CYCLE_PHASE_TRANSITION	GO_POSITIVE_REGULATION_OF_CELL_CYCLE_PHASE_TRANSITION		73	-0.276896	-0.984976	0.504909	0.790522	1	2855	tags=25%, list=19%, signal=30%
GO_REGULATION_OF_ANTIGEN_RECEPTOR_MEDIATED_SIGNALING_PATHWAY	GO_REGULATION_OF_ANTIGEN_RECEPTOR_MEDIATED_SIGNALING_PATHWAY		43	-0.305793	-0.984074	0.490228	0.792556	1	1592	tags=19%, list=11%, signal=21%
GO_CELLULAR_LIPID_CATABOLIC_PROCESS	GO_CELLULAR_LIPID_CATABOLIC_PROCESS		161	-0.245237	-0.984004	0.509091	0.791827	1	3528	tags=29%, list=24%, signal=37%
GO_POSITIVE_REGULATION_OF_PEPTIDE_HORMONE_SECRETION	GO_POSITIVE_REGULATION_OF_PEPTIDE_HORMONE_SECRETION		58	-0.286599	-0.983879	0.491071	0.791305	1	2366	tags=21%, list=16%, signal=25%
GO_REGULATION_OF_CELLULAR_PROTEIN_LOCALIZATION	GO_REGULATION_OF_CELLULAR_PROTEIN_LOCALIZATION		434	-0.222276	-0.983425	0.525029	0.791931	1	2788	tags=19%, list=19%, signal=23%
GO_POSITIVE_REGULATION_OF_NUCLEAR_DIVISION	GO_POSITIVE_REGULATION_OF_NUCLEAR_DIVISION		46	-0.296644	-0.983156	0.493884	0.79183	1	3056	tags=22%, list=21%, signal=27%
GO_MONOCARBOXYLIC_ACID_CATABOLIC_PROCESS	GO_MONOCARBOXYLIC_ACID_CATABOLIC_PROCESS		101	-0.258939	-0.982937	0.497215	0.791659	1	3307	tags=28%, list=22%, signal=35%
GO_RECEPTOR_LOCALIZATION_TO_SYNAPSE	GO_RECEPTOR_LOCALIZATION_TO_SYNAPSE		43	-0.305124	-0.982736	0.505582	0.791321	1	2248	tags=26%, list=15%, signal=30%
GO_T_CELL_DIFFERENTIATION	GO_T_CELL_DIFFERENTIATION		178	-0.240787	-0.982474	0.489281	0.791264	1	4216	tags=35%, list=29%, signal=48%
GO_HEART_GROWTH	GO_HEART_GROWTH		80	-0.27121	-0.981611	0.490769	0.793185	1	2026	tags=20%, list=14%, signal=23%
GO_NEGATIVE_REGULATION_OF_EPITHELIAL_CELL_MIGRATION	GO_NEGATIVE_REGULATION_OF_EPITHELIAL_CELL_MIGRATION		55	-0.289951	-0.981158	0.493171	0.793719	1	1402	tags=16%, list=9%, signal=18%
GO_CELLULAR_KETONE_METABOLIC_PROCESS	GO_CELLULAR_KETONE_METABOLIC_PROCESS		152	-0.247232	-0.980976	0.485915	0.793445	1	4306	tags=39%, list=29%, signal=54%
GO_ENTRY_INTO_OTHER_ORGANISM_INVOLVED_IN_SYMBIOTIC_INTERACTION	GO_ENTRY_INTO_OTHER_ORGANISM_INVOLVED_IN_SYMBIOTIC_INTERACTION		105	-0.259068	-0.980194	0.493689	0.795178	1	2538	tags=21%, list=17%, signal=25%
GO_LYMPHOCYTE_ACTIVATION	GO_LYMPHOCYTE_ACTIVATION		478	-0.220944	-0.978867	0.54748	0.798705	1	4238	tags=31%, list=29%, signal=43%
GO_REGULATION_OF_ESTABLISHMENT_OF_PROTEIN_LOCALIZATION_TO_MITOCHONDRION	GO_REGULATION_OF_ESTABLISHMENT_OF_PROTEIN_LOCALIZATION_TO_MITOCHONDRION		63	-0.277163	-0.978293	0.500766	0.799709	1	2487	tags=19%, list=17%, signal=23%
GO_NEGATIVE_REGULATION_OF_ACTIN_FILAMENT_POLYMERIZATION	GO_NEGATIVE_REGULATION_OF_ACTIN_FILAMENT_POLYMERIZATION		44	-0.293525	-0.977917	0.488263	0.800008	1	2501	tags=27%, list=17%, signal=33%
GO_CELLULAR_RESPONSE_TO_EXTRACELLULAR_STIMULUS	GO_CELLULAR_RESPONSE_TO_EXTRACELLULAR_STIMULUS		218	-0.233571	-0.977894	0.506494	0.799126	1	3374	tags=25%, list=23%, signal=32%
GO_MULTICELLULAR_ORGANISM_GROWTH	GO_MULTICELLULAR_ORGANISM_GROWTH		118	-0.252632	-0.977337	0.517986	0.800056	1	2602	tags=19%, list=18%, signal=23%
GO_POSITIVE_REGULATION_OF_FAT_CELL_DIFFERENTIATION	GO_POSITIVE_REGULATION_OF_FAT_CELL_DIFFERENTIATION		47	-0.295276	-0.976945	0.489764	0.800426	1	2385	tags=21%, list=16%, signal=25%
GO_REGULATION_OF_PEPTIDYL_SERINE_PHOSPHORYLATION	GO_REGULATION_OF_PEPTIDYL_SERINE_PHOSPHORYLATION		98	-0.260196	-0.976092	0.504249	0.80239	1	2088	tags=17%, list=14%, signal=20%
GO_LEUKOCYTE_CELL_CELL_ADHESION	GO_LEUKOCYTE_CELL_CELL_ADHESION		247	-0.23118	-0.975868	0.528205	0.802151	1	3481	tags=28%, list=24%, signal=35%
GO_HIPPOCAMPUS_DEVELOPMENT	GO_HIPPOCAMPUS_DEVELOPMENT		58	-0.283451	-0.975257	0.488226	0.803234	1	3349	tags=24%, list=23%, signal=31%
GO_PHOSPHOLIPID_TRANSPORT	GO_PHOSPHOLIPID_TRANSPORT		62	-0.27773	-0.974155	0.517293	0.805934	1	1010	tags=15%, list=7%, signal=16%
GO_REGULATION_OF_RECEPTOR_SIGNALING_PATHWAY_VIA_STAT	GO_REGULATION_OF_RECEPTOR_SIGNALING_PATHWAY_VIA_STAT		78	-0.270481	-0.973158	0.508172	0.808253	1	3185	tags=27%, list=22%, signal=34%
GO_POLYOL_METABOLIC_PROCESS	GO_POLYOL_METABOLIC_PROCESS		52	-0.28861	-0.973019	0.496942	0.807788	1	3321	tags=35%, list=22%, signal=45%
GO_POSITIVE_REGULATION_OF_T_CELL_PROLIFERATION	GO_POSITIVE_REGULATION_OF_T_CELL_PROLIFERATION		68	-0.273015	-0.972163	0.522936	0.80967	1	4195	tags=35%, list=28%, signal=49%
GO_REGULATION_OF_PROTEIN_LOCALIZATION_TO_PLASMA_MEMBRANE	GO_REGULATION_OF_PROTEIN_LOCALIZATION_TO_PLASMA_MEMBRANE		78	-0.265404	-0.971734	0.517241	0.810101	1	2274	tags=19%, list=15%, signal=23%
GO_REGULATION_OF_ERYTHROCYTE_DIFFERENTIATION	GO_REGULATION_OF_ERYTHROCYTE_DIFFERENTIATION		41	-0.298748	-0.971715	0.518341	0.809222	1	4765	tags=34%, list=32%, signal=50%
GO_CELLULAR_RESPONSE_TO_AMMONIUM_ION	GO_CELLULAR_RESPONSE_TO_AMMONIUM_ION		42	-0.301209	-0.971435	0.52513	0.809202	1	2002	tags=17%, list=14%, signal=19%
GO_LYMPHOCYTE_HOMEOSTASIS	GO_LYMPHOCYTE_HOMEOSTASIS		46	-0.297486	-0.971178	0.503096	0.809065	1	4333	tags=43%, list=29%, signal=61%
GO_PATTERN_RECOGNITION_RECEPTOR_SIGNALING_PATHWAY	GO_PATTERN_RECOGNITION_RECEPTOR_SIGNALING_PATHWAY		148	-0.243433	-0.969793	0.535326	0.812715	1	2815	tags=18%, list=19%, signal=22%
GO_TRANSITION_METAL_ION_HOMEOSTASIS	GO_TRANSITION_METAL_ION_HOMEOSTASIS		113	-0.252483	-0.969349	0.522562	0.813153	1	2652	tags=22%, list=18%, signal=27%
GO_INTERLEUKIN_1_MEDIATED_SIGNALING_PATHWAY	GO_INTERLEUKIN_1_MEDIATED_SIGNALING_PATHWAY		92	-0.261238	-0.969177	0.504828	0.812786	1	4622	tags=36%, list=31%, signal=52%
GO_PEPTIDE_SECRETION	GO_PEPTIDE_SECRETION		412	-0.219681	-0.969099	0.566392	0.812104	1	2704	tags=21%, list=18%, signal=25%
GO_IMMUNE_RESPONSE_REGULATING_SIGNALING_PATHWAY	GO_IMMUNE_RESPONSE_REGULATING_SIGNALING_PATHWAY		429	-0.217975	-0.968129	0.56763	0.814405	1	4313	tags=30%, list=29%, signal=41%
GO_STRESS_ACTIVATED_PROTEIN_KINASE_SIGNALING_CASCADE	GO_STRESS_ACTIVATED_PROTEIN_KINASE_SIGNALING_CASCADE		248	-0.228874	-0.967619	0.545797	0.815139	1	2628	tags=19%, list=18%, signal=22%
GO_DEFENSE_RESPONSE_TO_BACTERIUM	GO_DEFENSE_RESPONSE_TO_BACTERIUM		105	-0.254896	-0.967582	0.515537	0.814325	1	3219	tags=24%, list=22%, signal=30%
GO_REGULATION_OF_POTASSIUM_ION_TRANSMEMBRANE_TRANSPORTER_ACTIVITY	GO_REGULATION_OF_POTASSIUM_ION_TRANSMEMBRANE_TRANSPORTER_ACTIVITY		42	-0.297122	-0.967423	0.503068	0.813889	1	828	tags=14%, list=6%, signal=15%
GO_POSITIVE_REGULATION_OF_CELL_DEVELOPMENT	GO_POSITIVE_REGULATION_OF_CELL_DEVELOPMENT		417	-0.219892	-0.964494	0.584597	0.822515	1	2328	tags=17%, list=16%, signal=20%
GO_POSITIVE_REGULATION_OF_CELL_ADHESION	GO_POSITIVE_REGULATION_OF_CELL_ADHESION		309	-0.22364	-0.963797	0.567201	0.823893	1	2349	tags=19%, list=16%, signal=22%
GO_LYMPHOCYTE_DIFFERENTIATION	GO_LYMPHOCYTE_DIFFERENTIATION		254	-0.226862	-0.963627	0.565327	0.823488	1	4217	tags=33%, list=29%, signal=46%
GO_REGULATION_OF_RESPONSE_TO_WOUNDING	GO_REGULATION_OF_RESPONSE_TO_WOUNDING		118	-0.248307	-0.963592	0.55587	0.822653	1	3199	tags=30%, list=22%, signal=38%
GO_ORGANIC_ACID_TRANSPORT	GO_ORGANIC_ACID_TRANSPORT		219	-0.231167	-0.962809	0.559846	0.824292	1	2669	tags=22%, list=18%, signal=26%
GO_REGULATION_OF_CELL_SHAPE	GO_REGULATION_OF_CELL_SHAPE		128	-0.245964	-0.962555	0.525815	0.824221	1	4283	tags=34%, list=29%, signal=48%
GO_MITOCHONDRIAL_TRANSLATIONAL_TERMINATION	GO_MITOCHONDRIAL_TRANSLATIONAL_TERMINATION		86	-0.262051	-0.962054	0.512373	0.824921	1	5487	tags=43%, list=37%, signal=68%
GO_PROTEIN_AUTOPHOSPHORYLATION	GO_PROTEIN_AUTOPHOSPHORYLATION		201	-0.230762	-0.962002	0.535032	0.824149	1	2037	tags=17%, list=14%, signal=20%
GO_CORTICAL_CYTOSKELETON_ORGANIZATION	GO_CORTICAL_CYTOSKELETON_ORGANIZATION		41	-0.300139	-0.961769	0.531502	0.823987	1	4436	tags=32%, list=30%, signal=45%
GO_TUMOR_NECROSIS_FACTOR_MEDIATED_SIGNALING_PATHWAY	GO_TUMOR_NECROSIS_FACTOR_MEDIATED_SIGNALING_PATHWAY		129	-0.244585	-0.961667	0.542234	0.823369	1	4824	tags=39%, list=33%, signal=57%
GO_SPINDLE_ORGANIZATION	GO_SPINDLE_ORGANIZATION		132	-0.245996	-0.961427	0.535076	0.82322	1	1465	tags=12%, list=10%, signal=13%
GO_NEGATIVE_REGULATION_OF_HYDROLASE_ACTIVITY	GO_NEGATIVE_REGULATION_OF_HYDROLASE_ACTIVITY		297	-0.223318	-0.961086	0.564721	0.823307	1	3076	tags=22%, list=21%, signal=27%
GO_RESPONSE_TO_TUMOR_NECROSIS_FACTOR	GO_RESPONSE_TO_TUMOR_NECROSIS_FACTOR		230	-0.22987	-0.96062	0.551724	0.823929	1	4770	tags=37%, list=32%, signal=54%
GO_ENDOCRINE_PROCESS	GO_ENDOCRINE_PROCESS		57	-0.280035	-0.95864	0.517595	0.829617	1	2510	tags=30%, list=17%, signal=36%
GO_LIPID_CATABOLIC_PROCESS	GO_LIPID_CATABOLIC_PROCESS		229	-0.229555	-0.958627	0.575558	0.828712	1	3604	tags=29%, list=24%, signal=38%
GO_NUCLEAR_DNA_REPLICATION	GO_NUCLEAR_DNA_REPLICATION		48	-0.28635	-0.957268	0.529323	0.832148	1	4776	tags=42%, list=32%, signal=61%
GO_REGULATION_OF_LEUKOCYTE_MIGRATION	GO_REGULATION_OF_LEUKOCYTE_MIGRATION		134	-0.242624	-0.956888	0.556474	0.832506	1	3623	tags=31%, list=25%, signal=41%
GO_CELL_CYCLE_PHASE_TRANSITION	GO_CELL_CYCLE_PHASE_TRANSITION		489	-0.213704	-0.956289	0.634593	0.833499	1	3241	tags=21%, list=22%, signal=27%
GO_REGULATION_OF_PROTEIN_IMPORT	GO_REGULATION_OF_PROTEIN_IMPORT		49	-0.288101	-0.955479	0.544207	0.835194	1	4460	tags=41%, list=30%, signal=58%
GO_ORGANIC_ACID_CATABOLIC_PROCESS	GO_ORGANIC_ACID_CATABOLIC_PROCESS		187	-0.23244	-0.955059	0.559692	0.835599	1	2880	tags=25%, list=20%, signal=30%
GO_POSITIVE_REGULATION_OF_LIPID_LOCALIZATION	GO_POSITIVE_REGULATION_OF_LIPID_LOCALIZATION		56	-0.280974	-0.954833	0.544025	0.835404	1	3013	tags=32%, list=20%, signal=40%
GO_MULTICELLULAR_ORGANISM_REPRODUCTION	GO_MULTICELLULAR_ORGANISM_REPRODUCTION		479	-0.214133	-0.954174	0.616019	0.836575	1	2057	tags=15%, list=14%, signal=17%
GO_RESPONSE_TO_AMINO_ACID	GO_RESPONSE_TO_AMINO_ACID		88	-0.254657	-0.953501	0.535714	0.837777	1	2821	tags=22%, list=19%, signal=27%
GO_STEM_CELL_DIFFERENTIATION	GO_STEM_CELL_DIFFERENTIATION		201	-0.227943	-0.952386	0.587549	0.840513	1	1628	tags=12%, list=11%, signal=14%
GO_REGULATION_OF_VASCULATURE_DEVELOPMENT	GO_REGULATION_OF_VASCULATURE_DEVELOPMENT		252	-0.2247	-0.952252	0.583658	0.840008	1	2610	tags=21%, list=18%, signal=25%
GO_CELLULAR_RESPONSE_TO_STEROID_HORMONE_STIMULUS	GO_CELLULAR_RESPONSE_TO_STEROID_HORMONE_STIMULUS		198	-0.230925	-0.951267	0.575096	0.842218	1	3419	tags=26%, list=23%, signal=33%
GO_NEGATIVE_REGULATION_OF_PROTEIN_COMPLEX_ASSEMBLY	GO_NEGATIVE_REGULATION_OF_PROTEIN_COMPLEX_ASSEMBLY		105	-0.25066	-0.949932	0.544944	0.845511	1	2094	tags=18%, list=14%, signal=21%
GO_PALLIUM_DEVELOPMENT	GO_PALLIUM_DEVELOPMENT		122	-0.247333	-0.949423	0.562244	0.846237	1	3424	tags=23%, list=23%, signal=30%
GO_INTRACELLULAR_RECEPTOR_SIGNALING_PATHWAY	GO_INTRACELLULAR_RECEPTOR_SIGNALING_PATHWAY		228	-0.22526	-0.948964	0.589581	0.846776	1	3419	tags=23%, list=23%, signal=30%
GO_EMBRYONIC_MORPHOGENESIS	GO_EMBRYONIC_MORPHOGENESIS		414	-0.214646	-0.948959	0.618312	0.845853	1	2152	tags=16%, list=15%, signal=18%
GO_MYELOID_LEUKOCYTE_MIGRATION	GO_MYELOID_LEUKOCYTE_MIGRATION		131	-0.238091	-0.948933	0.554937	0.844991	1	3998	tags=34%, list=27%, signal=47%
GO_NEGATIVE_REGULATION_OF_IMMUNE_RESPONSE	GO_NEGATIVE_REGULATION_OF_IMMUNE_RESPONSE		99	-0.253557	-0.948801	0.576538	0.844461	1	1693	tags=12%, list=11%, signal=14%
GO_REGULATION_OF_CELLULAR_AMINE_METABOLIC_PROCESS	GO_REGULATION_OF_CELLULAR_AMINE_METABOLIC_PROCESS		63	-0.266578	-0.948389	0.538462	0.844798	1	4388	tags=37%, list=30%, signal=52%
GO_REGULATION_OF_DENDRITE_DEVELOPMENT	GO_REGULATION_OF_DENDRITE_DEVELOPMENT		118	-0.246054	-0.948047	0.568149	0.84502	1	1800	tags=14%, list=12%, signal=15%
GO_LEUKOCYTE_MEDIATED_CYTOTOXICITY	GO_LEUKOCYTE_MEDIATED_CYTOTOXICITY		63	-0.269756	-0.947921	0.543988	0.844479	1	3876	tags=33%, list=26%, signal=45%
GO_NEGATIVE_REGULATION_OF_CATABOLIC_PROCESS	GO_NEGATIVE_REGULATION_OF_CATABOLIC_PROCESS		235	-0.227808	-0.947879	0.585995	0.843661	1	2552	tags=17%, list=17%, signal=20%
GO_POLYSACCHARIDE_METABOLIC_PROCESS	GO_POLYSACCHARIDE_METABOLIC_PROCESS		90	-0.25577	-0.947865	0.560455	0.84277	1	2522	tags=21%, list=17%, signal=25%
GO_DRUG_CATABOLIC_PROCESS	GO_DRUG_CATABOLIC_PROCESS		61	-0.275503	-0.946469	0.551459	0.846221	1	3303	tags=34%, list=22%, signal=44%
GO_ANTIGEN_PROCESSING_AND_PRESENTATION_OF_PEPTIDE_OR_POLYSACCHARIDE_ANTIGEN_VIA_MHC_CLASS_II	GO_ANTIGEN_PROCESSING_AND_PRESENTATION_OF_PEPTIDE_OR_POLYSACCHARIDE_ANTIGEN_VIA_MHC_CLASS_II		83	-0.258818	-0.945646	0.552283	0.847942	1	1458	tags=13%, list=10%, signal=15%
GO_ALPHA_BETA_T_CELL_DIFFERENTIATION	GO_ALPHA_BETA_T_CELL_DIFFERENTIATION		77	-0.262462	-0.945536	0.56231	0.847366	1	4359	tags=44%, list=30%, signal=62%
GO_B_CELL_ACTIVATION_INVOLVED_IN_IMMUNE_RESPONSE	GO_B_CELL_ACTIVATION_INVOLVED_IN_IMMUNE_RESPONSE		56	-0.277975	-0.944335	0.561728	0.850188	1	3137	tags=21%, list=21%, signal=27%
GO_REGULATION_OF_VESICLE_MEDIATED_TRANSPORT	GO_REGULATION_OF_VESICLE_MEDIATED_TRANSPORT		413	-0.214601	-0.944112	0.628975	0.849962	1	2107	tags=14%, list=14%, signal=16%
GO_REGULATION_OF_CELLULAR_KETONE_METABOLIC_PROCESS	GO_REGULATION_OF_CELLULAR_KETONE_METABOLIC_PROCESS		113	-0.243615	-0.943653	0.571042	0.850465	1	3297	tags=28%, list=22%, signal=36%
GO_NEGATIVE_REGULATION_OF_PROTEIN_POLYMERIZATION	GO_NEGATIVE_REGULATION_OF_PROTEIN_POLYMERIZATION		56	-0.272052	-0.94314	0.548137	0.851198	1	2501	tags=25%, list=17%, signal=30%
GO_NEGATIVE_REGULATION_OF_MITOTIC_CELL_CYCLE	GO_NEGATIVE_REGULATION_OF_MITOTIC_CELL_CYCLE		259	-0.221775	-0.942349	0.608805	0.852836	1	4476	tags=33%, list=30%, signal=46%
GO_NUCLEOSIDE_PHOSPHATE_CATABOLIC_PROCESS	GO_NUCLEOSIDE_PHOSPHATE_CATABOLIC_PROCESS		57	-0.275126	-0.942139	0.569659	0.852577	1	3374	tags=30%, list=23%, signal=39%
GO_INTERACTION_WITH_HOST	GO_INTERACTION_WITH_HOST		168	-0.23361	-0.941913	0.580247	0.85237	1	4735	tags=36%, list=32%, signal=52%
GO_RESPIRATORY_GASEOUS_EXCHANGE	GO_RESPIRATORY_GASEOUS_EXCHANGE		46	-0.286282	-0.940216	0.545176	0.856839	1	3918	tags=35%, list=27%, signal=47%
GO_POSITIVE_REGULATION_OF_LEUKOCYTE_MIGRATION	GO_POSITIVE_REGULATION_OF_LEUKOCYTE_MIGRATION		91	-0.252947	-0.940204	0.570392	0.855932	1	3998	tags=38%, list=27%, signal=52%
GO_HUMORAL_IMMUNE_RESPONSE	GO_HUMORAL_IMMUNE_RESPONSE		108	-0.246456	-0.940113	0.58042	0.855272	1	4027	tags=31%, list=27%, signal=43%
GO_POSITIVE_REGULATION_OF_CHROMATIN_ORGANIZATION	GO_POSITIVE_REGULATION_OF_CHROMATIN_ORGANIZATION		82	-0.255187	-0.938656	0.580502	0.858977	1	4084	tags=28%, list=28%, signal=39%
GO_TOLL_LIKE_RECEPTOR_SIGNALING_PATHWAY	GO_TOLL_LIKE_RECEPTOR_SIGNALING_PATHWAY		114	-0.243104	-0.938634	0.574616	0.85811	1	2815	tags=19%, list=19%, signal=24%
GO_PEPTIDYL_THREONINE_MODIFICATION	GO_PEPTIDYL_THREONINE_MODIFICATION		97	-0.246673	-0.938632	0.578644	0.857182	1	2539	tags=21%, list=17%, signal=25%
GO_NEGATIVE_REGULATION_OF_CELL_CYCLE_G2_M_PHASE_TRANSITION	GO_NEGATIVE_REGULATION_OF_CELL_CYCLE_G2_M_PHASE_TRANSITION		86	-0.253607	-0.938533	0.587888	0.856587	1	4600	tags=36%, list=31%, signal=52%
GO_REGULATION_OF_GLUCOSE_METABOLIC_PROCESS	GO_REGULATION_OF_GLUCOSE_METABOLIC_PROCESS		61	-0.266698	-0.93852	0.557427	0.855695	1	1488	tags=18%, list=10%, signal=20%
GO_POSITIVE_REGULATION_OF_PROTEIN_LOCALIZATION_TO_NUCLEUS	GO_POSITIVE_REGULATION_OF_PROTEIN_LOCALIZATION_TO_NUCLEUS		64	-0.263744	-0.934513	0.587253	0.867444	1	4733	tags=41%, list=32%, signal=60%
GO_DENDRITE_DEVELOPMENT	GO_DENDRITE_DEVELOPMENT		185	-0.227959	-0.934069	0.61008	0.86789	1	3366	tags=24%, list=23%, signal=31%
GO_REGULATION_OF_T_CELL_ACTIVATION	GO_REGULATION_OF_T_CELL_ACTIVATION		232	-0.223275	-0.933372	0.637066	0.869157	1	4137	tags=34%, list=28%, signal=47%
GO_PYRIMIDINE_CONTAINING_COMPOUND_BIOSYNTHETIC_PROCESS	GO_PYRIMIDINE_CONTAINING_COMPOUND_BIOSYNTHETIC_PROCESS		47	-0.283641	-0.933144	0.561688	0.868927	1	2059	tags=21%, list=14%, signal=25%
GO_JNK_CASCADE	GO_JNK_CASCADE		167	-0.231207	-0.9324	0.61705	0.87034	1	2628	tags=19%, list=18%, signal=22%
GO_RHO_PROTEIN_SIGNAL_TRANSDUCTION	GO_RHO_PROTEIN_SIGNAL_TRANSDUCTION		169	-0.229623	-0.932375	0.610442	0.869503	1	1829	tags=15%, list=12%, signal=17%
GO_SPECIFICATION_OF_SYMMETRY	GO_SPECIFICATION_OF_SYMMETRY		86	-0.255308	-0.932284	0.578348	0.868842	1	2006	tags=15%, list=14%, signal=17%
GO_TELOMERE_ORGANIZATION	GO_TELOMERE_ORGANIZATION		141	-0.238161	-0.931527	0.623955	0.870315	1	3164	tags=22%, list=21%, signal=28%
GO_REGULATION_OF_CELL_CYCLE_PHASE_TRANSITION	GO_REGULATION_OF_CELL_CYCLE_PHASE_TRANSITION		369	-0.212149	-0.930043	0.664678	0.873943	1	4476	tags=30%, list=30%, signal=42%
GO_NEGATIVE_REGULATION_OF_AUTOPHAGY	GO_NEGATIVE_REGULATION_OF_AUTOPHAGY		70	-0.257134	-0.929683	0.585075	0.874135	1	2047	tags=17%, list=14%, signal=20%
GO_G1_DNA_DAMAGE_CHECKPOINT	GO_G1_DNA_DAMAGE_CHECKPOINT		54	-0.270934	-0.92878	0.577099	0.87602	1	1779	tags=15%, list=12%, signal=17%
GO_SPINAL_CORD_DEVELOPMENT	GO_SPINAL_CORD_DEVELOPMENT		59	-0.270236	-0.928492	0.58982	0.87596	1	1420	tags=15%, list=10%, signal=17%
GO_POSITIVE_REGULATION_OF_MITOTIC_CELL_CYCLE	GO_POSITIVE_REGULATION_OF_MITOTIC_CELL_CYCLE		125	-0.237586	-0.928387	0.615176	0.875342	1	3115	tags=22%, list=21%, signal=27%
GO_REGULATION_OF_INSULIN_SECRETION	GO_REGULATION_OF_INSULIN_SECRETION		124	-0.238498	-0.928356	0.603878	0.87452	1	3201	tags=26%, list=22%, signal=33%
GO_POSITIVE_REGULATION_OF_GENE_EXPRESSION_EPIGENETIC	GO_POSITIVE_REGULATION_OF_GENE_EXPRESSION_EPIGENETIC		54	-0.272984	-0.927891	0.589181	0.874996	1	4944	tags=43%, list=33%, signal=64%
GO_NEURAL_TUBE_FORMATION	GO_NEURAL_TUBE_FORMATION		92	-0.247441	-0.927533	0.594556	0.875235	1	1927	tags=17%, list=13%, signal=20%
GO_REGULATION_OF_RESPONSE_TO_BIOTIC_STIMULUS	GO_REGULATION_OF_RESPONSE_TO_BIOTIC_STIMULUS		101	-0.245171	-0.927054	0.601408	0.875743	1	3296	tags=26%, list=22%, signal=33%
GO_NEGATIVE_REGULATION_OF_RNA_CATABOLIC_PROCESS	GO_NEGATIVE_REGULATION_OF_RNA_CATABOLIC_PROCESS		40	-0.284829	-0.927016	0.582554	0.874937	1	1085	tags=10%, list=7%, signal=11%
GO_CELLULAR_RESPONSE_TO_BIOTIC_STIMULUS	GO_CELLULAR_RESPONSE_TO_BIOTIC_STIMULUS		170	-0.231174	-0.926969	0.606536	0.874143	1	4137	tags=31%, list=28%, signal=43%
GO_RESPONSE_TO_VIRUS	GO_RESPONSE_TO_VIRUS		245	-0.221459	-0.926945	0.643127	0.873287	1	3296	tags=25%, list=22%, signal=32%
GO_GASTRULATION	GO_GASTRULATION		139	-0.231526	-0.926458	0.623955	0.873845	1	2115	tags=17%, list=14%, signal=19%
GO_ACTIVATION_OF_PROTEIN_KINASE_ACTIVITY	GO_ACTIVATION_OF_PROTEIN_KINASE_ACTIVITY		269	-0.21772	-0.926428	0.64532	0.873019	1	2431	tags=18%, list=16%, signal=21%
GO_ORGANELLE_FISSION	GO_ORGANELLE_FISSION		323	-0.215067	-0.926295	0.672289	0.87248	1	3056	tags=22%, list=21%, signal=27%
GO_NEGATIVE_REGULATION_OF_EXTRINSIC_APOPTOTIC_SIGNALING_PATHWAY	GO_NEGATIVE_REGULATION_OF_EXTRINSIC_APOPTOTIC_SIGNALING_PATHWAY		83	-0.252772	-0.92511	0.621733	0.875132	1	4316	tags=35%, list=29%, signal=49%
GO_SEXUAL_REPRODUCTION	GO_SEXUAL_REPRODUCTION		454	-0.207911	-0.925022	0.71267	0.874482	1	2539	tags=18%, list=17%, signal=21%
GO_POSITIVE_REGULATION_OF_TUMOR_NECROSIS_FACTOR_SUPERFAMILY_CYTOKINE_PRODUCTION	GO_POSITIVE_REGULATION_OF_TUMOR_NECROSIS_FACTOR_SUPERFAMILY_CYTOKINE_PRODUCTION		65	-0.2638	-0.925009	0.596546	0.873593	1	2669	tags=23%, list=18%, signal=28%
GO_DNA_INTEGRITY_CHECKPOINT	GO_DNA_INTEGRITY_CHECKPOINT		128	-0.236926	-0.924948	0.643154	0.872883	1	3044	tags=22%, list=21%, signal=27%
GO_CELL_CHEMOTAXIS	GO_CELL_CHEMOTAXIS		193	-0.223184	-0.924662	0.629973	0.872862	1	4169	tags=34%, list=28%, signal=47%
GO_ALPHA_BETA_T_CELL_ACTIVATION	GO_ALPHA_BETA_T_CELL_ACTIVATION		102	-0.242082	-0.923784	0.598291	0.874632	1	4359	tags=39%, list=30%, signal=55%
GO_THIOESTER_BIOSYNTHETIC_PROCESS	GO_THIOESTER_BIOSYNTHETIC_PROCESS		44	-0.283653	-0.922764	0.566038	0.876764	1	3873	tags=41%, list=26%, signal=55%
GO_ANTIGEN_RECEPTOR_MEDIATED_SIGNALING_PATHWAY	GO_ANTIGEN_RECEPTOR_MEDIATED_SIGNALING_PATHWAY		193	-0.224721	-0.922189	0.656676	0.877616	1	2157	tags=15%, list=15%, signal=17%
GO_TRANSCRIPTION_COUPLED_NUCLEOTIDE_EXCISION_REPAIR	GO_TRANSCRIPTION_COUPLED_NUCLEOTIDE_EXCISION_REPAIR		72	-0.256641	-0.922122	0.610145	0.876909	1	4776	tags=35%, list=32%, signal=51%
GO_REGULATION_OF_ADAPTIVE_IMMUNE_RESPONSE	GO_REGULATION_OF_ADAPTIVE_IMMUNE_RESPONSE		117	-0.239096	-0.921101	0.621622	0.879087	1	4093	tags=32%, list=28%, signal=43%
GO_POSITIVE_REGULATION_OF_NEURON_PROJECTION_DEVELOPMENT	GO_POSITIVE_REGULATION_OF_NEURON_PROJECTION_DEVELOPMENT		225	-0.220212	-0.920508	0.656736	0.879918	1	2328	tags=17%, list=16%, signal=20%
GO_REGULATION_OF_STRESS_ACTIVATED_PROTEIN_KINASE_SIGNALING_CASCADE	GO_REGULATION_OF_STRESS_ACTIVATED_PROTEIN_KINASE_SIGNALING_CASCADE		183	-0.225659	-0.920086	0.646277	0.880347	1	2628	tags=19%, list=18%, signal=22%
GO_POSITIVE_REGULATION_OF_EXOCYTOSIS	GO_POSITIVE_REGULATION_OF_EXOCYTOSIS		70	-0.260717	-0.919029	0.615156	0.882746	1	2232	tags=16%, list=15%, signal=18%
GO_ORGANOPHOSPHATE_BIOSYNTHETIC_PROCESS	GO_ORGANOPHOSPHATE_BIOSYNTHETIC_PROCESS		441	-0.20752	-0.918776	0.693182	0.882627	1	2673	tags=20%, list=18%, signal=23%
GO_MULTI_MULTICELLULAR_ORGANISM_PROCESS	GO_MULTI_MULTICELLULAR_ORGANISM_PROCESS		156	-0.229763	-0.918694	0.651639	0.881954	1	2326	tags=21%, list=16%, signal=24%
GO_ADENYLATE_CYCLASE_ACTIVATING_G_PROTEIN_COUPLED_RECEPTOR_SIGNALING_PATHWAY	GO_ADENYLATE_CYCLASE_ACTIVATING_G_PROTEIN_COUPLED_RECEPTOR_SIGNALING_PATHWAY		63	-0.260748	-0.917608	0.589552	0.884398	1	2030	tags=24%, list=14%, signal=27%
GO_REGULATION_OF_REACTIVE_OXYGEN_SPECIES_METABOLIC_PROCESS	GO_REGULATION_OF_REACTIVE_OXYGEN_SPECIES_METABOLIC_PROCESS		88	-0.24498	-0.916175	0.628319	0.887852	1	3464	tags=25%, list=23%, signal=32%
GO_CEREBRAL_CORTEX_DEVELOPMENT	GO_CEREBRAL_CORTEX_DEVELOPMENT		87	-0.248079	-0.915331	0.626248	0.889579	1	695	tags=9%, list=5%, signal=10%
GO_REGULATION_OF_ALPHA_BETA_T_CELL_ACTIVATION	GO_REGULATION_OF_ALPHA_BETA_T_CELL_ACTIVATION		70	-0.255681	-0.914515	0.623919	0.891128	1	3929	tags=34%, list=27%, signal=46%
GO_REGULATION_OF_MICROTUBULE_BASED_PROCESS	GO_REGULATION_OF_MICROTUBULE_BASED_PROCESS		168	-0.224721	-0.912702	0.654105	0.895471	1	2261	tags=15%, list=15%, signal=18%
GO_POSITIVE_REGULATION_OF_CELLULAR_PROTEIN_LOCALIZATION	GO_POSITIVE_REGULATION_OF_CELLULAR_PROTEIN_LOCALIZATION		261	-0.215357	-0.912361	0.720149	0.895531	1	2487	tags=16%, list=17%, signal=19%
GO_NEGATIVE_REGULATION_OF_CHROMATIN_ORGANIZATION	GO_NEGATIVE_REGULATION_OF_CHROMATIN_ORGANIZATION		50	-0.27332	-0.911315	0.613394	0.897738	1	5102	tags=34%, list=35%, signal=52%
GO_PROTEIN_TRIMERIZATION	GO_PROTEIN_TRIMERIZATION		45	-0.277234	-0.91047	0.605547	0.899387	1	3195	tags=27%, list=22%, signal=34%
GO_INTERLEUKIN_1_BETA_PRODUCTION	GO_INTERLEUKIN_1_BETA_PRODUCTION		59	-0.263396	-0.910228	0.633333	0.899192	1	3017	tags=27%, list=20%, signal=34%
GO_ACTIN_CYTOSKELETON_REORGANIZATION	GO_ACTIN_CYTOSKELETON_REORGANIZATION		88	-0.247143	-0.909655	0.64215	0.899978	1	2538	tags=22%, list=17%, signal=26%
GO_ACTIVATION_OF_IMMUNE_RESPONSE	GO_ACTIVATION_OF_IMMUNE_RESPONSE		453	-0.2063	-0.909568	0.745098	0.89931	1	4313	tags=29%, list=29%, signal=40%
GO_STRIATED_MUSCLE_ADAPTATION	GO_STRIATED_MUSCLE_ADAPTATION		44	-0.275685	-0.909281	0.610592	0.899273	1	2963	tags=34%, list=20%, signal=43%
GO_NEGATIVE_REGULATION_OF_INTRACELLULAR_TRANSPORT	GO_NEGATIVE_REGULATION_OF_INTRACELLULAR_TRANSPORT		55	-0.265438	-0.908775	0.620955	0.899826	1	3406	tags=31%, list=23%, signal=40%
GO_PROTEIN_PROCESSING	GO_PROTEIN_PROCESSING		150	-0.228743	-0.908592	0.696429	0.899418	1	3466	tags=27%, list=23%, signal=34%
GO_MITOCHONDRIAL_TRANSMEMBRANE_TRANSPORT	GO_MITOCHONDRIAL_TRANSMEMBRANE_TRANSPORT		58	-0.264659	-0.907641	0.613924	0.901285	1	2555	tags=24%, list=17%, signal=29%
GO_REGULATION_OF_GENE_EXPRESSION_EPIGENETIC	GO_REGULATION_OF_GENE_EXPRESSION_EPIGENETIC		294	-0.210356	-0.907633	0.73665	0.900394	1	5102	tags=36%, list=35%, signal=54%
GO_REGULATION_OF_MYOBLAST_DIFFERENTIATION	GO_REGULATION_OF_MYOBLAST_DIFFERENTIATION		40	-0.283958	-0.90692	0.605965	0.901469	1	2382	tags=23%, list=16%, signal=27%
GO_POST_EMBRYONIC_DEVELOPMENT	GO_POST_EMBRYONIC_DEVELOPMENT		72	-0.253711	-0.906849	0.628527	0.900743	1	1512	tags=14%, list=10%, signal=15%
GO_POSITIVE_CHEMOTAXIS	GO_POSITIVE_CHEMOTAXIS		45	-0.276777	-0.905341	0.611635	0.904197	1	2310	tags=27%, list=16%, signal=32%
GO_CELL_REDOX_HOMEOSTASIS	GO_CELL_REDOX_HOMEOSTASIS		61	-0.255519	-0.904085	0.619259	0.906958	1	4586	tags=31%, list=31%, signal=45%
GO_REGULATION_OF_HISTONE_MODIFICATION	GO_REGULATION_OF_HISTONE_MODIFICATION		118	-0.231654	-0.9036	0.664812	0.907445	1	4084	tags=24%, list=28%, signal=33%
GO_POSITIVE_REGULATION_OF_CELL_PROJECTION_ORGANIZATION	GO_POSITIVE_REGULATION_OF_CELL_PROJECTION_ORGANIZATION		301	-0.208321	-0.903163	0.742574	0.907825	1	2328	tags=17%, list=16%, signal=20%
GO_CELLULAR_MONOVALENT_INORGANIC_CATION_HOMEOSTASIS	GO_CELLULAR_MONOVALENT_INORGANIC_CATION_HOMEOSTASIS		78	-0.246933	-0.902879	0.641422	0.907704	1	3122	tags=28%, list=21%, signal=36%
GO_NEGATIVE_REGULATION_OF_BINDING	GO_NEGATIVE_REGULATION_OF_BINDING		136	-0.227549	-0.902148	0.693351	0.908949	1	2419	tags=18%, list=16%, signal=22%
GO_ROOF_OF_MOUTH_DEVELOPMENT	GO_ROOF_OF_MOUTH_DEVELOPMENT		73	-0.252413	-0.900773	0.615044	0.912121	1	2007	tags=21%, list=14%, signal=24%
GO_POSITIVE_REGULATION_OF_CHEMOTAXIS	GO_POSITIVE_REGULATION_OF_CHEMOTAXIS		100	-0.239912	-0.90039	0.666218	0.912239	1	2382	tags=24%, list=16%, signal=28%
GO_NEGATIVE_REGULATION_OF_MULTI_ORGANISM_PROCESS	GO_NEGATIVE_REGULATION_OF_MULTI_ORGANISM_PROCESS		126	-0.231105	-0.900287	0.689802	0.911612	1	3709	tags=25%, list=25%, signal=34%
GO_ORGANOPHOSPHATE_ESTER_TRANSPORT	GO_ORGANOPHOSPHATE_ESTER_TRANSPORT		81	-0.244834	-0.900139	0.653374	0.911114	1	3727	tags=33%, list=25%, signal=44%
GO_REGULATION_OF_PROTEIN_DEPHOSPHORYLATION	GO_REGULATION_OF_PROTEIN_DEPHOSPHORYLATION		114	-0.235851	-0.900055	0.679167	0.910432	1	862	tags=9%, list=6%, signal=9%
GO_NEGATIVE_REGULATION_OF_PROTEIN_COMPLEX_DISASSEMBLY	GO_NEGATIVE_REGULATION_OF_PROTEIN_COMPLEX_DISASSEMBLY		56	-0.265888	-0.899939	0.645646	0.909843	1	2396	tags=21%, list=16%, signal=25%
GO_CELLULAR_TRANSITION_METAL_ION_HOMEOSTASIS	GO_CELLULAR_TRANSITION_METAL_ION_HOMEOSTASIS		90	-0.241651	-0.899103	0.659722	0.911361	1	3454	tags=28%, list=23%, signal=36%
GO_T_CELL_MEDIATED_IMMUNITY	GO_T_CELL_MEDIATED_IMMUNITY		72	-0.247598	-0.897918	0.65449	0.913923	1	3122	tags=29%, list=21%, signal=37%
GO_ASSOCIATIVE_LEARNING	GO_ASSOCIATIVE_LEARNING		56	-0.26231	-0.897664	0.645161	0.913705	1	1072	tags=14%, list=7%, signal=15%
GO_REGULATION_OF_PROTEIN_DEPOLYMERIZATION	GO_REGULATION_OF_PROTEIN_DEPOLYMERIZATION		69	-0.249377	-0.897629	0.645681	0.912886	1	2396	tags=22%, list=16%, signal=26%
GO_TRANSCRIPTION_INITIATION_FROM_RNA_POLYMERASE_II_PROMOTER	GO_TRANSCRIPTION_INITIATION_FROM_RNA_POLYMERASE_II_PROMOTER		167	-0.221243	-0.897331	0.694779	0.912812	1	3239	tags=22%, list=22%, signal=27%
GO_REGULATION_OF_LEUKOCYTE_CHEMOTAXIS	GO_REGULATION_OF_LEUKOCYTE_CHEMOTAXIS		79	-0.24586	-0.896185	0.661017	0.915129	1	3998	tags=37%, list=27%, signal=50%
GO_REGULATION_OF_PROTEIN_BINDING	GO_REGULATION_OF_PROTEIN_BINDING		187	-0.220754	-0.894179	0.727873	0.91998	1	2788	tags=21%, list=19%, signal=26%
GO_POSITIVE_REGULATION_OF_REGULATED_SECRETORY_PATHWAY	GO_POSITIVE_REGULATION_OF_REGULATED_SECRETORY_PATHWAY		41	-0.271634	-0.893969	0.637346	0.919688	1	2107	tags=17%, list=14%, signal=20%
GO_CELLULAR_RESPONSE_TO_EXTERNAL_STIMULUS	GO_CELLULAR_RESPONSE_TO_EXTERNAL_STIMULUS		279	-0.207218	-0.893235	0.737685	0.920865	1	3374	tags=25%, list=23%, signal=32%
GO_REGULATION_OF_CHROMATIN_ORGANIZATION	GO_REGULATION_OF_CHROMATIN_ORGANIZATION		150	-0.223814	-0.893179	0.687166	0.920128	1	4465	tags=28%, list=30%, signal=40%
GO_POSITIVE_REGULATION_OF_ESTABLISHMENT_OF_PROTEIN_LOCALIZATION_TO_MITOCHONDRION	GO_POSITIVE_REGULATION_OF_ESTABLISHMENT_OF_PROTEIN_LOCALIZATION_TO_MITOCHONDRION		52	-0.266974	-0.892434	0.630603	0.921342	1	2487	tags=17%, list=17%, signal=21%
GO_PLASMA_LIPOPROTEIN_PARTICLE_CLEARANCE	GO_PLASMA_LIPOPROTEIN_PARTICLE_CLEARANCE		43	-0.274156	-0.89242	0.619512	0.920472	1	2669	tags=26%, list=18%, signal=31%
GO_MUSCLE_HYPERTROPHY	GO_MUSCLE_HYPERTROPHY		85	-0.241536	-0.88967	0.676512	0.927456	1	1907	tags=19%, list=13%, signal=21%
GO_NEURON_PROJECTION_REGENERATION	GO_NEURON_PROJECTION_REGENERATION		46	-0.267319	-0.889593	0.636914	0.926751	1	3484	tags=35%, list=24%, signal=45%
GO_RESPONSE_TO_LIGHT_STIMULUS	GO_RESPONSE_TO_LIGHT_STIMULUS		221	-0.211161	-0.888567	0.737913	0.928647	1	3042	tags=22%, list=21%, signal=27%
GO_REGULATION_OF_PEPTIDASE_ACTIVITY	GO_REGULATION_OF_PEPTIDASE_ACTIVITY		291	-0.207535	-0.888206	0.768949	0.928719	1	4257	tags=33%, list=29%, signal=45%
GO_PROTEIN_LOCALIZATION_TO_PLASMA_MEMBRANE	GO_PROTEIN_LOCALIZATION_TO_PLASMA_MEMBRANE		217	-0.21404	-0.888081	0.732468	0.928143	1	2354	tags=17%, list=16%, signal=19%
GO_CELLULAR_RESPONSE_TO_INSULIN_STIMULUS	GO_CELLULAR_RESPONSE_TO_INSULIN_STIMULUS		171	-0.219413	-0.887789	0.734072	0.92801	1	3297	tags=25%, list=22%, signal=31%
GO_AMYLOID_PRECURSOR_PROTEIN_METABOLIC_PROCESS	GO_AMYLOID_PRECURSOR_PROTEIN_METABOLIC_PROCESS		45	-0.270162	-0.887466	0.661417	0.927991	1	2737	tags=24%, list=19%, signal=30%
GO_PROTEIN_HOMOOLIGOMERIZATION	GO_PROTEIN_HOMOOLIGOMERIZATION		256	-0.208641	-0.88578	0.760926	0.931799	1	2489	tags=17%, list=17%, signal=20%
GO_NEGATIVE_REGULATION_OF_DNA_BINDING_TRANSCRIPTION_FACTOR_ACTIVITY	GO_NEGATIVE_REGULATION_OF_DNA_BINDING_TRANSCRIPTION_FACTOR_ACTIVITY		128	-0.22726	-0.88452	0.708966	0.934408	1	1717	tags=15%, list=12%, signal=17%
GO_REGULATION_OF_NEURAL_PRECURSOR_CELL_PROLIFERATION	GO_REGULATION_OF_NEURAL_PRECURSOR_CELL_PROLIFERATION		59	-0.253775	-0.884143	0.655786	0.934504	1	2664	tags=20%, list=18%, signal=25%
GO_REGULATION_OF_MICROTUBULE_POLYMERIZATION_OR_DEPOLYMERIZATION	GO_REGULATION_OF_MICROTUBULE_POLYMERIZATION_OR_DEPOLYMERIZATION		64	-0.250833	-0.884037	0.655376	0.933884	1	2261	tags=17%, list=15%, signal=20%
GO_POSITIVE_REGULATION_OF_GLIOGENESIS	GO_POSITIVE_REGULATION_OF_GLIOGENESIS		53	-0.261688	-0.883813	0.664662	0.933615	1	4632	tags=38%, list=31%, signal=55%
GO_MONOCARBOXYLIC_ACID_TRANSPORT	GO_MONOCARBOXYLIC_ACID_TRANSPORT		105	-0.233949	-0.883603	0.691667	0.933254	1	3349	tags=30%, list=23%, signal=38%
GO_T_CELL_ACTIVATION	GO_T_CELL_ACTIVATION		335	-0.204265	-0.882827	0.791617	0.934519	1	4238	tags=33%, list=29%, signal=45%
GO_DORSAL_VENTRAL_PATTERN_FORMATION	GO_DORSAL_VENTRAL_PATTERN_FORMATION		49	-0.266119	-0.881404	0.666667	0.937549	1	1221	tags=12%, list=8%, signal=13%
GO_MYELOID_CELL_DEVELOPMENT	GO_MYELOID_CELL_DEVELOPMENT		54	-0.259608	-0.881225	0.675883	0.937123	1	2788	tags=22%, list=19%, signal=27%
GO_POSITIVE_REGULATION_OF_NEURON_DIFFERENTIATION	GO_POSITIVE_REGULATION_OF_NEURON_DIFFERENTIATION		286	-0.205248	-0.88089	0.782447	0.9371	1	2328	tags=16%, list=16%, signal=19%
GO_ORGANOPHOSPHATE_METABOLIC_PROCESS	GO_ORGANOPHOSPHATE_METABOLIC_PROCESS		412	-0.200647	-0.879971	0.830346	0.938749	1	2824	tags=20%, list=19%, signal=24%
GO_PROTEIN_MATURATION	GO_PROTEIN_MATURATION		206	-0.211547	-0.879711	0.757921	0.938502	1	2995	tags=21%, list=20%, signal=26%
GO_REGULATION_OF_STRIATED_MUSCLE_CELL_DIFFERENTIATION	GO_REGULATION_OF_STRIATED_MUSCLE_CELL_DIFFERENTIATION		81	-0.243081	-0.879691	0.675287	0.937638	1	2270	tags=19%, list=15%, signal=22%
GO_MODIFICATION_OF_MORPHOLOGY_OR_PHYSIOLOGY_OF_OTHER_ORGANISM_INVOLVED_IN_SYMBIOTIC_INTERACTION	GO_MODIFICATION_OF_MORPHOLOGY_OR_PHYSIOLOGY_OF_OTHER_ORGANISM_INVOLVED_IN_SYMBIOTIC_INTERACTION		88	-0.23516	-0.877277	0.69781	0.943457	1	4769	tags=36%, list=32%, signal=53%
GO_CELL_CYCLE_DNA_REPLICATION	GO_CELL_CYCLE_DNA_REPLICATION		55	-0.254691	-0.877109	0.667173	0.942995	1	4776	tags=40%, list=32%, signal=59%
GO_RESPONSE_TO_FATTY_ACID	GO_RESPONSE_TO_FATTY_ACID		67	-0.247487	-0.876353	0.688822	0.944062	1	3126	tags=25%, list=21%, signal=32%
GO_NUCLEOSIDE_PHOSPHATE_BIOSYNTHETIC_PROCESS	GO_NUCLEOSIDE_PHOSPHATE_BIOSYNTHETIC_PROCESS		197	-0.212001	-0.875907	0.757656	0.944348	1	3048	tags=22%, list=21%, signal=28%
GO_REGULATION_OF_BONE_MINERALIZATION	GO_REGULATION_OF_BONE_MINERALIZATION		53	-0.254344	-0.875599	0.649762	0.944305	1	2274	tags=26%, list=15%, signal=31%
GO_DEPHOSPHORYLATION	GO_DEPHOSPHORYLATION		375	-0.198722	-0.875591	0.812065	0.9434	1	2460	tags=16%, list=17%, signal=18%
GO_HISTONE_H3_K4_METHYLATION	GO_HISTONE_H3_K4_METHYLATION		41	-0.270073	-0.874867	0.651828	0.944493	1	2688	tags=22%, list=18%, signal=27%
GO_REGULATION_OF_DNA_BINDING_TRANSCRIPTION_FACTOR_ACTIVITY	GO_REGULATION_OF_DNA_BINDING_TRANSCRIPTION_FACTOR_ACTIVITY		335	-0.201668	-0.874194	0.812791	0.945388	1	2559	tags=17%, list=17%, signal=20%
GO_IMMUNE_RESPONSE_REGULATING_CELL_SURFACE_RECEPTOR_SIGNALING_PATHWAY	GO_IMMUNE_RESPONSE_REGULATING_CELL_SURFACE_RECEPTOR_SIGNALING_PATHWAY		305	-0.203583	-0.87355	0.825279	0.946183	1	4313	tags=30%, list=29%, signal=42%
GO_REGULATION_OF_MAP_KINASE_ACTIVITY	GO_REGULATION_OF_MAP_KINASE_ACTIVITY		280	-0.203916	-0.873235	0.809058	0.946107	1	3433	tags=26%, list=23%, signal=33%
GO_REGULATION_OF_PH	GO_REGULATION_OF_PH		70	-0.246078	-0.872829	0.682422	0.946215	1	3122	tags=27%, list=21%, signal=34%
GO_REGULATION_OF_DNA_REPAIR	GO_REGULATION_OF_DNA_REPAIR		90	-0.236631	-0.872828	0.717836	0.945304	1	1318	tags=11%, list=9%, signal=12%
GO_POSITIVE_REGULATION_OF_PEPTIDYL_SERINE_PHOSPHORYLATION	GO_POSITIVE_REGULATION_OF_PEPTIDYL_SERINE_PHOSPHORYLATION		69	-0.24636	-0.871629	0.701079	0.947609	1	2665	tags=20%, list=18%, signal=25%
GO_INSULIN_SECRETION	GO_INSULIN_SECRETION		144	-0.220956	-0.871501	0.768293	0.947039	1	2405	tags=18%, list=16%, signal=21%
GO_POSITIVE_REGULATION_OF_NF_KAPPAB_TRANSCRIPTION_FACTOR_ACTIVITY	GO_POSITIVE_REGULATION_OF_NF_KAPPAB_TRANSCRIPTION_FACTOR_ACTIVITY		130	-0.221021	-0.87076	0.751678	0.948123	1	2669	tags=18%, list=18%, signal=21%
GO_TRABECULA_MORPHOGENESIS	GO_TRABECULA_MORPHOGENESIS		42	-0.265239	-0.870592	0.679811	0.947667	1	1221	tags=14%, list=8%, signal=16%
GO_CELLULAR_RESPONSE_TO_OXYGEN_LEVELS	GO_CELLULAR_RESPONSE_TO_OXYGEN_LEVELS		195	-0.213682	-0.87019	0.793566	0.947795	1	4280	tags=33%, list=29%, signal=46%
GO_NEGATIVE_REGULATION_OF_PROTEOLYSIS	GO_NEGATIVE_REGULATION_OF_PROTEOLYSIS		222	-0.208469	-0.87	0.775381	0.947409	1	4151	tags=32%, list=28%, signal=43%
GO_NEGATIVE_REGULATION_OF_PROTEIN_BINDING	GO_NEGATIVE_REGULATION_OF_PROTEIN_BINDING		84	-0.235516	-0.869117	0.708459	0.948759	1	2737	tags=23%, list=19%, signal=28%
GO_ACIDIC_AMINO_ACID_TRANSPORT	GO_ACIDIC_AMINO_ACID_TRANSPORT		47	-0.26176	-0.868664	0.675969	0.949061	1	893	tags=13%, list=6%, signal=14%
GO_CELLULAR_RESPONSE_TO_VASCULAR_ENDOTHELIAL_GROWTH_FACTOR_STIMULUS	GO_CELLULAR_RESPONSE_TO_VASCULAR_ENDOTHELIAL_GROWTH_FACTOR_STIMULUS		47	-0.261084	-0.867127	0.715447	0.952118	1	2607	tags=21%, list=18%, signal=26%
GO_NUCLEOSIDE_BISPHOSPHATE_BIOSYNTHETIC_PROCESS	GO_NUCLEOSIDE_BISPHOSPHATE_BIOSYNTHETIC_PROCESS		58	-0.249038	-0.86636	0.690828	0.953206	1	4164	tags=38%, list=28%, signal=53%
GO_REGULATION_OF_ALPHA_BETA_T_CELL_DIFFERENTIATION	GO_REGULATION_OF_ALPHA_BETA_T_CELL_DIFFERENTIATION		49	-0.25943	-0.86602	0.693333	0.953195	1	4110	tags=43%, list=28%, signal=59%
GO_POSITIVE_REGULATION_OF_PROTEIN_COMPLEX_ASSEMBLY	GO_POSITIVE_REGULATION_OF_PROTEIN_COMPLEX_ASSEMBLY		197	-0.20931	-0.865082	0.787879	0.95467	1	3284	tags=21%, list=22%, signal=26%
GO_REGULATION_OF_TRANSCRIPTION_FROM_RNA_POLYMERASE_II_PROMOTER_IN_RESPONSE_TO_HYPOXIA	GO_REGULATION_OF_TRANSCRIPTION_FROM_RNA_POLYMERASE_II_PROMOTER_IN_RESPONSE_TO_HYPOXIA		69	-0.241125	-0.863764	0.73007	0.957082	1	4763	tags=38%, list=32%, signal=55%
GO_REGULATION_OF_PROTEIN_POLYMERIZATION	GO_REGULATION_OF_PROTEIN_POLYMERIZATION		172	-0.210608	-0.862959	0.788639	0.958232	1	2501	tags=16%, list=17%, signal=19%
GO_POSITIVE_REGULATION_OF_AXONOGENESIS	GO_POSITIVE_REGULATION_OF_AXONOGENESIS		74	-0.237873	-0.861913	0.727802	0.959997	1	2653	tags=23%, list=18%, signal=28%
GO_DICARBOXYLIC_ACID_TRANSPORT	GO_DICARBOXYLIC_ACID_TRANSPORT		64	-0.245463	-0.86146	0.715373	0.960246	1	1995	tags=20%, list=14%, signal=23%
GO_MUSCLE_CELL_MIGRATION	GO_MUSCLE_CELL_MIGRATION		75	-0.236142	-0.861257	0.717293	0.959849	1	3199	tags=25%, list=22%, signal=32%
GO_REGULATION_OF_BIOMINERAL_TISSUE_DEVELOPMENT	GO_REGULATION_OF_BIOMINERAL_TISSUE_DEVELOPMENT		64	-0.245968	-0.861065	0.712575	0.959413	1	2274	tags=25%, list=15%, signal=29%
GO_POSITIVE_REGULATION_OF_LYMPHOCYTE_MEDIATED_IMMUNITY	GO_POSITIVE_REGULATION_OF_LYMPHOCYTE_MEDIATED_IMMUNITY		64	-0.247421	-0.860725	0.723032	0.959343	1	3771	tags=34%, list=26%, signal=46%
GO_POSITIVE_REGULATION_OF_LEUKOCYTE_CHEMOTAXIS	GO_POSITIVE_REGULATION_OF_LEUKOCYTE_CHEMOTAXIS		62	-0.241124	-0.859493	0.71275	0.961536	1	3998	tags=39%, list=27%, signal=53%
GO_REGULATION_OF_GENE_SILENCING	GO_REGULATION_OF_GENE_SILENCING		121	-0.221019	-0.859369	0.760719	0.960927	1	5174	tags=44%, list=35%, signal=67%
GO_POSITIVE_REGULATION_OF_NIK_NF_KAPPAB_SIGNALING	GO_POSITIVE_REGULATION_OF_NIK_NF_KAPPAB_SIGNALING		57	-0.252491	-0.858745	0.697674	0.961549	1	3017	tags=23%, list=20%, signal=29%
GO_MYELOID_CELL_HOMEOSTASIS	GO_MYELOID_CELL_HOMEOSTASIS		122	-0.221491	-0.858513	0.774825	0.961208	1	2158	tags=13%, list=15%, signal=15%
GO_RESPONSE_TO_CARBOHYDRATE	GO_RESPONSE_TO_CARBOHYDRATE		173	-0.210712	-0.858216	0.79561	0.961046	1	3208	tags=22%, list=22%, signal=28%
GO_REGULATION_OF_EPIDERMIS_DEVELOPMENT	GO_REGULATION_OF_EPIDERMIS_DEVELOPMENT		54	-0.247472	-0.85702	0.699842	0.963123	1	2279	tags=20%, list=15%, signal=24%
GO_RECEPTOR_MEDIATED_ENDOCYTOSIS	GO_RECEPTOR_MEDIATED_ENDOCYTOSIS		226	-0.204364	-0.856131	0.819444	0.964473	1	2805	tags=20%, list=19%, signal=25%
GO_POSITIVE_REGULATION_OF_INTRACELLULAR_PROTEIN_TRANSPORT	GO_POSITIVE_REGULATION_OF_INTRACELLULAR_PROTEIN_TRANSPORT		122	-0.221116	-0.855043	0.781501	0.966266	1	1835	tags=12%, list=12%, signal=14%
GO_ENDOCRINE_SYSTEM_DEVELOPMENT	GO_ENDOCRINE_SYSTEM_DEVELOPMENT		77	-0.237366	-0.854808	0.761087	0.965936	1	2617	tags=21%, list=18%, signal=25%
GO_GAMETE_GENERATION	GO_GAMETE_GENERATION		380	-0.193814	-0.854611	0.875441	0.9655	1	2456	tags=16%, list=17%, signal=19%
GO_REGULATION_OF_CELL_CYCLE_G2_M_PHASE_TRANSITION	GO_REGULATION_OF_CELL_CYCLE_G2_M_PHASE_TRANSITION		183	-0.209317	-0.85452	0.810881	0.964813	1	4476	tags=30%, list=30%, signal=42%
GO_MUSCLE_CELL_APOPTOTIC_PROCESS	GO_MUSCLE_CELL_APOPTOTIC_PROCESS		56	-0.250167	-0.854471	0.758462	0.964026	1	1916	tags=14%, list=13%, signal=16%
GO_REGULATION_OF_INTRACELLULAR_PROTEIN_TRANSPORT	GO_REGULATION_OF_INTRACELLULAR_PROTEIN_TRANSPORT		197	-0.206456	-0.854421	0.801316	0.963257	1	2121	tags=15%, list=14%, signal=17%
GO_REGULATION_OF_RESPONSE_TO_CYTOKINE_STIMULUS	GO_REGULATION_OF_RESPONSE_TO_CYTOKINE_STIMULUS		132	-0.218235	-0.85418	0.788904	0.962935	1	4735	tags=36%, list=32%, signal=53%
GO_HINDBRAIN_DEVELOPMENT	GO_HINDBRAIN_DEVELOPMENT		111	-0.224367	-0.853603	0.786136	0.963387	1	1850	tags=13%, list=13%, signal=14%
GO_REGULATION_OF_MYOTUBE_DIFFERENTIATION	GO_REGULATION_OF_MYOTUBE_DIFFERENTIATION		40	-0.265635	-0.853398	0.695253	0.962977	1	1313	tags=15%, list=9%, signal=16%
GO_POSITIVE_REGULATION_OF_PEPTIDE_SECRETION	GO_POSITIVE_REGULATION_OF_PEPTIDE_SECRETION		189	-0.208882	-0.853269	0.815405	0.962402	1	3017	tags=22%, list=20%, signal=28%
GO_AMEBOIDAL_TYPE_CELL_MIGRATION	GO_AMEBOIDAL_TYPE_CELL_MIGRATION		326	-0.197706	-0.852219	0.857673	0.964107	1	3265	tags=24%, list=22%, signal=30%
GO_NUCLEOTIDE_EXCISION_REPAIR	GO_NUCLEOTIDE_EXCISION_REPAIR		103	-0.224066	-0.851948	0.747875	0.963846	1	4003	tags=26%, list=27%, signal=36%
GO_GENE_SILENCING_BY_RNA	GO_GENE_SILENCING_BY_RNA		162	-0.211446	-0.851753	0.805229	0.963457	1	3143	tags=21%, list=21%, signal=26%
GO_REGULATION_OF_DNA_RECOMBINATION	GO_REGULATION_OF_DNA_RECOMBINATION		72	-0.237559	-0.851658	0.752577	0.962773	1	3030	tags=18%, list=21%, signal=23%
GO_EPHRIN_RECEPTOR_SIGNALING_PATHWAY	GO_EPHRIN_RECEPTOR_SIGNALING_PATHWAY		76	-0.23678	-0.8515	0.74385	0.962228	1	3165	tags=22%, list=21%, signal=28%
GO_DETECTION_OF_STIMULUS	GO_DETECTION_OF_STIMULUS		141	-0.214872	-0.851038	0.786198	0.96248	1	2371	tags=21%, list=16%, signal=24%
GO_TRANSLATIONAL_TERMINATION	GO_TRANSLATIONAL_TERMINATION		100	-0.225434	-0.849942	0.773121	0.964228	1	5487	tags=44%, list=37%, signal=70%
GO_SPINDLE_ASSEMBLY	GO_SPINDLE_ASSEMBLY		85	-0.23239	-0.84876	0.744012	0.966184	1	1430	tags=11%, list=10%, signal=12%
GO_UNSATURATED_FATTY_ACID_METABOLIC_PROCESS	GO_UNSATURATED_FATTY_ACID_METABOLIC_PROCESS		47	-0.252082	-0.848366	0.697063	0.966272	1	2370	tags=26%, list=16%, signal=30%
GO_MIDBRAIN_DEVELOPMENT	GO_MIDBRAIN_DEVELOPMENT		64	-0.241745	-0.847602	0.725373	0.967209	1	3864	tags=31%, list=26%, signal=42%
GO_MITOTIC_DNA_INTEGRITY_CHECKPOINT	GO_MITOTIC_DNA_INTEGRITY_CHECKPOINT		86	-0.231799	-0.847598	0.765832	0.966326	1	1779	tags=13%, list=12%, signal=14%
GO_POSITIVE_REGULATION_OF_CHROMOSOME_ORGANIZATION	GO_POSITIVE_REGULATION_OF_CHROMOSOME_ORGANIZATION		138	-0.212468	-0.845428	0.805517	0.970662	1	4340	tags=27%, list=29%, signal=38%
GO_SNRNA_TRANSCRIPTION	GO_SNRNA_TRANSCRIPTION		63	-0.238849	-0.844823	0.76227	0.9712	1	2749	tags=19%, list=19%, signal=23%
GO_REGULATION_OF_CYSTEINE_TYPE_ENDOPEPTIDASE_ACTIVITY	GO_REGULATION_OF_CYSTEINE_TYPE_ENDOPEPTIDASE_ACTIVITY		181	-0.208968	-0.843428	0.820106	0.973676	1	4257	tags=34%, list=29%, signal=48%
GO_REGULATION_OF_CYTOKINE_PRODUCTION_INVOLVED_IN_IMMUNE_RESPONSE	GO_REGULATION_OF_CYTOKINE_PRODUCTION_INVOLVED_IN_IMMUNE_RESPONSE		67	-0.240492	-0.842857	0.75076	0.974126	1	2961	tags=22%, list=20%, signal=28%
GO_VISUAL_BEHAVIOR	GO_VISUAL_BEHAVIOR		42	-0.262207	-0.842768	0.716586	0.973429	1	1072	tags=12%, list=7%, signal=13%
GO_FERTILIZATION	GO_FERTILIZATION		79	-0.230095	-0.841567	0.778902	0.975339	1	2531	tags=20%, list=17%, signal=24%
GO_INTERLEUKIN_2_PRODUCTION	GO_INTERLEUKIN_2_PRODUCTION		51	-0.25409	-0.840868	0.763492	0.976084	1	1563	tags=16%, list=11%, signal=17%
GO_MICROTUBULE_POLYMERIZATION_OR_DEPOLYMERIZATION	GO_MICROTUBULE_POLYMERIZATION_OR_DEPOLYMERIZATION		91	-0.223239	-0.840343	0.797432	0.976405	1	2261	tags=16%, list=15%, signal=19%
GO_DICARBOXYLIC_ACID_METABOLIC_PROCESS	GO_DICARBOXYLIC_ACID_METABOLIC_PROCESS		50	-0.249324	-0.839782	0.765273	0.976788	1	1344	tags=12%, list=9%, signal=13%
GO_MODIFICATION_OF_MORPHOLOGY_OR_PHYSIOLOGY_OF_OTHER_ORGANISM	GO_MODIFICATION_OF_MORPHOLOGY_OR_PHYSIOLOGY_OF_OTHER_ORGANISM		104	-0.222988	-0.839726	0.791907	0.976028	1	4287	tags=30%, list=29%, signal=42%
GO_T_CELL_RECEPTOR_SIGNALING_PATHWAY	GO_T_CELL_RECEPTOR_SIGNALING_PATHWAY		161	-0.208022	-0.838677	0.829001	0.977561	1	4180	tags=30%, list=28%, signal=42%
GO_PHAGOCYTOSIS	GO_PHAGOCYTOSIS		213	-0.200246	-0.838544	0.844611	0.976942	1	4306	tags=30%, list=29%, signal=42%
GO_RESPONSE_TO_CHEMOKINE	GO_RESPONSE_TO_CHEMOKINE		49	-0.250315	-0.83826	0.73053	0.976733	1	4272	tags=41%, list=29%, signal=57%
GO_REGULATION_OF_STEM_CELL_PROLIFERATION	GO_REGULATION_OF_STEM_CELL_PROLIFERATION		41	-0.259159	-0.838076	0.7277	0.976237	1	2002	tags=15%, list=14%, signal=17%
GO_CYTOKINE_PRODUCTION_INVOLVED_IN_IMMUNE_RESPONSE	GO_CYTOKINE_PRODUCTION_INVOLVED_IN_IMMUNE_RESPONSE		78	-0.230166	-0.837929	0.79386	0.975672	1	2326	tags=18%, list=16%, signal=21%
GO_T_CELL_PROLIFERATION	GO_T_CELL_PROLIFERATION		132	-0.214542	-0.837243	0.819539	0.976395	1	3404	tags=27%, list=23%, signal=34%
GO_MITOTIC_SPINDLE_ASSEMBLY	GO_MITOTIC_SPINDLE_ASSEMBLY		44	-0.254368	-0.836579	0.719937	0.976928	1	1430	tags=14%, list=10%, signal=15%
GO_CELLULAR_RESPONSE_TO_IONIZING_RADIATION	GO_CELLULAR_RESPONSE_TO_IONIZING_RADIATION		64	-0.238297	-0.836335	0.744526	0.976566	1	1951	tags=16%, list=13%, signal=18%
GO_PRESYNAPTIC_ENDOCYTOSIS	GO_PRESYNAPTIC_ENDOCYTOSIS		49	-0.249867	-0.835445	0.753968	0.977649	1	2341	tags=22%, list=16%, signal=27%
GO_SOMATIC_DIVERSIFICATION_OF_IMMUNE_RECEPTORS	GO_SOMATIC_DIVERSIFICATION_OF_IMMUNE_RECEPTORS		54	-0.24372	-0.834304	0.75969	0.979333	1	5279	tags=41%, list=36%, signal=63%
GO_CELL_JUNCTION_ASSEMBLY	GO_CELL_JUNCTION_ASSEMBLY		205	-0.202804	-0.83385	0.856584	0.979454	1	2853	tags=20%, list=19%, signal=25%
GO_RESPONSE_TO_INSULIN	GO_RESPONSE_TO_INSULIN		214	-0.198818	-0.832015	0.850515	0.982533	1	3219	tags=24%, list=22%, signal=30%
GO_POSITIVE_REGULATION_OF_CELL_CYCLE_ARREST	GO_POSITIVE_REGULATION_OF_CELL_CYCLE_ARREST		65	-0.233646	-0.831043	0.780715	0.983784	1	1779	tags=14%, list=12%, signal=16%
GO_SPHINGOLIPID_BIOSYNTHETIC_PROCESS	GO_SPHINGOLIPID_BIOSYNTHETIC_PROCESS		72	-0.23391	-0.830982	0.755224	0.983008	1	1394	tags=14%, list=9%, signal=15%
GO_REGULATION_OF_OXIDOREDUCTASE_ACTIVITY	GO_REGULATION_OF_OXIDOREDUCTASE_ACTIVITY		77	-0.231734	-0.830422	0.770393	0.98333	1	2002	tags=17%, list=14%, signal=19%
GO_POSITIVE_REGULATION_OF_STRESS_ACTIVATED_PROTEIN_KINASE_SIGNALING_CASCADE	GO_POSITIVE_REGULATION_OF_STRESS_ACTIVATED_PROTEIN_KINASE_SIGNALING_CASCADE		129	-0.213422	-0.829816	0.796726	0.983785	1	2628	tags=19%, list=18%, signal=22%
GO_ESTABLISHMENT_OR_MAINTENANCE_OF_CELL_POLARITY	GO_ESTABLISHMENT_OR_MAINTENANCE_OF_CELL_POLARITY		176	-0.2025	-0.827776	0.86728	0.987287	1	2197	tags=15%, list=15%, signal=17%
GO_RESPONSE_TO_RADIATION	GO_RESPONSE_TO_RADIATION		330	-0.192308	-0.827424	0.914663	0.987159	1	3044	tags=21%, list=21%, signal=26%
GO_AEROBIC_RESPIRATION	GO_AEROBIC_RESPIRATION		73	-0.229238	-0.826134	0.81135	0.989046	1	5095	tags=41%, list=35%, signal=62%
GO_REGULATION_OF_ACTIN_FILAMENT_BASED_PROCESS	GO_REGULATION_OF_ACTIN_FILAMENT_BASED_PROCESS		323	-0.189899	-0.82607	0.910781	0.988283	1	2538	tags=18%, list=17%, signal=21%
GO_RECEPTOR_SIGNALING_PATHWAY_VIA_STAT	GO_RECEPTOR_SIGNALING_PATHWAY_VIA_STAT		96	-0.21645	-0.825747	0.813056	0.988105	1	2010	tags=16%, list=14%, signal=18%
GO_DNA_SYNTHESIS_INVOLVED_IN_DNA_REPAIR	GO_DNA_SYNTHESIS_INVOLVED_IN_DNA_REPAIR		41	-0.257041	-0.825658	0.758294	0.987394	1	2160	tags=17%, list=15%, signal=20%
GO_ERYTHROCYTE_HOMEOSTASIS	GO_ERYTHROCYTE_HOMEOSTASIS		97	-0.215822	-0.825123	0.799712	0.987641	1	1814	tags=10%, list=12%, signal=12%
GO_POSITIVE_REGULATION_OF_JNK_CASCADE	GO_POSITIVE_REGULATION_OF_JNK_CASCADE		108	-0.218138	-0.82511	0.826027	0.986779	1	3644	tags=27%, list=25%, signal=35%
GO_POSITIVE_REGULATION_OF_VIRAL_PROCESS	GO_POSITIVE_REGULATION_OF_VIRAL_PROCESS		94	-0.218757	-0.824828	0.8	0.986483	1	4769	tags=32%, list=32%, signal=47%
GO_POSITIVE_REGULATION_OF_ATPASE_ACTIVITY	GO_POSITIVE_REGULATION_OF_ATPASE_ACTIVITY		47	-0.247028	-0.8241	0.749609	0.987069	1	2818	tags=23%, list=19%, signal=29%
GO_REGULATION_OF_PROTEIN_COMPLEX_ASSEMBLY	GO_REGULATION_OF_PROTEIN_COMPLEX_ASSEMBLY		342	-0.189459	-0.823729	0.920238	0.986947	1	3284	tags=20%, list=22%, signal=25%
GO_POSITIVE_REGULATION_OF_NEURON_APOPTOTIC_PROCESS	GO_POSITIVE_REGULATION_OF_NEURON_APOPTOTIC_PROCESS		42	-0.253785	-0.823109	0.755725	0.987374	1	2057	tags=17%, list=14%, signal=19%
GO_REGULATION_OF_DENDRITIC_SPINE_DEVELOPMENT	GO_REGULATION_OF_DENDRITIC_SPINE_DEVELOPMENT		59	-0.236995	-0.821577	0.781764	0.989613	1	1051	tags=12%, list=7%, signal=13%
GO_CARBOHYDRATE_TRANSPORT	GO_CARBOHYDRATE_TRANSPORT		106	-0.214192	-0.817876	0.817003	0.996144	1	3332	tags=25%, list=23%, signal=31%
GO_APICAL_JUNCTION_ASSEMBLY	GO_APICAL_JUNCTION_ASSEMBLY		52	-0.239858	-0.816963	0.783439	0.997049	1	1171	tags=12%, list=8%, signal=12%
GO_P38MAPK_CASCADE	GO_P38MAPK_CASCADE		40	-0.255348	-0.816528	0.775281	0.996968	1	2601	tags=25%, list=18%, signal=30%
GO_LIPID_OXIDATION	GO_LIPID_OXIDATION		89	-0.221471	-0.816414	0.810967	0.996314	1	3441	tags=25%, list=23%, signal=32%
GO_REGULATION_OF_CELLULAR_RESPONSE_TO_HEAT	GO_REGULATION_OF_CELLULAR_RESPONSE_TO_HEAT		75	-0.227398	-0.814879	0.82232	0.998469	1	3701	tags=24%, list=25%, signal=32%
GO_MEIOTIC_CELL_CYCLE_PROCESS	GO_MEIOTIC_CELL_CYCLE_PROCESS		98	-0.218791	-0.814657	0.84478	0.998026	1	3273	tags=23%, list=22%, signal=30%
GO_PROTEIN_DEPOLYMERIZATION	GO_PROTEIN_DEPOLYMERIZATION		87	-0.221914	-0.814143	0.818448	0.998092	1	2396	tags=20%, list=16%, signal=23%
GO_ALPHA_AMINO_ACID_BIOSYNTHETIC_PROCESS	GO_ALPHA_AMINO_ACID_BIOSYNTHETIC_PROCESS		52	-0.243363	-0.813505	0.795732	0.998462	1	2740	tags=23%, list=19%, signal=28%
GO_CELLULAR_RESPONSE_TO_CARBOHYDRATE_STIMULUS	GO_CELLULAR_RESPONSE_TO_CARBOHYDRATE_STIMULUS		109	-0.213294	-0.812948	0.843575	0.998614	1	2316	tags=17%, list=16%, signal=19%
GO_MAINTENANCE_OF_PROTEIN_LOCATION	GO_MAINTENANCE_OF_PROTEIN_LOCATION		94	-0.216678	-0.812377	0.83913	0.998785	1	3227	tags=23%, list=22%, signal=30%
GO_NUCLEOSIDE_MONOPHOSPHATE_BIOSYNTHETIC_PROCESS	GO_NUCLEOSIDE_MONOPHOSPHATE_BIOSYNTHETIC_PROCESS		40	-0.253839	-0.812315	0.759259	0.998033	1	2957	tags=23%, list=20%, signal=28%
GO_PH_REDUCTION	GO_PH_REDUCTION		41	-0.249263	-0.81119	0.774295	0.999375	1	4329	tags=37%, list=29%, signal=52%
GO_REGULATION_OF_MITOCHONDRIAL_MEMBRANE_POTENTIAL	GO_REGULATION_OF_MITOCHONDRIAL_MEMBRANE_POTENTIAL		55	-0.238108	-0.810908	0.796043	0.998967	1	4313	tags=42%, list=29%, signal=59%
GO_PRI_MIRNA_TRANSCRIPTION_BY_RNA_POLYMERASE_II	GO_PRI_MIRNA_TRANSCRIPTION_BY_RNA_POLYMERASE_II		43	-0.247334	-0.810022	0.76124	0.999784	1	3199	tags=28%, list=22%, signal=36%
GO_POSITIVE_REGULATION_OF_DNA_METABOLIC_PROCESS	GO_POSITIVE_REGULATION_OF_DNA_METABOLIC_PROCESS		125	-0.208408	-0.809069	0.873184	1	1	3134	tags=19%, list=21%, signal=24%
GO_POSITIVE_REGULATION_OF_DNA_BIOSYNTHETIC_PROCESS	GO_POSITIVE_REGULATION_OF_DNA_BIOSYNTHETIC_PROCESS		57	-0.237749	-0.808697	0.805855	1	1	3036	tags=25%, list=21%, signal=31%
GO_RESPONSE_TO_AXON_INJURY	GO_RESPONSE_TO_AXON_INJURY		59	-0.231138	-0.808	0.807927	1	1	4731	tags=44%, list=32%, signal=65%
GO_APOPTOTIC_SIGNALING_PATHWAY	GO_APOPTOTIC_SIGNALING_PATHWAY		483	-0.180813	-0.807502	0.959207	1	1	3254	tags=21%, list=22%, signal=26%
GO_REGULATION_OF_INTRACELLULAR_TRANSPORT	GO_REGULATION_OF_INTRACELLULAR_TRANSPORT		350	-0.185007	-0.806988	0.953488	1	1	2737	tags=17%, list=19%, signal=21%
GO_REGULATION_OF_UBIQUITIN_PROTEIN_TRANSFERASE_ACTIVITY	GO_REGULATION_OF_UBIQUITIN_PROTEIN_TRANSFERASE_ACTIVITY		46	-0.242898	-0.806814	0.787832	1	1	2282	tags=20%, list=15%, signal=23%
GO_REGULATION_OF_PROTEIN_TARGETING	GO_REGULATION_OF_PROTEIN_TARGETING		62	-0.228801	-0.806085	0.816839	1	1	2002	tags=13%, list=14%, signal=15%
GO_MICROTUBULE_POLYMERIZATION	GO_MICROTUBULE_POLYMERIZATION		63	-0.228469	-0.806022	0.789157	1	1	1465	tags=13%, list=10%, signal=14%
GO_NEUTRAL_LIPID_METABOLIC_PROCESS	GO_NEUTRAL_LIPID_METABOLIC_PROCESS		80	-0.219898	-0.805611	0.860741	1	1	3525	tags=31%, list=24%, signal=41%
GO_METHYLATION	GO_METHYLATION		268	-0.188801	-0.805102	0.919255	1	1	2860	tags=19%, list=19%, signal=23%
GO_POSITIVE_REGULATION_OF_ENDOCYTOSIS	GO_POSITIVE_REGULATION_OF_ENDOCYTOSIS		86	-0.217988	-0.803375	0.836257	1	1	2669	tags=17%, list=18%, signal=21%
GO_CELL_JUNCTION_ORGANIZATION	GO_CELL_JUNCTION_ORGANIZATION		243	-0.190672	-0.802821	0.919023	1	1	2853	tags=21%, list=19%, signal=25%
GO_HOMEOSTASIS_OF_NUMBER_OF_CELLS	GO_HOMEOSTASIS_OF_NUMBER_OF_CELLS		197	-0.194232	-0.799958	0.905405	1	1	3162	tags=20%, list=21%, signal=25%
GO_CELLULAR_RESPONSE_TO_HEAT	GO_CELLULAR_RESPONSE_TO_HEAT		116	-0.204049	-0.796295	0.889535	1	1	3701	tags=22%, list=25%, signal=29%
GO_MAINTENANCE_OF_CELL_NUMBER	GO_MAINTENANCE_OF_CELL_NUMBER		127	-0.203309	-0.796065	0.880658	1	1	2007	tags=13%, list=14%, signal=15%
GO_I_KAPPAB_KINASE_NF_KAPPAB_SIGNALING	GO_I_KAPPAB_KINASE_NF_KAPPAB_SIGNALING		223	-0.190995	-0.794647	0.932996	1	1	4622	tags=32%, list=31%, signal=46%
GO_SOMATIC_DIVERSIFICATION_OF_IMMUNE_RECEPTORS_VIA_GERMLINE_RECOMBINATION_WITHIN_A_SINGLE_LOCUS	GO_SOMATIC_DIVERSIFICATION_OF_IMMUNE_RECEPTORS_VIA_GERMLINE_RECOMBINATION_WITHIN_A_SINGLE_LOCUS		45	-0.242219	-0.794391	0.80775	1	1	4977	tags=38%, list=34%, signal=57%
GO_ENDOMEMBRANE_SYSTEM_ORGANIZATION	GO_ENDOMEMBRANE_SYSTEM_ORGANIZATION		346	-0.182799	-0.794014	0.961399	1	1	2178	tags=14%, list=15%, signal=16%
GO_POSITIVE_REGULATION_OF_INTRACELLULAR_TRANSPORT	GO_POSITIVE_REGULATION_OF_INTRACELLULAR_TRANSPORT		170	-0.195807	-0.792852	0.90566	1	1	2737	tags=16%, list=19%, signal=19%
GO_NCRNA_TRANSCRIPTION	GO_NCRNA_TRANSCRIPTION		90	-0.213264	-0.792795	0.856934	1	1	3829	tags=23%, list=26%, signal=31%
GO_REGULATION_OF_ATPASE_ACTIVITY	GO_REGULATION_OF_ATPASE_ACTIVITY		65	-0.224668	-0.791825	0.834074	1	1	2818	tags=22%, list=19%, signal=27%
GO_IRON_ION_TRANSPORT	GO_IRON_ION_TRANSPORT		59	-0.22996	-0.790941	0.826607	1	1	3385	tags=32%, list=23%, signal=42%
GO_POSITIVE_REGULATION_OF_RESPONSE_TO_WOUNDING	GO_POSITIVE_REGULATION_OF_RESPONSE_TO_WOUNDING		45	-0.237213	-0.78794	0.813953	1	1	4162	tags=33%, list=28%, signal=46%
GO_POSITIVE_REGULATION_OF_CYTOKINE_PRODUCTION	GO_POSITIVE_REGULATION_OF_CYTOKINE_PRODUCTION		318	-0.18178	-0.787466	0.971675	1	1	3680	tags=23%, list=25%, signal=30%
GO_CELLULAR_RESPONSE_TO_RADIATION	GO_CELLULAR_RESPONSE_TO_RADIATION		143	-0.198065	-0.786605	0.888889	1	1	1951	tags=14%, list=13%, signal=16%
GO_REGULATION_OF_SUPRAMOLECULAR_FIBER_ORGANIZATION	GO_REGULATION_OF_SUPRAMOLECULAR_FIBER_ORGANIZATION		288	-0.183941	-0.786293	0.953602	1	1	2539	tags=16%, list=17%, signal=19%
GO_SMOOTH_MUSCLE_CELL_MIGRATION	GO_SMOOTH_MUSCLE_CELL_MIGRATION		64	-0.223366	-0.785382	0.860182	1	1	2879	tags=23%, list=19%, signal=29%
GO_REGULATION_OF_DNA_METABOLIC_PROCESS	GO_REGULATION_OF_DNA_METABOLIC_PROCESS		219	-0.18825	-0.784767	0.949086	1	1	3030	tags=17%, list=21%, signal=21%
GO_NEGATIVE_REGULATION_OF_NF_KAPPAB_TRANSCRIPTION_FACTOR_ACTIVITY	GO_NEGATIVE_REGULATION_OF_NF_KAPPAB_TRANSCRIPTION_FACTOR_ACTIVITY		61	-0.223065	-0.783741	0.837594	1	1	3227	tags=25%, list=22%, signal=31%
GO_CARBOHYDRATE_HOMEOSTASIS	GO_CARBOHYDRATE_HOMEOSTASIS		172	-0.192433	-0.783379	0.921833	1	1	3864	tags=27%, list=26%, signal=36%
GO_POSITIVE_REGULATION_OF_PROTEIN_POLYMERIZATION	GO_POSITIVE_REGULATION_OF_PROTEIN_POLYMERIZATION		111	-0.202364	-0.782331	0.880282	1	1	2246	tags=14%, list=15%, signal=17%
GO_OSTEOCLAST_DIFFERENTIATION	GO_OSTEOCLAST_DIFFERENTIATION		71	-0.217597	-0.781096	0.86756	1	1	3104	tags=24%, list=21%, signal=30%
GO_REGULATION_OF_GTPASE_ACTIVITY	GO_REGULATION_OF_GTPASE_ACTIVITY		392	-0.177213	-0.781086	0.981374	1	1	3352	tags=21%, list=23%, signal=26%
GO_LYMPHOCYTE_COSTIMULATION	GO_LYMPHOCYTE_COSTIMULATION		42	-0.241315	-0.780762	0.824367	1	1	3260	tags=29%, list=22%, signal=37%
GO_REGULATION_OF_CYTOSKELETON_ORGANIZATION	GO_REGULATION_OF_CYTOSKELETON_ORGANIZATION		436	-0.175675	-0.780218	0.987283	1	1	2396	tags=15%, list=16%, signal=18%
GO_DNA_REPAIR	GO_DNA_REPAIR		431	-0.176268	-0.780018	0.9777	1	1	4794	tags=31%, list=32%, signal=44%
GO_POSTREPLICATION_REPAIR	GO_POSTREPLICATION_REPAIR		42	-0.239034	-0.779228	0.81458	1	1	3036	tags=21%, list=21%, signal=27%
GO_MITOTIC_CYTOKINESIS	GO_MITOTIC_CYTOKINESIS		59	-0.227314	-0.778777	0.844985	1	1	4352	tags=29%, list=29%, signal=41%
GO_CELLULAR_COMPONENT_DISASSEMBLY	GO_CELLULAR_COMPONENT_DISASSEMBLY		456	-0.175342	-0.778518	0.986111	1	1	3296	tags=20%, list=22%, signal=25%
GO_ADHERENS_JUNCTION_ORGANIZATION	GO_ADHERENS_JUNCTION_ORGANIZATION		118	-0.199391	-0.778179	0.909091	1	1	2853	tags=23%, list=19%, signal=28%
GO_NEGATIVE_REGULATION_OF_INTRINSIC_APOPTOTIC_SIGNALING_PATHWAY	GO_NEGATIVE_REGULATION_OF_INTRINSIC_APOPTOTIC_SIGNALING_PATHWAY		77	-0.215309	-0.776132	0.859702	1	1	4428	tags=34%, list=30%, signal=48%
GO_POSITIVE_REGULATION_OF_CELL_MORPHOGENESIS_INVOLVED_IN_DIFFERENTIATION	GO_POSITIVE_REGULATION_OF_CELL_MORPHOGENESIS_INVOLVED_IN_DIFFERENTIATION		129	-0.198331	-0.775223	0.932011	1	1	2423	tags=19%, list=16%, signal=22%
GO_PROTEIN_DEPHOSPHORYLATION	GO_PROTEIN_DEPHOSPHORYLATION		266	-0.182108	-0.774266	0.979268	1	1	862	tags=7%, list=6%, signal=7%
GO_REGULATION_OF_BINDING	GO_REGULATION_OF_BINDING		318	-0.177466	-0.774194	0.984185	1	1	2788	tags=18%, list=19%, signal=22%
GO_POSITIVE_REGULATION_OF_PRODUCTION_OF_MOLECULAR_MEDIATOR_OF_IMMUNE_RESPONSE	GO_POSITIVE_REGULATION_OF_PRODUCTION_OF_MOLECULAR_MEDIATOR_OF_IMMUNE_RESPONSE		71	-0.218139	-0.774068	0.859012	1	1	4824	tags=39%, list=33%, signal=58%
GO_REGULATION_OF_PHAGOCYTOSIS	GO_REGULATION_OF_PHAGOCYTOSIS		70	-0.218548	-0.77321	0.869436	1	1	4471	tags=37%, list=30%, signal=53%
GO_REGULATION_OF_PRODUCTION_OF_MOLECULAR_MEDIATOR_OF_IMMUNE_RESPONSE	GO_REGULATION_OF_PRODUCTION_OF_MOLECULAR_MEDIATOR_OF_IMMUNE_RESPONSE		105	-0.205264	-0.771907	0.895714	1	1	2961	tags=19%, list=20%, signal=24%
GO_NUCLEOSIDE_TRIPHOSPHATE_BIOSYNTHETIC_PROCESS	GO_NUCLEOSIDE_TRIPHOSPHATE_BIOSYNTHETIC_PROCESS		42	-0.235661	-0.7703	0.815668	1	1	2957	tags=21%, list=20%, signal=27%
GO_NEURAL_TUBE_DEVELOPMENT	GO_NEURAL_TUBE_DEVELOPMENT		133	-0.196231	-0.769713	0.93414	1	1	1927	tags=14%, list=13%, signal=16%
GO_PROTEIN_ACYLATION	GO_PROTEIN_ACYLATION		200	-0.187978	-0.769644	0.948953	1	1	3929	tags=26%, list=27%, signal=35%
GO_DENDRITE_MORPHOGENESIS	GO_DENDRITE_MORPHOGENESIS		116	-0.199622	-0.769608	0.934844	1	1	2190	tags=15%, list=15%, signal=17%
GO_ANTIMICROBIAL_HUMORAL_RESPONSE	GO_ANTIMICROBIAL_HUMORAL_RESPONSE		41	-0.235073	-0.768133	0.826923	1	1	6062	tags=46%, list=41%, signal=78%
GO_REGULATION_OF_DENDRITE_MORPHOGENESIS	GO_REGULATION_OF_DENDRITE_MORPHOGENESIS		74	-0.212861	-0.767906	0.872404	1	1	2190	tags=16%, list=15%, signal=19%
GO_HISTONE_METHYLATION	GO_HISTONE_METHYLATION		105	-0.199789	-0.76762	0.924033	1	1	2860	tags=19%, list=19%, signal=23%
GO_REGULATION_OF_RESPONSE_TO_DNA_DAMAGE_STIMULUS	GO_REGULATION_OF_RESPONSE_TO_DNA_DAMAGE_STIMULUS		167	-0.189268	-0.767562	0.949106	1	1	1710	tags=12%, list=12%, signal=13%
GO_CELL_CELL_JUNCTION_ASSEMBLY	GO_CELL_CELL_JUNCTION_ASSEMBLY		98	-0.204003	-0.7666	0.892012	1	1	1201	tags=10%, list=8%, signal=11%
GO_PROTEIN_LOCALIZATION_TO_CHROMOSOME	GO_PROTEIN_LOCALIZATION_TO_CHROMOSOME		61	-0.224846	-0.766571	0.875934	1	1	5174	tags=38%, list=35%, signal=58%
GO_ATP_DEPENDENT_CHROMATIN_REMODELING	GO_ATP_DEPENDENT_CHROMATIN_REMODELING		59	-0.222524	-0.766398	0.872024	1	1	4944	tags=39%, list=33%, signal=58%
GO_POSITIVE_REGULATION_OF_NUCLEOCYTOPLASMIC_TRANSPORT	GO_POSITIVE_REGULATION_OF_NUCLEOCYTOPLASMIC_TRANSPORT		54	-0.223474	-0.763643	0.872441	1	1	1657	tags=13%, list=11%, signal=15%
GO_PROTEIN_METHYLATION	GO_PROTEIN_METHYLATION		131	-0.194608	-0.76301	0.916898	1	1	2860	tags=19%, list=19%, signal=23%
GO_MAINTENANCE_OF_PROTEIN_LOCATION_IN_CELL	GO_MAINTENANCE_OF_PROTEIN_LOCATION_IN_CELL		65	-0.218387	-0.761225	0.873494	1	1	3406	tags=23%, list=23%, signal=30%
GO_NEGATIVE_REGULATION_OF_PROTEIN_CATABOLIC_PROCESS	GO_NEGATIVE_REGULATION_OF_PROTEIN_CATABOLIC_PROCESS		104	-0.200329	-0.7607	0.908962	1	1	2552	tags=16%, list=17%, signal=20%
GO_VIRAL_LIFE_CYCLE	GO_VIRAL_LIFE_CYCLE		269	-0.178742	-0.759808	0.98125	1	1	2931	tags=16%, list=20%, signal=20%
GO_REGULATION_OF_LYMPHOCYTE_MEDIATED_IMMUNITY	GO_REGULATION_OF_LYMPHOCYTE_MEDIATED_IMMUNITY		97	-0.199516	-0.759795	0.915835	1	1	3022	tags=22%, list=20%, signal=27%
GO_NEUTROPHIL_MIGRATION	GO_NEUTROPHIL_MIGRATION		64	-0.214024	-0.756942	0.874278	1	1	3937	tags=34%, list=27%, signal=47%
GO_PROTEIN_INSERTION_INTO_MEMBRANE	GO_PROTEIN_INSERTION_INTO_MEMBRANE		51	-0.221372	-0.755292	0.865325	1	1	3202	tags=27%, list=22%, signal=35%
GO_IRON_ION_HOMEOSTASIS	GO_IRON_ION_HOMEOSTASIS		72	-0.211507	-0.753649	0.888567	1	1	4025	tags=35%, list=27%, signal=47%
GO_CHAPERONE_MEDIATED_PROTEIN_FOLDING	GO_CHAPERONE_MEDIATED_PROTEIN_FOLDING		53	-0.223335	-0.753365	0.874622	1	1	3419	tags=25%, list=23%, signal=32%
GO_REGULATION_OF_SYMBIOSIS_ENCOMPASSING_MUTUALISM_THROUGH_PARASITISM	GO_REGULATION_OF_SYMBIOSIS_ENCOMPASSING_MUTUALISM_THROUGH_PARASITISM		181	-0.183495	-0.750735	0.977242	1	1	2931	tags=17%, list=20%, signal=20%
GO_DNA_GEOMETRIC_CHANGE	GO_DNA_GEOMETRIC_CHANGE		83	-0.203879	-0.750371	0.915942	1	1	5048	tags=37%, list=34%, signal=56%
GO_REGULATION_OF_CARBOHYDRATE_CATABOLIC_PROCESS	GO_REGULATION_OF_CARBOHYDRATE_CATABOLIC_PROCESS		70	-0.208177	-0.748821	0.899417	1	1	1406	tags=11%, list=10%, signal=13%
GO_POSITIVE_REGULATION_OF_PROTEIN_LOCALIZATION_TO_MEMBRANE	GO_POSITIVE_REGULATION_OF_PROTEIN_LOCALIZATION_TO_MEMBRANE		89	-0.201118	-0.748728	0.910426	1	1	2460	tags=16%, list=17%, signal=19%
GO_CYTOSKELETON_DEPENDENT_CYTOKINESIS	GO_CYTOSKELETON_DEPENDENT_CYTOKINESIS		68	-0.209782	-0.748301	0.914074	1	1	4352	tags=28%, list=29%, signal=39%
GO_POSITIVE_REGULATION_OF_GTPASE_ACTIVITY	GO_POSITIVE_REGULATION_OF_GTPASE_ACTIVITY		326	-0.172008	-0.747931	0.98776	1	1	4016	tags=26%, list=27%, signal=35%
GO_COVALENT_CHROMATIN_MODIFICATION	GO_COVALENT_CHROMATIN_MODIFICATION		379	-0.17165	-0.747355	0.991677	1	1	4687	tags=27%, list=32%, signal=39%
GO_CELLULAR_RESPONSE_TO_STARVATION	GO_CELLULAR_RESPONSE_TO_STARVATION		125	-0.191751	-0.746338	0.948252	1	1	3374	tags=26%, list=23%, signal=33%
GO_NEURON_PROJECTION_ORGANIZATION	GO_NEURON_PROJECTION_ORGANIZATION		72	-0.207866	-0.745405	0.90176	1	1	3228	tags=25%, list=22%, signal=32%
GO_PRODUCTION_OF_MOLECULAR_MEDIATOR_OF_IMMUNE_RESPONSE	GO_PRODUCTION_OF_MOLECULAR_MEDIATOR_OF_IMMUNE_RESPONSE		142	-0.187967	-0.745031	0.947075	1	1	2961	tags=19%, list=20%, signal=24%
GO_PROTEIN_TARGETING_TO_MITOCHONDRION	GO_PROTEIN_TARGETING_TO_MITOCHONDRION		85	-0.200251	-0.744763	0.921541	1	1	3392	tags=20%, list=23%, signal=26%
GO_REGULATION_OF_T_CELL_MEDIATED_IMMUNITY	GO_REGULATION_OF_T_CELL_MEDIATED_IMMUNITY		48	-0.223202	-0.743191	0.895735	1	1	3022	tags=29%, list=20%, signal=37%
GO_PEPTIDYL_LYSINE_MODIFICATION	GO_PEPTIDYL_LYSINE_MODIFICATION		316	-0.171402	-0.742337	0.990385	1	1	3939	tags=24%, list=27%, signal=32%
GO_NEGATIVE_REGULATION_OF_DNA_METABOLIC_PROCESS	GO_NEGATIVE_REGULATION_OF_DNA_METABOLIC_PROCESS		71	-0.212427	-0.741477	0.903988	1	1	1713	tags=10%, list=12%, signal=11%
GO_INTERLEUKIN_12_PRODUCTION	GO_INTERLEUKIN_12_PRODUCTION		42	-0.229283	-0.738705	0.881997	1	1	1203	tags=10%, list=8%, signal=10%
GO_ENDOPLASMIC_RETICULUM_UNFOLDED_PROTEIN_RESPONSE	GO_ENDOPLASMIC_RETICULUM_UNFOLDED_PROTEIN_RESPONSE		102	-0.19584	-0.737626	0.949778	1	1	4314	tags=36%, list=29%, signal=51%
GO_POSITIVE_REGULATION_OF_DNA_BINDING_TRANSCRIPTION_FACTOR_ACTIVITY	GO_POSITIVE_REGULATION_OF_DNA_BINDING_TRANSCRIPTION_FACTOR_ACTIVITY		209	-0.176682	-0.735158	0.977099	1	1	3442	tags=21%, list=23%, signal=27%
GO_REGULATION_OF_IMMUNE_EFFECTOR_PROCESS	GO_REGULATION_OF_IMMUNE_EFFECTOR_PROCESS		277	-0.172724	-0.734664	0.988957	1	1	3022	tags=19%, list=20%, signal=23%
GO_NUCLEAR_ENVELOPE_ORGANIZATION	GO_NUCLEAR_ENVELOPE_ORGANIZATION		47	-0.221502	-0.73152	0.880952	1	1	1705	tags=13%, list=12%, signal=14%
GO_POSITIVE_REGULATION_OF_APOPTOTIC_SIGNALING_PATHWAY	GO_POSITIVE_REGULATION_OF_APOPTOTIC_SIGNALING_PATHWAY		152	-0.185287	-0.729463	0.959623	1	1	3202	tags=22%, list=22%, signal=28%
GO_MITOCHONDRIAL_TRANSPORT	GO_MITOCHONDRIAL_TRANSPORT		195	-0.178699	-0.729246	0.984148	1	1	2555	tags=17%, list=17%, signal=20%
GO_REGULATION_OF_DOUBLE_STRAND_BREAK_REPAIR	GO_REGULATION_OF_DOUBLE_STRAND_BREAK_REPAIR		52	-0.216815	-0.728691	0.898638	1	1	1098	tags=10%, list=7%, signal=10%
GO_CELL_SUBSTRATE_JUNCTION_ASSEMBLY	GO_CELL_SUBSTRATE_JUNCTION_ASSEMBLY		87	-0.195792	-0.727646	0.946554	1	1	3602	tags=29%, list=24%, signal=38%
GO_MEIOSIS_I_CELL_CYCLE_PROCESS	GO_MEIOSIS_I_CELL_CYCLE_PROCESS		57	-0.20849	-0.726976	0.906396	1	1	3176	tags=23%, list=22%, signal=29%
GO_TRANSCRIPTION_ELONGATION_FROM_RNA_POLYMERASE_II_PROMOTER	GO_TRANSCRIPTION_ELONGATION_FROM_RNA_POLYMERASE_II_PROMOTER		71	-0.202954	-0.726761	0.921203	1	1	4764	tags=30%, list=32%, signal=43%
GO_POSITIVE_REGULATION_OF_INTERFERON_GAMMA_PRODUCTION	GO_POSITIVE_REGULATION_OF_INTERFERON_GAMMA_PRODUCTION		42	-0.220395	-0.725479	0.896552	1	1	4162	tags=31%, list=28%, signal=43%
GO_CELLULAR_PIGMENTATION	GO_CELLULAR_PIGMENTATION		44	-0.222571	-0.723143	0.886435	1	1	1673	tags=14%, list=11%, signal=15%
GO_DNA_RECOMBINATION	GO_DNA_RECOMBINATION		200	-0.176024	-0.722675	0.984355	1	1	5017	tags=34%, list=34%, signal=50%
GO_PROTEIN_DESTABILIZATION	GO_PROTEIN_DESTABILIZATION		40	-0.222828	-0.721975	0.893584	1	1	4393	tags=38%, list=30%, signal=53%
GO_PROTEIN_LOCALIZATION_TO_NUCLEUS	GO_PROTEIN_LOCALIZATION_TO_NUCLEUS		211	-0.174389	-0.721102	0.978316	1	1	1812	tags=11%, list=12%, signal=12%
GO_REGULATION_OF_REACTIVE_OXYGEN_SPECIES_BIOSYNTHETIC_PROCESS	GO_REGULATION_OF_REACTIVE_OXYGEN_SPECIES_BIOSYNTHETIC_PROCESS		68	-0.199593	-0.720473	0.92785	1	1	3071	tags=24%, list=21%, signal=30%
GO_UBIQUITIN_DEPENDENT_ERAD_PATHWAY	GO_UBIQUITIN_DEPENDENT_ERAD_PATHWAY		69	-0.199442	-0.719745	0.922965	1	1	4688	tags=30%, list=32%, signal=44%
GO_POSITIVE_REGULATION_OF_ESTABLISHMENT_OF_PROTEIN_LOCALIZATION	GO_POSITIVE_REGULATION_OF_ESTABLISHMENT_OF_PROTEIN_LOCALIZATION		330	-0.165967	-0.718982	1	1	1	2487	tags=15%, list=17%, signal=18%
GO_RELEASE_OF_CYTOCHROME_C_FROM_MITOCHONDRIA	GO_RELEASE_OF_CYTOCHROME_C_FROM_MITOCHONDRIA		48	-0.21485	-0.718223	0.910769	1	1	3336	tags=23%, list=23%, signal=30%
GO_POSITIVE_REGULATION_OF_CYTOKINE_PRODUCTION_INVOLVED_IN_IMMUNE_RESPONSE	GO_POSITIVE_REGULATION_OF_CYTOKINE_PRODUCTION_INVOLVED_IN_IMMUNE_RESPONSE		45	-0.217003	-0.716357	0.916533	1	1	2961	tags=22%, list=20%, signal=28%
GO_PEROXISOME_ORGANIZATION	GO_PEROXISOME_ORGANIZATION		69	-0.200245	-0.716145	0.938931	1	1	4801	tags=39%, list=33%, signal=58%
GO_CELLULAR_RESPONSE_TO_UV	GO_CELLULAR_RESPONSE_TO_UV		70	-0.201019	-0.715794	0.944785	1	1	1779	tags=13%, list=12%, signal=15%
GO_REGULATION_OF_DEFENSE_RESPONSE_TO_VIRUS	GO_REGULATION_OF_DEFENSE_RESPONSE_TO_VIRUS		57	-0.207603	-0.715322	0.906728	1	1	3909	tags=30%, list=26%, signal=40%
GO_DNA_BIOSYNTHETIC_PROCESS	GO_DNA_BIOSYNTHETIC_PROCESS		156	-0.179045	-0.71522	0.967062	1	1	2453	tags=15%, list=17%, signal=18%
GO_RESPONSE_TO_UV	GO_RESPONSE_TO_UV		116	-0.18366	-0.71479	0.968794	1	1	3042	tags=19%, list=21%, signal=24%
GO_NEGATIVE_REGULATION_OF_VIRAL_PROCESS	GO_NEGATIVE_REGULATION_OF_VIRAL_PROCESS		75	-0.194608	-0.713548	0.945481	1	1	1299	tags=11%, list=9%, signal=12%
GO_POSITIVE_REGULATION_OF_REACTIVE_OXYGEN_SPECIES_BIOSYNTHETIC_PROCESS	GO_POSITIVE_REGULATION_OF_REACTIVE_OXYGEN_SPECIES_BIOSYNTHETIC_PROCESS		40	-0.222333	-0.713361	0.901502	1	1	2246	tags=20%, list=15%, signal=24%
GO_GRANULOCYTE_MIGRATION	GO_GRANULOCYTE_MIGRATION		81	-0.196245	-0.711105	0.945668	1	1	3937	tags=32%, list=27%, signal=44%
GO_RIBOSE_PHOSPHATE_BIOSYNTHETIC_PROCESS	GO_RIBOSE_PHOSPHATE_BIOSYNTHETIC_PROCESS		135	-0.179971	-0.708219	0.971622	1	1	3775	tags=27%, list=26%, signal=36%
GO_POSITIVE_REGULATION_OF_CYTOSKELETON_ORGANIZATION	GO_POSITIVE_REGULATION_OF_CYTOSKELETON_ORGANIZATION		193	-0.170737	-0.705902	0.989376	1	1	2343	tags=14%, list=16%, signal=16%
GO_INTERLEUKIN_8_PRODUCTION	GO_INTERLEUKIN_8_PRODUCTION		54	-0.205468	-0.705643	0.908385	1	1	1527	tags=13%, list=10%, signal=14%
GO_NEGATIVE_REGULATION_OF_VIRAL_GENOME_REPLICATION	GO_NEGATIVE_REGULATION_OF_VIRAL_GENOME_REPLICATION		45	-0.213818	-0.703429	0.919283	1	1	1167	tags=11%, list=8%, signal=12%
GO_REGULATION_OF_FATTY_ACID_METABOLIC_PROCESS	GO_REGULATION_OF_FATTY_ACID_METABOLIC_PROCESS		42	-0.212754	-0.696803	0.939837	1	1	3297	tags=29%, list=22%, signal=37%
GO_REGULATION_OF_POSTTRANSCRIPTIONAL_GENE_SILENCING	GO_REGULATION_OF_POSTTRANSCRIPTIONAL_GENE_SILENCING		94	-0.186055	-0.693464	0.972973	1	1	3701	tags=27%, list=25%, signal=35%
GO_PROTEIN_ACETYLATION	GO_PROTEIN_ACETYLATION		163	-0.171515	-0.691458	0.992032	1	1	3929	tags=25%, list=27%, signal=33%
GO_FILOPODIUM_ASSEMBLY	GO_FILOPODIUM_ASSEMBLY		48	-0.209017	-0.689984	0.930303	1	1	3611	tags=29%, list=24%, signal=38%
GO_PURINE_CONTAINING_COMPOUND_BIOSYNTHETIC_PROCESS	GO_PURINE_CONTAINING_COMPOUND_BIOSYNTHETIC_PROCESS		140	-0.175805	-0.688926	0.990398	1	1	3978	tags=29%, list=27%, signal=39%
GO_POSITIVE_REGULATION_OF_CELL_MATRIX_ADHESION	GO_POSITIVE_REGULATION_OF_CELL_MATRIX_ADHESION		42	-0.211919	-0.687926	0.926868	1	1	1916	tags=19%, list=13%, signal=22%
GO_FC_EPSILON_RECEPTOR_SIGNALING_PATHWAY	GO_FC_EPSILON_RECEPTOR_SIGNALING_PATHWAY		107	-0.180589	-0.685571	0.977401	1	1	4831	tags=35%, list=33%, signal=51%
GO_NEGATIVE_REGULATION_OF_CELLULAR_AMIDE_METABOLIC_PROCESS	GO_NEGATIVE_REGULATION_OF_CELLULAR_AMIDE_METABOLIC_PROCESS		123	-0.175128	-0.682988	0.986034	1	1	2821	tags=16%, list=19%, signal=20%
GO_CARBOHYDRATE_DERIVATIVE_TRANSPORT	GO_CARBOHYDRATE_DERIVATIVE_TRANSPORT		55	-0.196407	-0.682689	0.964341	1	1	3727	tags=25%, list=25%, signal=34%
GO_POSITIVE_REGULATION_OF_IMMUNE_EFFECTOR_PROCESS	GO_POSITIVE_REGULATION_OF_IMMUNE_EFFECTOR_PROCESS		146	-0.17049	-0.682684	0.992053	1	1	4216	tags=29%, list=29%, signal=41%
GO_SUBSTRATE_ADHESION_DEPENDENT_CELL_SPREADING	GO_SUBSTRATE_ADHESION_DEPENDENT_CELL_SPREADING		76	-0.188082	-0.680167	0.975037	1	1	943	tags=9%, list=6%, signal=10%
GO_CELLULAR_PROTEIN_COMPLEX_DISASSEMBLY	GO_CELLULAR_PROTEIN_COMPLEX_DISASSEMBLY		191	-0.16591	-0.677929	0.994891	1	1	4617	tags=30%, list=31%, signal=44%
GO_REGULATION_OF_PROTEIN_STABILITY	GO_REGULATION_OF_PROTEIN_STABILITY		237	-0.161203	-0.677774	0.996144	1	1	4549	tags=31%, list=31%, signal=44%
GO_REGULATION_OF_MEMBRANE_PERMEABILITY	GO_REGULATION_OF_MEMBRANE_PERMEABILITY		68	-0.192836	-0.677136	0.967643	1	1	2538	tags=16%, list=17%, signal=19%
GO_NEGATIVE_REGULATION_OF_APOPTOTIC_SIGNALING_PATHWAY	GO_NEGATIVE_REGULATION_OF_APOPTOTIC_SIGNALING_PATHWAY		175	-0.166258	-0.676656	0.994819	1	1	4316	tags=30%, list=29%, signal=41%
GO_FATTY_ACID_BETA_OXIDATION	GO_FATTY_ACID_BETA_OXIDATION		66	-0.189132	-0.674375	0.970194	1	1	3307	tags=23%, list=22%, signal=29%
GO_SCF_DEPENDENT_PROTEASOMAL_UBIQUITIN_DEPENDENT_PROTEIN_CATABOLIC_PROCESS	GO_SCF_DEPENDENT_PROTEASOMAL_UBIQUITIN_DEPENDENT_PROTEIN_CATABOLIC_PROCESS		83	-0.183091	-0.673126	0.973013	1	1	4763	tags=34%, list=32%, signal=50%
GO_REGULATION_OF_MRNA_CATABOLIC_PROCESS	GO_REGULATION_OF_MRNA_CATABOLIC_PROCESS		170	-0.164081	-0.672183	0.992084	1	1	3215	tags=16%, list=22%, signal=20%
GO_SYNAPTIC_VESICLE_RECYCLING	GO_SYNAPTIC_VESICLE_RECYCLING		59	-0.193559	-0.670096	0.958525	1	1	2341	tags=19%, list=16%, signal=22%
GO_REGULATION_OF_IMMUNOGLOBULIN_PRODUCTION	GO_REGULATION_OF_IMMUNOGLOBULIN_PRODUCTION		46	-0.201017	-0.669429	0.952522	1	1	4824	tags=33%, list=33%, signal=48%
GO_ESTABLISHMENT_OF_PROTEIN_LOCALIZATION_TO_PLASMA_MEMBRANE	GO_ESTABLISHMENT_OF_PROTEIN_LOCALIZATION_TO_PLASMA_MEMBRANE		48	-0.19977	-0.666562	0.95946	1	1	2274	tags=15%, list=15%, signal=17%
GO_REGULATION_OF_PROTEIN_MODIFICATION_BY_SMALL_PROTEIN_CONJUGATION_OR_REMOVAL	GO_REGULATION_OF_PROTEIN_MODIFICATION_BY_SMALL_PROTEIN_CONJUGATION_OR_REMOVAL		192	-0.162294	-0.665504	0.997426	1	1	2615	tags=15%, list=18%, signal=17%
GO_INTERACTION_WITH_SYMBIONT	GO_INTERACTION_WITH_SYMBIONT		61	-0.189381	-0.659636	0.954683	1	1	4287	tags=30%, list=29%, signal=41%
GO_REGULATION_OF_JUN_KINASE_ACTIVITY	GO_REGULATION_OF_JUN_KINASE_ACTIVITY		74	-0.182372	-0.658745	0.979769	1	1	3358	tags=20%, list=23%, signal=26%
GO_POSITIVE_REGULATION_OF_INTRINSIC_APOPTOTIC_SIGNALING_PATHWAY	GO_POSITIVE_REGULATION_OF_INTRINSIC_APOPTOTIC_SIGNALING_PATHWAY		48	-0.199555	-0.657446	0.949287	1	1	3753	tags=27%, list=25%, signal=36%
GO_POSITIVE_REGULATION_OF_TYPE_I_INTERFERON_PRODUCTION	GO_POSITIVE_REGULATION_OF_TYPE_I_INTERFERON_PRODUCTION		69	-0.183214	-0.652222	0.966565	1	1	2316	tags=12%, list=16%, signal=14%
GO_REGULATION_OF_DNA_BIOSYNTHETIC_PROCESS	GO_REGULATION_OF_DNA_BIOSYNTHETIC_PROCESS		88	-0.177846	-0.652133	0.983704	1	1	1916	tags=15%, list=13%, signal=17%
GO_RESPONSE_TO_HEAT	GO_RESPONSE_TO_HEAT		148	-0.163933	-0.651361	0.994624	1	1	2718	tags=14%, list=18%, signal=17%
GO_REGULATION_OF_NUCLEOCYTOPLASMIC_TRANSPORT	GO_REGULATION_OF_NUCLEOCYTOPLASMIC_TRANSPORT		96	-0.174208	-0.64944	0.9869	1	1	2669	tags=18%, list=18%, signal=21%
GO_POSITIVE_REGULATION_OF_MEMBRANE_PERMEABILITY	GO_POSITIVE_REGULATION_OF_MEMBRANE_PERMEABILITY		53	-0.187225	-0.647386	0.965414	1	1	2460	tags=15%, list=17%, signal=18%
GO_PEROXISOMAL_TRANSPORT	GO_PEROXISOMAL_TRANSPORT		60	-0.186461	-0.644121	0.982169	1	1	5089	tags=42%, list=34%, signal=63%
GO_REGULATION_OF_VIRAL_GENOME_REPLICATION	GO_REGULATION_OF_VIRAL_GENOME_REPLICATION		78	-0.174998	-0.643984	0.994245	1	1	4460	tags=29%, list=30%, signal=42%
GO_POSITIVE_REGULATION_OF_PHAGOCYTOSIS	GO_POSITIVE_REGULATION_OF_PHAGOCYTOSIS		51	-0.192806	-0.643684	0.963247	1	1	5059	tags=43%, list=34%, signal=65%
GO_NUCLEIC_ACID_PHOSPHODIESTER_BOND_HYDROLYSIS	GO_NUCLEIC_ACID_PHOSPHODIESTER_BOND_HYDROLYSIS		239	-0.154307	-0.643514	0.997487	1	1	3056	tags=16%, list=21%, signal=20%
GO_PROTEIN_INSERTION_INTO_MITOCHONDRIAL_MEMBRANE	GO_PROTEIN_INSERTION_INTO_MITOCHONDRIAL_MEMBRANE		40	-0.20073	-0.641774	0.9664	1	1	2658	tags=20%, list=18%, signal=24%
GO_INTRINSIC_APOPTOTIC_SIGNALING_PATHWAY_IN_RESPONSE_TO_ENDOPLASMIC_RETICULUM_STRESS	GO_INTRINSIC_APOPTOTIC_SIGNALING_PATHWAY_IN_RESPONSE_TO_ENDOPLASMIC_RETICULUM_STRESS		49	-0.192143	-0.639291	0.978395	1	1	4313	tags=37%, list=29%, signal=52%
GO_REGULATION_OF_NUCLEOBASE_CONTAINING_COMPOUND_METABOLIC_PROCESS	GO_REGULATION_OF_NUCLEOBASE_CONTAINING_COMPOUND_METABOLIC_PROCESS		412	-0.144548	-0.636589	1	1	1	1749	tags=9%, list=12%, signal=10%
GO_PROTEIN_AUTOUBIQUITINATION	GO_PROTEIN_AUTOUBIQUITINATION		58	-0.181851	-0.6301	0.971684	1	1	2917	tags=16%, list=20%, signal=19%
GO_HISTONE_DEACETYLATION	GO_HISTONE_DEACETYLATION		66	-0.17645	-0.628619	0.986765	1	1	2002	tags=11%, list=14%, signal=12%
GO_DOUBLE_STRAND_BREAK_REPAIR	GO_DOUBLE_STRAND_BREAK_REPAIR		176	-0.153575	-0.626487	1	1	1	4769	tags=31%, list=32%, signal=45%
GO_POSITIVE_REGULATION_OF_ACTIN_FILAMENT_POLYMERIZATION	GO_POSITIVE_REGULATION_OF_ACTIN_FILAMENT_POLYMERIZATION		82	-0.169925	-0.621416	0.997001	1	1	1916	tags=12%, list=13%, signal=14%
GO_POSITIVE_REGULATION_OF_LEUKOCYTE_MEDIATED_IMMUNITY	GO_POSITIVE_REGULATION_OF_LEUKOCYTE_MEDIATED_IMMUNITY		85	-0.16766	-0.620301	0.992775	1	1	3771	tags=28%, list=26%, signal=38%
GO_CELLULAR_RESPONSE_TO_LIGHT_STIMULUS	GO_CELLULAR_RESPONSE_TO_LIGHT_STIMULUS		88	-0.166325	-0.617551	0.997097	1	1	1892	tags=13%, list=13%, signal=14%
GO_TRANSCRIPTION_BY_RNA_POLYMERASE_I	GO_TRANSCRIPTION_BY_RNA_POLYMERASE_I		60	-0.176133	-0.614502	0.99232	1	1	3770	tags=22%, list=26%, signal=29%
GO_CYTOPLASMIC_MICROTUBULE_ORGANIZATION	GO_CYTOPLASMIC_MICROTUBULE_ORGANIZATION		45	-0.18792	-0.611592	0.977848	1	1	4264	tags=31%, list=29%, signal=44%
GO_REGULATION_OF_HISTONE_METHYLATION	GO_REGULATION_OF_HISTONE_METHYLATION		49	-0.181316	-0.610348	0.979266	1	1	2860	tags=14%, list=19%, signal=18%
GO_REGULATION_OF_INTRINSIC_APOPTOTIC_SIGNALING_PATHWAY	GO_REGULATION_OF_INTRINSIC_APOPTOTIC_SIGNALING_PATHWAY		131	-0.155274	-0.609627	0.998615	1	1	4316	tags=28%, list=29%, signal=40%
GO_TRANSLATIONAL_ELONGATION	GO_TRANSLATIONAL_ELONGATION		122	-0.154506	-0.602956	1	1	1	5518	tags=39%, list=37%, signal=61%
GO_INTERSTRAND_CROSS_LINK_REPAIR	GO_INTERSTRAND_CROSS_LINK_REPAIR		41	-0.186769	-0.599191	0.981162	1	1	3134	tags=20%, list=21%, signal=25%
GO_MRNA_METABOLIC_PROCESS	GO_MRNA_METABOLIC_PROCESS		458	-0.13545	-0.596361	1	1	1	3921	tags=18%, list=27%, signal=23%
GO_POSITIVE_REGULATION_OF_NUCLEOBASE_CONTAINING_COMPOUND_METABOLIC_PROCESS	GO_POSITIVE_REGULATION_OF_NUCLEOBASE_CONTAINING_COMPOUND_METABOLIC_PROCESS		186	-0.14465	-0.59557	1	1	1	4853	tags=31%, list=33%, signal=46%
GO_NEGATIVE_REGULATION_OF_PROTEIN_MODIFICATION_BY_SMALL_PROTEIN_CONJUGATION_OR_REMOVAL	GO_NEGATIVE_REGULATION_OF_PROTEIN_MODIFICATION_BY_SMALL_PROTEIN_CONJUGATION_OR_REMOVAL		70	-0.167279	-0.595407	0.990712	1	1	2180	tags=11%, list=15%, signal=13%
GO_RESPONSE_TO_IONIZING_RADIATION	GO_RESPONSE_TO_IONIZING_RADIATION		125	-0.150446	-0.593872	1	1	1	5048	tags=35%, list=34%, signal=53%
GO_EXECUTION_PHASE_OF_APOPTOSIS	GO_EXECUTION_PHASE_OF_APOPTOSIS		68	-0.167707	-0.591429	0.993856	1	1	4357	tags=32%, list=30%, signal=46%
GO_ORGANIC_CYCLIC_COMPOUND_CATABOLIC_PROCESS	GO_ORGANIC_CYCLIC_COMPOUND_CATABOLIC_PROCESS		487	-0.132068	-0.591109	1	1	1	3244	tags=15%, list=22%, signal=18%
GO_ACTIN_FILAMENT_POLYMERIZATION	GO_ACTIN_FILAMENT_POLYMERIZATION		144	-0.149892	-0.590802	1	1	1	4140	tags=26%, list=28%, signal=35%
GO_CILIARY_BASAL_BODY_PLASMA_MEMBRANE_DOCKING	GO_CILIARY_BASAL_BODY_PLASMA_MEMBRANE_DOCKING		88	-0.159081	-0.585067	1	1	1	4095	tags=22%, list=28%, signal=30%
GO_RESPONSE_TO_GAMMA_RADIATION	GO_RESPONSE_TO_GAMMA_RADIATION		50	-0.17266	-0.578557	0.98576	1	1	5017	tags=42%, list=34%, signal=63%
GO_ERAD_PATHWAY	GO_ERAD_PATHWAY		87	-0.157123	-0.57767	0.998565	1	1	4688	tags=28%, list=32%, signal=40%
GO_MITOCHONDRIAL_GENE_EXPRESSION	GO_MITOCHONDRIAL_GENE_EXPRESSION		142	-0.144239	-0.575295	1	1	1	5487	tags=38%, list=37%, signal=60%
GO_REGULATION_OF_MITOCHONDRIAL_MEMBRANE_PERMEABILITY_INVOLVED_IN_APOPTOTIC_PROCESS	GO_REGULATION_OF_MITOCHONDRIAL_MEMBRANE_PERMEABILITY_INVOLVED_IN_APOPTOTIC_PROCESS		51	-0.170114	-0.574507	0.993691	1	1	4394	tags=33%, list=30%, signal=47%
GO_IMMUNOGLOBULIN_PRODUCTION	GO_IMMUNOGLOBULIN_PRODUCTION		74	-0.158729	-0.569907	1	1	1	2901	tags=16%, list=20%, signal=20%
GO_TYPE_I_INTERFERON_PRODUCTION	GO_TYPE_I_INTERFERON_PRODUCTION		111	-0.150034	-0.569092	1	1	1	2810	tags=14%, list=19%, signal=18%
GO_PROTEIN_FOLDING	GO_PROTEIN_FOLDING		186	-0.140603	-0.567767	1	1	1	3677	tags=21%, list=25%, signal=28%
GO_RNA_MODIFICATION	GO_RNA_MODIFICATION		131	-0.144485	-0.561864	1	1	1	4256	tags=24%, list=29%, signal=34%
GO_REGULATION_OF_MRNA_SPLICING_VIA_SPLICEOSOME	GO_REGULATION_OF_MRNA_SPLICING_VIA_SPLICEOSOME		83	-0.148012	-0.544806	1	1	1	5455	tags=33%, list=37%, signal=51%
GO_REGULATION_OF_TUMOR_NECROSIS_FACTOR_MEDIATED_SIGNALING_PATHWAY	GO_REGULATION_OF_TUMOR_NECROSIS_FACTOR_MEDIATED_SIGNALING_PATHWAY		48	-0.164008	-0.544144	0.994021	1	1	4735	tags=31%, list=32%, signal=46%
GO_FC_RECEPTOR_SIGNALING_PATHWAY	GO_FC_RECEPTOR_SIGNALING_PATHWAY		168	-0.132294	-0.534649	1	1	1	4763	tags=30%, list=32%, signal=43%
GO_ALTERNATIVE_MRNA_SPLICING_VIA_SPLICEOSOME	GO_ALTERNATIVE_MRNA_SPLICING_VIA_SPLICEOSOME		64	-0.15114	-0.526955	1	1	1	6149	tags=41%, list=42%, signal=69%
GO_MRNA_EXPORT_FROM_NUCLEUS	GO_MRNA_EXPORT_FROM_NUCLEUS		101	-0.137505	-0.525956	0.998609	1	1	6130	tags=42%, list=42%, signal=71%
GO_REGULATION_OF_VIRAL_LIFE_CYCLE	GO_REGULATION_OF_VIRAL_LIFE_CYCLE		117	-0.135308	-0.525386	1	1	1	4460	tags=26%, list=30%, signal=38%
GO_REGULATION_OF_MRNA_PROCESSING	GO_REGULATION_OF_MRNA_PROCESSING		119	-0.136703	-0.523926	1	1	1	5455	tags=30%, list=37%, signal=48%
GO_PEPTIDYL_LYSINE_ACETYLATION	GO_PEPTIDYL_LYSINE_ACETYLATION		141	-0.132676	-0.522664	1	1	1	4717	tags=29%, list=32%, signal=42%
GO_TRANSCRIPTION_BY_RNA_POLYMERASE_III	GO_TRANSCRIPTION_BY_RNA_POLYMERASE_III		49	-0.15491	-0.51943	0.99232	1	1	3829	tags=22%, list=26%, signal=30%
GO_MRNA_3_END_PROCESSING	GO_MRNA_3_END_PROCESSING		91	-0.137775	-0.519077	1	1	1	11985	tags=98%, list=81%, signal=516%
GO_REGULATION_OF_PROTEIN_ACETYLATION	GO_REGULATION_OF_PROTEIN_ACETYLATION		63	-0.147215	-0.516207	1	1	1	3873	tags=24%, list=26%, signal=32%
GO_RNA_METHYLATION	GO_RNA_METHYLATION		63	-0.150138	-0.515287	1	1	1	4177	tags=25%, list=28%, signal=35%
GO_MITOCHONDRIAL_TRANSLATION	GO_MITOCHONDRIAL_TRANSLATION		121	-0.125851	-0.493393	1	1	1	5487	tags=36%, list=37%, signal=57%
GO_DNA_TEMPLATED_TRANSCRIPTION_ELONGATION	GO_DNA_TEMPLATED_TRANSCRIPTION_ELONGATION		93	-0.131049	-0.491046	1	1	1	5308	tags=31%, list=36%, signal=48%
GO_VIRAL_GENOME_REPLICATION	GO_VIRAL_GENOME_REPLICATION		99	-0.128976	-0.488965	1	1	1	4769	tags=28%, list=32%, signal=41%
GO_RUFFLE_ORGANIZATION	GO_RUFFLE_ORGANIZATION		45	-0.140641	-0.466387	0.998494	1	1	4169	tags=27%, list=28%, signal=37%
GO_MULTI_ORGANISM_LOCALIZATION	GO_MULTI_ORGANISM_LOCALIZATION		62	-0.132287	-0.46264	1	1	1	5519	tags=35%, list=37%, signal=56%
GO_RNA_SPLICING_VIA_TRANSESTERIFICATION_REACTIONS	GO_RNA_SPLICING_VIA_TRANSESTERIFICATION_REACTIONS		301	-0.104598	-0.447452	1	1	1	5213	tags=26%, list=35%, signal=40%
GO_TRANSPORT_OF_VIRUS	GO_TRANSPORT_OF_VIRUS		52	-0.123593	-0.417766	1	1	1	3701	tags=19%, list=25%, signal=26%
GO_MRNA_TRANSPORT	GO_MRNA_TRANSPORT		132	-0.104205	-0.408161	1	1	1	4725	tags=26%, list=32%, signal=38%
GO_RNA_SPLICING	GO_RNA_SPLICING		375	-0.0872711	-0.381913	1	1	1	5213	tags=26%, list=35%, signal=40%
GO_RNA_3_END_PROCESSING	GO_RNA_3_END_PROCESSING		119	-0.0951025	-0.37135	1	0.999991	1	5702	tags=31%, list=39%, signal=50%

## Sheet: CC_AF_LAA
NAME	GS<br> follow link to MSigDB	GS DETAILS	SIZE	ES	NES	NOM p-val	FDR q-val	FWER p-val	RANK AT MAX	LEADING EDGE
GO_CYTOSOLIC_LARGE_RIBOSOMAL_SUBUNIT	GO_CYTOSOLIC_LARGE_RIBOSOMAL_SUBUNIT	Details ...	55	0.476299	1.77064	0	0.0538537	0.048	5188	tags=69%, list=35%, signal=106%
GO_CILIARY_TIP	GO_CILIARY_TIP	Details ...	42	0.462074	1.65281	0	0.110735	0.178	2694	tags=36%, list=18%, signal=44%
GO_CILIARY_BASAL_BODY	GO_CILIARY_BASAL_BODY	Details ...	91	0.394455	1.64562	0	0.0802354	0.19	4375	tags=43%, list=30%, signal=61%
GO_CYTOSOLIC_RIBOSOME	GO_CYTOSOLIC_RIBOSOME	Details ...	101	0.380067	1.60578	0	0.0866293	0.267	5096	tags=52%, list=35%, signal=80%
GO_CIS_GOLGI_NETWORK	GO_CIS_GOLGI_NETWORK	Details ...	42	0.434818	1.56219	0.0134048	0.107377	0.378	2984	tags=38%, list=20%, signal=48%
GO_PLATELET_ALPHA_GRANULE_LUMEN	GO_PLATELET_ALPHA_GRANULE_LUMEN	Details ...	53	0.410315	1.4976	0.0341615	0.165048	0.567	2175	tags=26%, list=15%, signal=31%
GO_MOTILE_CILIUM	GO_MOTILE_CILIUM	Details ...	76	0.367431	1.48823	0.0126582	0.153594	0.601	2451	tags=30%, list=17%, signal=36%
GO_MICROTUBULE_ASSOCIATED_COMPLEX	GO_MICROTUBULE_ASSOCIATED_COMPLEX	Details ...	108	0.341199	1.43692	0.012945	0.209481	0.772	1872	tags=23%, list=13%, signal=26%
GO_COLLAGEN_CONTAINING_EXTRACELLULAR_MATRIX	GO_COLLAGEN_CONTAINING_EXTRACELLULAR_MATRIX	Details ...	299	0.293675	1.42662	0	0.201387	0.791	1830	tags=26%, list=12%, signal=29%
GO_CONTRACTILE_FIBER	GO_CONTRACTILE_FIBER	Details ...	201	0.303891	1.40011	0.00440529	0.228497	0.864	1949	tags=25%, list=13%, signal=29%
GO_PLATELET_ALPHA_GRANULE	GO_PLATELET_ALPHA_GRANULE	Details ...	74	0.349522	1.38617	0.0396341	0.2335	0.898	2175	tags=26%, list=15%, signal=30%
GO_PRERIBOSOME	GO_PRERIBOSOME	Details ...	67	0.341223	1.36574	0.042735	0.25377	0.937	3547	tags=36%, list=24%, signal=47%
GO_ENDOPLASMIC_RETICULUM_LUMEN	GO_ENDOPLASMIC_RETICULUM_LUMEN	Details ...	227	0.287581	1.3597	0	0.246979	0.946	1614	tags=19%, list=11%, signal=20%
GO_EXTRACELLULAR_MATRIX	GO_EXTRACELLULAR_MATRIX	Details ...	365	0.276868	1.35454	0	0.240214	0.954	1830	tags=24%, list=12%, signal=27%
GO_CILIARY_PLASM	GO_CILIARY_PLASM	Details ...	55	0.350311	1.35382	0.0447761	0.22513	0.955	2272	tags=22%, list=15%, signal=26%
GO_I_BAND	GO_I_BAND	Details ...	122	0.308795	1.34068	0.0217391	0.236899	0.968	1949	tags=29%, list=13%, signal=33%
GO_RECYCLING_ENDOSOME	GO_RECYCLING_ENDOSOME	Details ...	132	0.290098	1.29467	0.0348432	0.319182	0.992	3658	tags=34%, list=25%, signal=45%
GO_INTRINSIC_COMPONENT_OF_GOLGI_MEMBRANE	GO_INTRINSIC_COMPONENT_OF_GOLGI_MEMBRANE	Details ...	54	0.344519	1.2861	0.0806916	0.320814	0.993	3337	tags=37%, list=23%, signal=48%
GO_GOLGI_CISTERNA_MEMBRANE	GO_GOLGI_CISTERNA_MEMBRANE	Details ...	62	0.3257	1.26712	0.0840336	0.349907	0.997	2857	tags=34%, list=19%, signal=42%
GO_POLYSOME	GO_POLYSOME	Details ...	61	0.32737	1.23266	0.132308	0.429277	0.999	5096	tags=51%, list=35%, signal=77%
GO_9PLUS2_MOTILE_CILIUM	GO_9PLUS2_MOTILE_CILIUM		41	0.3434	1.21972	0.16156	0.449889	1	2166	tags=29%, list=15%, signal=34%
GO_BASEMENT_MEMBRANE	GO_BASEMENT_MEMBRANE		79	0.305309	1.21937	0.120521	0.430398	1	1611	tags=25%, list=11%, signal=28%
GO_ENDOPLASMIC_RETICULUM_GOLGI_INTERMEDIATE_COMPARTMENT_MEMBRANE	GO_ENDOPLASMIC_RETICULUM_GOLGI_INTERMEDIATE_COMPARTMENT_MEMBRANE		59	0.309046	1.21729	0.134454	0.418016	1	2390	tags=25%, list=16%, signal=30%
GO_GOLGI_CISTERNA	GO_GOLGI_CISTERNA		83	0.301219	1.21558	0.111111	0.40574	1	2857	tags=30%, list=19%, signal=37%
GO_CILIARY_PART	GO_CILIARY_PART		270	0.250699	1.21114	0.0631579	0.400912	1	2380	tags=21%, list=16%, signal=25%
GO_CILIUM	GO_CILIUM		351	0.240873	1.18996	0.0318471	0.448952	1	2565	tags=22%, list=17%, signal=26%
GO_LYSOSOMAL_LUMEN	GO_LYSOSOMAL_LUMEN		78	0.295409	1.18865	0.175719	0.436546	1	1340	tags=19%, list=9%, signal=21%
GO_GOLGI_LUMEN	GO_GOLGI_LUMEN		53	0.315466	1.185	0.162791	0.431868	1	1466	tags=28%, list=10%, signal=31%
GO_PLASMA_MEMBRANE_BOUNDED_CELL_PROJECTION_CYTOPLASM	GO_PLASMA_MEMBRANE_BOUNDED_CELL_PROJECTION_CYTOPLASM		125	0.269127	1.17326	0.121429	0.452805	1	2505	tags=22%, list=17%, signal=27%
GO_GOLGI_STACK	GO_GOLGI_STACK		111	0.26855	1.14822	0.174658	0.519367	1	3936	tags=39%, list=27%, signal=52%
GO_INTERCALATED_DISC	GO_INTERCALATED_DISC		49	0.305284	1.14666	0.206044	0.508157	1	2226	tags=31%, list=15%, signal=36%
GO_TETHERING_COMPLEX	GO_TETHERING_COMPLEX		60	0.298372	1.14229	0.214067	0.507161	1	3436	tags=32%, list=23%, signal=41%
GO_CELL_CELL_CONTACT_ZONE	GO_CELL_CELL_CONTACT_ZONE		63	0.292563	1.1347	0.217949	0.517626	1	2226	tags=27%, list=15%, signal=32%
GO_NON_MOTILE_CILIUM	GO_NON_MOTILE_CILIUM		79	0.270123	1.09289	0.265672	0.662788	1	1407	tags=18%, list=10%, signal=19%
GO_EXTRACELLULAR_MATRIX_COMPONENT	GO_EXTRACELLULAR_MATRIX_COMPONENT		45	0.301154	1.08878	0.31728	0.662592	1	2877	tags=38%, list=19%, signal=47%
GO_CYTOPLASMIC_MICROTUBULE	GO_CYTOPLASMIC_MICROTUBULE		47	0.295331	1.08783	0.296407	0.648059	1	2272	tags=30%, list=15%, signal=35%
GO_MICROVILLUS	GO_MICROVILLUS		57	0.28047	1.0823	0.296736	0.65501	1	2320	tags=30%, list=16%, signal=35%
GO_NEUROMUSCULAR_JUNCTION	GO_NEUROMUSCULAR_JUNCTION		66	0.275849	1.07598	0.284483	0.665011	1	3435	tags=33%, list=23%, signal=43%
GO_CYTOSOLIC_PART	GO_CYTOSOLIC_PART		200	0.234184	1.07378	0.232068	0.657563	1	4632	tags=39%, list=31%, signal=56%
GO_CENTRIOLE	GO_CENTRIOLE		108	0.252714	1.07227	0.312704	0.647095	1	4463	tags=42%, list=30%, signal=59%
GO_SPECIFIC_GRANULE_LUMEN	GO_SPECIFIC_GRANULE_LUMEN		40	0.298966	1.0476	0.372093	0.741097	1	2261	tags=20%, list=15%, signal=24%
GO_CYTOSOLIC_SMALL_RIBOSOMAL_SUBUNIT	GO_CYTOSOLIC_SMALL_RIBOSOMAL_SUBUNIT		40	0.299831	1.04703	0.366412	0.726688	1	3380	tags=28%, list=23%, signal=36%
GO_MICROTUBULE	GO_MICROTUBULE		313	0.209268	1.03561	0.324022	0.760414	1	1872	tags=18%, list=13%, signal=20%
GO_EXTRINSIC_COMPONENT_OF_MEMBRANE	GO_EXTRINSIC_COMPONENT_OF_MEMBRANE		211	0.217213	1.01732	0.425532	0.827168	1	1481	tags=13%, list=10%, signal=15%
GO_RUFFLE	GO_RUFFLE		153	0.224227	1.01315	0.412409	0.829251	1	2753	tags=26%, list=19%, signal=32%
GO_VACUOLAR_LUMEN	GO_VACUOLAR_LUMEN		131	0.224439	0.998315	0.470803	0.878941	1	1129	tags=12%, list=8%, signal=13%
GO_VESICLE_LUMEN	GO_VESICLE_LUMEN		260	0.207663	0.99495	0.47549	0.876559	1	2428	tags=17%, list=16%, signal=20%
GO_CYTOPLASMIC_STRESS_GRANULE	GO_CYTOPLASMIC_STRESS_GRANULE		51	0.265883	0.988977	0.447293	0.886096	1	3199	tags=29%, list=22%, signal=37%
GO_CELL_CELL_ADHERENS_JUNCTION	GO_CELL_CELL_ADHERENS_JUNCTION		87	0.23494	0.974272	0.533808	0.938195	1	2226	tags=18%, list=15%, signal=22%
GO_ACTIN_FILAMENT_BUNDLE	GO_ACTIN_FILAMENT_BUNDLE		57	0.259905	0.972484	0.508523	0.927597	1	1709	tags=19%, list=12%, signal=22%
GO_GOLGI_ASSOCIATED_VESICLE	GO_GOLGI_ASSOCIATED_VESICLE		148	0.219124	0.972136	0.548387	0.911172	1	2747	tags=24%, list=19%, signal=30%
GO_OUTER_MEMBRANE	GO_OUTER_MEMBRANE		163	0.216371	0.972002	0.569231	0.894382	1	3792	tags=34%, list=26%, signal=45%
GO_CILIARY_MEMBRANE	GO_CILIARY_MEMBRANE		54	0.261292	0.969104	0.49226	0.890256	1	617	tags=11%, list=4%, signal=12%
GO_NUCLEOLAR_PART	GO_NUCLEOLAR_PART		159	0.209897	0.951528	0.600807	0.950926	1	2645	tags=19%, list=18%, signal=23%
GO_EARLY_ENDOSOME	GO_EARLY_ENDOSOME		272	0.196209	0.950713	0.61658	0.937477	1	3311	tags=27%, list=22%, signal=34%
GO_CENTROSOME	GO_CENTROSOME		415	0.18861	0.943556	0.76259	0.950653	1	2411	tags=18%, list=16%, signal=20%
GO_MICROTUBULE_ORGANIZING_CENTER_PART	GO_MICROTUBULE_ORGANIZING_CENTER_PART		147	0.207979	0.943462	0.647059	0.934374	1	4463	tags=39%, list=30%, signal=55%
GO_9PLUS0_NON_MOTILE_CILIUM	GO_9PLUS0_NON_MOTILE_CILIUM		62	0.24235	0.943058	0.588957	0.919358	1	1407	tags=18%, list=10%, signal=20%
GO_RIBONUCLEOPROTEIN_GRANULE	GO_RIBONUCLEOPROTEIN_GRANULE		182	0.201872	0.935641	0.669456	0.933698	1	4648	tags=37%, list=31%, signal=54%
GO_LARGE_RIBOSOMAL_SUBUNIT	GO_LARGE_RIBOSOMAL_SUBUNIT		109	0.219151	0.933233	0.626335	0.927612	1	5096	tags=48%, list=35%, signal=72%
GO_VESICLE_COAT	GO_VESICLE_COAT		53	0.250112	0.92841	0.59944	0.931548	1	4590	tags=45%, list=31%, signal=65%
GO_ORGANELLE_SUBCOMPARTMENT	GO_ORGANELLE_SUBCOMPARTMENT		301	0.188702	0.914274	0.792683	0.968355	1	4006	tags=35%, list=27%, signal=47%
GO_AXON_CYTOPLASM	GO_AXON_CYTOPLASM		45	0.250808	0.907884	0.620499	0.976334	1	2886	tags=27%, list=20%, signal=33%
GO_LATE_ENDOSOME	GO_LATE_ENDOSOME		194	0.193281	0.902918	0.766816	0.97807	1	3815	tags=32%, list=26%, signal=43%
GO_RECYCLING_ENDOSOME_MEMBRANE	GO_RECYCLING_ENDOSOME_MEMBRANE		68	0.224536	0.887185	0.684375	1	1	2629	tags=19%, list=18%, signal=23%
GO_CORTICAL_ACTIN_CYTOSKELETON	GO_CORTICAL_ACTIN_CYTOSKELETON		69	0.225101	0.879665	0.730539	1	1	2721	tags=26%, list=18%, signal=32%
GO_SPECIFIC_GRANULE	GO_SPECIFIC_GRANULE		123	0.201619	0.877809	0.788679	1	1	2567	tags=21%, list=17%, signal=25%
GO_NEURON_PROJECTION_CYTOPLASM	GO_NEURON_PROJECTION_CYTOPLASM		70	0.22799	0.877212	0.708978	0.999701	1	2996	tags=27%, list=20%, signal=34%
GO_MITOCHONDRIAL_MATRIX	GO_MITOCHONDRIAL_MATRIX		396	0.177073	0.876955	0.929936	0.986101	1	2490	tags=16%, list=17%, signal=18%
GO_COATED_MEMBRANE	GO_COATED_MEMBRANE		82	0.216321	0.866976	0.75082	0.999412	1	4616	tags=45%, list=31%, signal=65%
GO_AUTOPHAGOSOME	GO_AUTOPHAGOSOME		78	0.212213	0.865779	0.756329	0.988442	1	2236	tags=15%, list=15%, signal=18%
GO_RIBOSOMAL_SUBUNIT	GO_RIBOSOMAL_SUBUNIT		174	0.187533	0.856552	0.883817	0.996041	1	5096	tags=39%, list=35%, signal=59%
GO_UBIQUITIN_LIGASE_COMPLEX	GO_UBIQUITIN_LIGASE_COMPLEX		247	0.178316	0.854847	0.926471	0.987022	1	3714	tags=24%, list=25%, signal=32%
GO_COPII_COATED_ER_TO_GOLGI_TRANSPORT_VESICLE	GO_COPII_COATED_ER_TO_GOLGI_TRANSPORT_VESICLE		80	0.211004	0.852964	0.798013	0.978055	1	2644	tags=23%, list=18%, signal=27%
GO_PCG_PROTEIN_COMPLEX	GO_PCG_PROTEIN_COMPLEX		44	0.238606	0.852475	0.743169	0.966185	1	3967	tags=27%, list=27%, signal=37%
GO_FIBRILLAR_CENTER	GO_FIBRILLAR_CENTER		116	0.197613	0.844957	0.876812	0.970854	1	1419	tags=10%, list=10%, signal=11%
GO_SNARE_COMPLEX	GO_SNARE_COMPLEX		41	0.231739	0.828423	0.755435	0.991117	1	3955	tags=37%, list=27%, signal=50%
GO_INTRINSIC_COMPONENT_OF_MITOCHONDRIAL_MEMBRANE	GO_INTRINSIC_COMPONENT_OF_MITOCHONDRIAL_MEMBRANE		55	0.220755	0.82697	0.84985	0.980805	1	2379	tags=16%, list=16%, signal=19%
GO_GOLGI_ASSOCIATED_VESICLE_MEMBRANE	GO_GOLGI_ASSOCIATED_VESICLE_MEMBRANE		92	0.198936	0.826381	0.866667	0.969555	1	2747	tags=21%, list=19%, signal=25%
GO_HISTONE_DEACETYLASE_COMPLEX	GO_HISTONE_DEACETYLASE_COMPLEX		65	0.203239	0.775212	0.906977	1	1	1999	tags=12%, list=14%, signal=14%
GO_FICOLIN_1_RICH_GRANULE	GO_FICOLIN_1_RICH_GRANULE		119	0.169779	0.7456	0.979167	1	1	1784	tags=11%, list=12%, signal=12%
GO_ENDOPLASMIC_RETICULUM_GOLGI_INTERMEDIATE_COMPARTMENT	GO_ENDOPLASMIC_RETICULUM_GOLGI_INTERMEDIATE_COMPARTMENT		101	0.170689	0.717568	0.986301	1	1	2390	tags=18%, list=16%, signal=21%
GO_RIBOSOME	GO_RIBOSOME		209	0.152682	0.710822	1	1	1	5096	tags=39%, list=35%, signal=59%
GO_NUCLEAR_SPECK	GO_NUCLEAR_SPECK		343	0.14346	0.7094	1	1	1	3774	tags=22%, list=26%, signal=29%
GO_SMALL_RIBOSOMAL_SUBUNIT	GO_SMALL_RIBOSOMAL_SUBUNIT		67	0.179807	0.706874	0.987461	1	1	3380	tags=19%, list=23%, signal=25%
GO_CILIARY_TRANSITION_ZONE	GO_CILIARY_TRANSITION_ZONE		48	0.176433	0.656296	0.972603	1	1	2914	tags=23%, list=20%, signal=28%
GO_AZUROPHIL_GRANULE	GO_AZUROPHIL_GRANULE		123	0.140558	0.610778	1	1	1	3724	tags=24%, list=25%, signal=31%
GO_CATALYTIC_STEP_2_SPLICEOSOME	GO_CATALYTIC_STEP_2_SPLICEOSOME		81	0.143606	0.583547	1	1	1	12657	tags=100%, list=86%, signal=696%
GO_AZUROPHIL_GRANULE_LUMEN	GO_AZUROPHIL_GRANULE_LUMEN		67	0.143483	0.560616	1	0.998637	1	895	tags=6%, list=6%, signal=6%

## Sheet: CC_SR_LAA
NAME	GS<br> follow link to MSigDB	GS DETAILS	SIZE	ES	NES	NOM p-val	FDR q-val	FWER p-val	RANK AT MAX	LEADING EDGE
GO_ANCHORED_COMPONENT_OF_MEMBRANE	GO_ANCHORED_COMPONENT_OF_MEMBRANE	Details ...	89	-0.636141	-2.32611	0	0	0	2523	tags=45%, list=17%, signal=54%
GO_INTRINSIC_COMPONENT_OF_PRESYNAPTIC_MEMBRANE	GO_INTRINSIC_COMPONENT_OF_PRESYNAPTIC_MEMBRANE	Details ...	56	-0.572584	-1.95441	0	0.000451923	0.001	1809	tags=38%, list=12%, signal=43%
GO_INTRINSIC_COMPONENT_OF_SYNAPTIC_MEMBRANE	GO_INTRINSIC_COMPONENT_OF_SYNAPTIC_MEMBRANE	Details ...	105	-0.499545	-1.92485	0	0.00156994	0.005	2107	tags=37%, list=14%, signal=43%
GO_MITOCHONDRIAL_RESPIRATORY_CHAIN_COMPLEX_I	GO_MITOCHONDRIAL_RESPIRATORY_CHAIN_COMPLEX_I	Details ...	42	-0.556082	-1.80963	0.0015528	0.0108796	0.045	4324	tags=64%, list=29%, signal=91%
GO_GABA_ERGIC_SYNAPSE	GO_GABA_ERGIC_SYNAPSE	Details ...	51	-0.531597	-1.79658	0.00150602	0.00965567	0.05	2341	tags=47%, list=16%, signal=56%
GO_PRESYNAPTIC_MEMBRANE	GO_PRESYNAPTIC_MEMBRANE	Details ...	113	-0.465166	-1.78936	0	0.00885753	0.055	2668	tags=35%, list=18%, signal=42%
GO_SYNAPTIC_MEMBRANE	GO_SYNAPTIC_MEMBRANE	Details ...	299	-0.407517	-1.74446	0	0.0158657	0.112	2117	tags=29%, list=14%, signal=33%
GO_POSTSYNAPTIC_MEMBRANE	GO_POSTSYNAPTIC_MEMBRANE	Details ...	220	-0.414582	-1.73548	0	0.0156464	0.127	2117	tags=30%, list=14%, signal=35%
GO_TRANSPORTER_COMPLEX	GO_TRANSPORTER_COMPLEX	Details ...	205	-0.418936	-1.73365	0	0.0142241	0.129	2117	tags=33%, list=14%, signal=38%
GO_CATION_CHANNEL_COMPLEX	GO_CATION_CHANNEL_COMPLEX	Details ...	140	-0.421882	-1.67315	0	0.0290725	0.274	2117	tags=35%, list=14%, signal=40%
GO_RECEPTOR_COMPLEX	GO_RECEPTOR_COMPLEX	Details ...	293	-0.390034	-1.67212	0	0.0266928	0.277	2349	tags=27%, list=16%, signal=32%
GO_RESPIRATORY_CHAIN_COMPLEX	GO_RESPIRATORY_CHAIN_COMPLEX	Details ...	64	-0.478276	-1.66223	0	0.0275637	0.3	4324	tags=58%, list=29%, signal=81%
GO_PLASMA_MEMBRANE_RECEPTOR_COMPLEX	GO_PLASMA_MEMBRANE_RECEPTOR_COMPLEX	Details ...	139	-0.407526	-1.62112	0	0.0433376	0.455	2349	tags=31%, list=16%, signal=36%
GO_INTRINSIC_COMPONENT_OF_POSTSYNAPTIC_MEMBRANE	GO_INTRINSIC_COMPONENT_OF_POSTSYNAPTIC_MEMBRANE	Details ...	77	-0.437697	-1.60277	0.0060241	0.0483002	0.522	2088	tags=35%, list=14%, signal=41%
GO_RESPIRASOME	GO_RESPIRASOME	Details ...	76	-0.430866	-1.58114	0.00589102	0.0586936	0.61	4324	tags=53%, list=29%, signal=74%
GO_POSTSYNAPTIC_SPECIALIZATION_MEMBRANE	GO_POSTSYNAPTIC_SPECIALIZATION_MEMBRANE	Details ...	65	-0.451786	-1.57217	0.011713	0.0613621	0.65	2085	tags=37%, list=14%, signal=43%
GO_PLASMA_MEMBRANE_PROTEIN_COMPLEX	GO_PLASMA_MEMBRANE_PROTEIN_COMPLEX	Details ...	413	-0.354807	-1.56258	0	0.0645166	0.692	2371	tags=27%, list=16%, signal=31%
GO_INTRINSIC_COMPONENT_OF_POSTSYNAPTIC_SPECIALIZATION_MEMBRANE	GO_INTRINSIC_COMPONENT_OF_POSTSYNAPTIC_SPECIALIZATION_MEMBRANE	Details ...	46	-0.463197	-1.52941	0.0064	0.0878204	0.814	2085	tags=39%, list=14%, signal=45%
GO_LATERAL_PLASMA_MEMBRANE	GO_LATERAL_PLASMA_MEMBRANE	Details ...	41	-0.482784	-1.52778	0.0352564	0.084244	0.817	1201	tags=22%, list=8%, signal=24%
GO_BASOLATERAL_PLASMA_MEMBRANE	GO_BASOLATERAL_PLASMA_MEMBRANE	Details ...	159	-0.377326	-1.51737	0.00269179	0.0894224	0.847	2349	tags=31%, list=16%, signal=37%
GO_EXTERNAL_SIDE_OF_PLASMA_MEMBRANE	GO_EXTERNAL_SIDE_OF_PLASMA_MEMBRANE		205	-0.357747	-1.49613	0.00130719	0.10626	0.903	3136	tags=34%, list=21%, signal=43%
GO_CLATHRIN_COATED_ENDOCYTIC_VESICLE	GO_CLATHRIN_COATED_ENDOCYTIC_VESICLE		45	-0.448805	-1.48978	0.0246914	0.108181	0.912	2891	tags=38%, list=20%, signal=47%
GO_DNA_PACKAGING_COMPLEX	GO_DNA_PACKAGING_COMPLEX		68	-0.421239	-1.48963	0.0218659	0.103565	0.912	4579	tags=54%, list=31%, signal=79%
GO_POTASSIUM_CHANNEL_COMPLEX	GO_POTASSIUM_CHANNEL_COMPLEX		65	-0.415946	-1.4802	0.0267459	0.109387	0.94	1400	tags=32%, list=9%, signal=36%
GO_GLUTAMATERGIC_SYNAPSE	GO_GLUTAMATERGIC_SYNAPSE		274	-0.337305	-1.43835	0.00483676	0.154904	0.982	2292	tags=24%, list=16%, signal=28%
GO_APICAL_PART_OF_CELL	GO_APICAL_PART_OF_CELL		252	-0.338679	-1.42759	0.00856793	0.163719	0.984	2790	tags=31%, list=19%, signal=38%
GO_INNER_MITOCHONDRIAL_MEMBRANE_PROTEIN_COMPLEX	GO_INNER_MITOCHONDRIAL_MEMBRANE_PROTEIN_COMPLEX		87	-0.385025	-1.42354	0.0175182	0.16386	0.988	4324	tags=44%, list=29%, signal=61%
GO_APICAL_PLASMA_MEMBRANE	GO_APICAL_PLASMA_MEMBRANE		204	-0.344544	-1.41764	0.00773196	0.16675	0.991	2431	tags=28%, list=16%, signal=34%
GO_FILOPODIUM	GO_FILOPODIUM		87	-0.383205	-1.41495	0.0261628	0.165572	0.991	1897	tags=23%, list=13%, signal=26%
GO_CLATHRIN_COATED_VESICLE_MEMBRANE	GO_CLATHRIN_COATED_VESICLE_MEMBRANE		87	-0.385012	-1.41286	0.0362319	0.163108	0.993	2349	tags=26%, list=16%, signal=31%
GO_POSTSYNAPTIC_DENSITY_MEMBRANE	GO_POSTSYNAPTIC_DENSITY_MEMBRANE		53	-0.412155	-1.39281	0.0493066	0.189492	0.996	2001	tags=32%, list=14%, signal=37%
GO_CALCIUM_CHANNEL_COMPLEX	GO_CALCIUM_CHANNEL_COMPLEX		43	-0.420123	-1.38184	0.0705329	0.20183	0.999	1218	tags=23%, list=8%, signal=25%
GO_INTERCELLULAR_BRIDGE	GO_INTERCELLULAR_BRIDGE		45	-0.416215	-1.37974	0.0846645	0.198832	0.999	3311	tags=33%, list=22%, signal=43%
GO_SIDE_OF_MEMBRANE	GO_SIDE_OF_MEMBRANE		357	-0.31251	-1.35754	0.00714286	0.234699	1	3162	tags=30%, list=21%, signal=37%
GO_POSTSYNAPSE	GO_POSTSYNAPSE		465	-0.306	-1.35739	0.00344432	0.228264	1	2425	tags=24%, list=16%, signal=27%
GO_PRESYNAPSE	GO_PRESYNAPSE		357	-0.308361	-1.35002	0.00495663	0.236692	1	2919	tags=26%, list=20%, signal=32%
GO_CELL_BODY	GO_CELL_BODY		420	-0.306253	-1.34801	0.00353357	0.234335	1	2539	tags=23%, list=17%, signal=27%
GO_TIGHT_JUNCTION	GO_TIGHT_JUNCTION		95	-0.359391	-1.34782	0.0524017	0.228491	1	1879	tags=22%, list=13%, signal=25%
GO_CHROMOSOME_TELOMERIC_REGION	GO_CHROMOSOME_TELOMERIC_REGION		130	-0.341293	-1.3344	0.0351827	0.250189	1	3318	tags=25%, list=22%, signal=32%
GO_ACTIN_BASED_CELL_PROJECTION	GO_ACTIN_BASED_CELL_PROJECTION		154	-0.333584	-1.32557	0.0470263	0.261764	1	2002	tags=24%, list=14%, signal=28%
GO_CLUSTER_OF_ACTIN_BASED_CELL_PROJECTIONS	GO_CLUSTER_OF_ACTIN_BASED_CELL_PROJECTIONS		94	-0.348896	-1.30449	0.0607345	0.302556	1	1899	tags=20%, list=13%, signal=23%
GO_SCHAFFER_COLLATERAL__CA1_SYNAPSE	GO_SCHAFFER_COLLATERAL__CA1_SYNAPSE		64	-0.359999	-1.29933	0.086758	0.30772	1	2248	tags=25%, list=15%, signal=29%
GO_PERIKARYON	GO_PERIKARYON		83	-0.354636	-1.29926	0.0784884	0.30076	1	3062	tags=34%, list=21%, signal=42%
GO_OXIDOREDUCTASE_COMPLEX	GO_OXIDOREDUCTASE_COMPLEX		91	-0.3488	-1.29587	0.0723781	0.302187	1	4324	tags=48%, list=29%, signal=68%
GO_DENDRITIC_TREE	GO_DENDRITIC_TREE		445	-0.285067	-1.25708	0.033526	0.397854	1	2539	tags=22%, list=17%, signal=26%
GO_CAJAL_BODY	GO_CAJAL_BODY		54	-0.364399	-1.25116	0.141429	0.406995	1	2883	tags=26%, list=20%, signal=32%
GO_ROUGH_ENDOPLASMIC_RETICULUM	GO_ROUGH_ENDOPLASMIC_RETICULUM		68	-0.35365	-1.2504	0.128244	0.400805	1	692	tags=12%, list=5%, signal=12%
GO_MYELIN_SHEATH	GO_MYELIN_SHEATH		45	-0.373795	-1.23342	0.155844	0.444912	1	1895	tags=27%, list=13%, signal=30%
GO_NEURON_TO_NEURON_SYNAPSE	GO_NEURON_TO_NEURON_SYNAPSE		276	-0.286472	-1.22524	0.071608	0.46317	1	2341	tags=23%, list=16%, signal=27%
GO_AXON	GO_AXON		460	-0.275279	-1.22394	0.0395034	0.45774	1	2668	tags=23%, list=18%, signal=28%
GO_CELL_CELL_JUNCTION	GO_CELL_CELL_JUNCTION		349	-0.28185	-1.22385	0.0586081	0.448967	1	2408	tags=22%, list=16%, signal=26%
GO_INCLUSION_BODY	GO_INCLUSION_BODY		65	-0.344533	-1.21559	0.167905	0.468001	1	3479	tags=31%, list=24%, signal=40%
GO_CELL_PROJECTION_MEMBRANE	GO_CELL_PROJECTION_MEMBRANE		244	-0.28868	-1.21486	0.105128	0.461807	1	2879	tags=25%, list=19%, signal=31%
GO_T_TUBULE	GO_T_TUBULE		44	-0.366168	-1.21411	0.181524	0.455767	1	2260	tags=34%, list=15%, signal=40%
GO_CHROMOSOMAL_REGION	GO_CHROMOSOMAL_REGION		267	-0.285573	-1.20537	0.0847666	0.474387	1	5185	tags=38%, list=35%, signal=58%
GO_PRESYNAPTIC_ACTIVE_ZONE	GO_PRESYNAPTIC_ACTIVE_ZONE		56	-0.347461	-1.20387	0.172205	0.470653	1	431	tags=13%, list=3%, signal=13%
GO_PROTEIN_DNA_COMPLEX	GO_PROTEIN_DNA_COMPLEX		141	-0.299978	-1.19382	0.141522	0.49624	1	5035	tags=45%, list=34%, signal=67%
GO_BRUSH_BORDER	GO_BRUSH_BORDER		63	-0.335877	-1.18242	0.186186	0.527577	1	2377	tags=19%, list=16%, signal=23%
GO_APICAL_JUNCTION_COMPLEX	GO_APICAL_JUNCTION_COMPLEX		105	-0.308004	-1.17079	0.175	0.562267	1	1879	tags=21%, list=13%, signal=24%
GO_REPLICATION_FORK	GO_REPLICATION_FORK		61	-0.33614	-1.16783	0.232666	0.563528	1	3164	tags=25%, list=21%, signal=31%
GO_LEADING_EDGE_MEMBRANE	GO_LEADING_EDGE_MEMBRANE		138	-0.293731	-1.16106	0.163934	0.57852	1	2853	tags=25%, list=19%, signal=31%
GO_ACROSOMAL_VESICLE	GO_ACROSOMAL_VESICLE		55	-0.33381	-1.15603	0.228385	0.587692	1	3071	tags=29%, list=21%, signal=37%
GO_CLEAVAGE_FURROW	GO_CLEAVAGE_FURROW		44	-0.35138	-1.15098	0.246914	0.597594	1	1395	tags=18%, list=9%, signal=20%
GO_CONDENSED_CHROMOSOME	GO_CONDENSED_CHROMOSOME		152	-0.286764	-1.14936	0.174274	0.594411	1	2108	tags=17%, list=14%, signal=20%
GO_INTRINSIC_COMPONENT_OF_ENDOPLASMIC_RETICULUM_MEMBRANE	GO_INTRINSIC_COMPONENT_OF_ENDOPLASMIC_RETICULUM_MEMBRANE		126	-0.293282	-1.1485	0.192254	0.588343	1	3845	tags=35%, list=26%, signal=47%
GO_CLATHRIN_COATED_VESICLE	GO_CLATHRIN_COATED_VESICLE		145	-0.287821	-1.14466	0.176152	0.593317	1	2392	tags=22%, list=16%, signal=26%
GO_CONDENSED_CHROMOSOME_CENTROMERIC_REGION	GO_CONDENSED_CHROMOSOME_CENTROMERIC_REGION		80	-0.314991	-1.14285	0.240981	0.590968	1	2108	tags=19%, list=14%, signal=22%
GO_MEMBRANE_REGION	GO_MEMBRANE_REGION		266	-0.265739	-1.13438	0.170025	0.614152	1	3223	tags=27%, list=22%, signal=34%
GO_EXTRINSIC_COMPONENT_OF_CYTOPLASMIC_SIDE_OF_PLASMA_MEMBRANE	GO_EXTRINSIC_COMPONENT_OF_CYTOPLASMIC_SIDE_OF_PLASMA_MEMBRANE		64	-0.321819	-1.12635	0.251128	0.637787	1	3527	tags=31%, list=24%, signal=41%
GO_MAIN_AXON	GO_MAIN_AXON		51	-0.335958	-1.12085	0.290076	0.651052	1	2212	tags=27%, list=15%, signal=32%
GO_MITOTIC_SPINDLE	GO_MITOTIC_SPINDLE		78	-0.309567	-1.11579	0.267913	0.661744	1	1974	tags=19%, list=13%, signal=22%
GO_LIPID_DROPLET	GO_LIPID_DROPLET		66	-0.320623	-1.11461	0.285061	0.657155	1	1909	tags=24%, list=13%, signal=28%
GO_ENDOCYTIC_VESICLE_MEMBRANE	GO_ENDOCYTIC_VESICLE_MEMBRANE		139	-0.28139	-1.10635	0.265734	0.680718	1	3122	tags=27%, list=21%, signal=33%
GO_CLATHRIN_COAT	GO_CLATHRIN_COAT		41	-0.330901	-1.06771	0.356375	0.834866	1	2891	tags=24%, list=20%, signal=30%
GO_ACTIN_CYTOSKELETON	GO_ACTIN_CYTOSKELETON		408	-0.241785	-1.06677	0.303721	0.828156	1	1944	tags=17%, list=13%, signal=19%
GO_SARCOPLASM	GO_SARCOPLASM		66	-0.300335	-1.0577	0.356061	0.857624	1	1859	tags=21%, list=13%, signal=24%
GO_NUCLEAR_MATRIX	GO_NUCLEAR_MATRIX		95	-0.280221	-1.05392	0.348571	0.863659	1	3020	tags=19%, list=20%, signal=24%
GO_SECRETORY_GRANULE_MEMBRANE	GO_SECRETORY_GRANULE_MEMBRANE		237	-0.25035	-1.05243	0.335019	0.85913	1	4106	tags=30%, list=28%, signal=41%
GO_COATED_VESICLE_MEMBRANE	GO_COATED_VESICLE_MEMBRANE		143	-0.265403	-1.04839	0.355463	0.867245	1	3161	tags=24%, list=21%, signal=31%
GO_ACTIN_FILAMENT	GO_ACTIN_FILAMENT		85	-0.283658	-1.0456	0.380058	0.868272	1	2396	tags=22%, list=16%, signal=27%
GO_NEURON_SPINE	GO_NEURON_SPINE		128	-0.266059	-1.04341	0.373027	0.866874	1	2402	tags=21%, list=16%, signal=25%
GO_KINETOCHORE	GO_KINETOCHORE		96	-0.278083	-1.04255	0.368132	0.860105	1	2108	tags=17%, list=14%, signal=19%
GO_NEURON_PROJECTION_TERMINUS	GO_NEURON_PROJECTION_TERMINUS		93	-0.277148	-1.03308	0.38961	0.892169	1	2107	tags=23%, list=14%, signal=26%
GO_TRANSPORT_VESICLE_MEMBRANE	GO_TRANSPORT_VESICLE_MEMBRANE		153	-0.256744	-1.02991	0.40081	0.895407	1	3140	tags=27%, list=21%, signal=34%
GO_SARCOLEMMA	GO_SARCOLEMMA		117	-0.269193	-1.02882	0.405899	0.889398	1	2716	tags=25%, list=18%, signal=30%
GO_ORGANELLAR_RIBOSOME	GO_ORGANELLAR_RIBOSOME		81	-0.279694	-1.02783	0.424153	0.883521	1	5487	tags=47%, list=37%, signal=74%
GO_NUCLEAR_CHROMOSOME_TELOMERIC_REGION	GO_NUCLEAR_CHROMOSOME_TELOMERIC_REGION		99	-0.271407	-1.02515	0.412536	0.885171	1	5035	tags=36%, list=34%, signal=55%
GO_CELL_CORTEX	GO_CELL_CORTEX		240	-0.243574	-1.02097	0.442988	0.893941	1	2825	tags=21%, list=19%, signal=25%
GO_INTRINSIC_COMPONENT_OF_ORGANELLE_MEMBRANE	GO_INTRINSIC_COMPONENT_OF_ORGANELLE_MEMBRANE		299	-0.235418	-1.01531	0.418663	0.908239	1	3691	tags=28%, list=25%, signal=36%
GO_MICROBODY_MEMBRANE	GO_MICROBODY_MEMBRANE		56	-0.294622	-1.01356	0.433437	0.905561	1	2107	tags=16%, list=14%, signal=19%
GO_CELL_DIVISION_SITE	GO_CELL_DIVISION_SITE		57	-0.29675	-1.01327	0.439324	0.896552	1	2108	tags=19%, list=14%, signal=22%
GO_NUCLEAR_CHROMATIN	GO_NUCLEAR_CHROMATIN		295	-0.235258	-1.01195	0.435208	0.892367	1	4993	tags=37%, list=34%, signal=55%
GO_CELL_LEADING_EDGE	GO_CELL_LEADING_EDGE		341	-0.231114	-1.00936	0.453682	0.893787	1	1952	tags=16%, list=13%, signal=18%
GO_COLLAGEN_TRIMER	GO_COLLAGEN_TRIMER		67	-0.281402	-1.00345	0.455639	0.908392	1	1364	tags=18%, list=9%, signal=20%
GO_TERTIARY_GRANULE_LUMEN	GO_TERTIARY_GRANULE_LUMEN		41	-0.311704	-1.00282	0.455927	0.90142	1	3255	tags=29%, list=22%, signal=37%
GO_SERINE_THREONINE_PROTEIN_KINASE_COMPLEX	GO_SERINE_THREONINE_PROTEIN_KINASE_COMPLEX		77	-0.278805	-1.00192	0.475	0.895779	1	3721	tags=31%, list=25%, signal=41%
GO_MICROBODY	GO_MICROBODY		109	-0.260323	-0.998334	0.475783	0.901031	1	2258	tags=19%, list=15%, signal=23%
GO_HETEROCHROMATIN	GO_HETEROCHROMATIN		66	-0.282264	-0.991577	0.466568	0.919485	1	2081	tags=17%, list=14%, signal=19%
GO_NUCLEAR_MEMBRANE	GO_NUCLEAR_MEMBRANE		253	-0.232792	-0.984812	0.506266	0.937079	1	1512	tags=11%, list=10%, signal=12%
GO_EXOCYTIC_VESICLE	GO_EXOCYTIC_VESICLE		159	-0.245285	-0.983296	0.507304	0.933792	1	2703	tags=21%, list=18%, signal=26%
GO_TRANS_GOLGI_NETWORK_MEMBRANE	GO_TRANS_GOLGI_NETWORK_MEMBRANE		74	-0.275682	-0.981435	0.479699	0.932481	1	498	tags=7%, list=3%, signal=7%
GO_NUCLEAR_PERIPHERY	GO_NUCLEAR_PERIPHERY		121	-0.253145	-0.979652	0.509246	0.93013	1	3020	tags=18%, list=20%, signal=23%
GO_ENDOCYTIC_VESICLE	GO_ENDOCYTIC_VESICLE		247	-0.231572	-0.977231	0.541878	0.930071	1	3475	tags=25%, list=24%, signal=32%
GO_MYOSIN_COMPLEX	GO_MYOSIN_COMPLEX		49	-0.286981	-0.972244	0.519142	0.941059	1	1586	tags=20%, list=11%, signal=23%
GO_VACUOLAR_MEMBRANE	GO_VACUOLAR_MEMBRANE		335	-0.223503	-0.970114	0.559855	0.940033	1	2280	tags=15%, list=15%, signal=17%
GO_PROTEIN_KINASE_COMPLEX	GO_PROTEIN_KINASE_COMPLEX		93	-0.262123	-0.968191	0.531519	0.93887	1	2522	tags=23%, list=17%, signal=27%
GO_ENDOPEPTIDASE_COMPLEX	GO_ENDOPEPTIDASE_COMPLEX		62	-0.275863	-0.967633	0.533233	0.932214	1	5240	tags=39%, list=35%, signal=60%
GO_NUCLEAR_CHROMOSOME	GO_NUCLEAR_CHROMOSOME		459	-0.216755	-0.958735	0.59838	0.956018	1	5035	tags=35%, list=34%, signal=51%
GO_PHOTORECEPTOR_OUTER_SEGMENT	GO_PHOTORECEPTOR_OUTER_SEGMENT		45	-0.287587	-0.958549	0.52187	0.947904	1	1288	tags=18%, list=9%, signal=19%
GO_PIGMENT_GRANULE	GO_PIGMENT_GRANULE		95	-0.2535	-0.95774	0.548798	0.942401	1	3356	tags=28%, list=23%, signal=37%
GO_LAMELLIPODIUM	GO_LAMELLIPODIUM		170	-0.23724	-0.955883	0.550471	0.940941	1	1952	tags=18%, list=13%, signal=20%
GO_SYNAPTIC_VESICLE_MEMBRANE	GO_SYNAPTIC_VESICLE_MEMBRANE		74	-0.264024	-0.95439	0.537167	0.937728	1	3684	tags=34%, list=25%, signal=45%
GO_PEPTIDASE_COMPLEX	GO_PEPTIDASE_COMPLEX		81	-0.260169	-0.953467	0.553412	0.932754	1	4763	tags=31%, list=32%, signal=45%
GO_ORGANELLAR_LARGE_RIBOSOMAL_SUBUNIT	GO_ORGANELLAR_LARGE_RIBOSOMAL_SUBUNIT		53	-0.279234	-0.952671	0.557252	0.927518	1	5487	tags=53%, list=37%, signal=84%
GO_DISTAL_AXON	GO_DISTAL_AXON		215	-0.227975	-0.950505	0.593434	0.927151	1	2539	tags=21%, list=17%, signal=25%
GO_MICROBODY_PART	GO_MICROBODY_PART		85	-0.259048	-0.946887	0.587087	0.931851	1	3604	tags=28%, list=24%, signal=37%
GO_CAVEOLA	GO_CAVEOLA		66	-0.262327	-0.932919	0.567073	0.973114	1	3223	tags=30%, list=22%, signal=39%
GO_EXTRINSIC_COMPONENT_OF_PLASMA_MEMBRANE	GO_EXTRINSIC_COMPONENT_OF_PLASMA_MEMBRANE		114	-0.24088	-0.932767	0.58133	0.965406	1	2348	tags=19%, list=16%, signal=23%
GO_MIDBODY	GO_MIDBODY		142	-0.237096	-0.931838	0.609459	0.960594	1	2747	tags=19%, list=19%, signal=23%
GO_NUCLEAR_ENVELOPE	GO_NUCLEAR_ENVELOPE		384	-0.212374	-0.928663	0.684024	0.963616	1	3327	tags=20%, list=23%, signal=25%
GO_RUFFLE_MEMBRANE	GO_RUFFLE_MEMBRANE		84	-0.255101	-0.928411	0.595065	0.956595	1	293	tags=6%, list=2%, signal=6%
GO_TRANSPORT_VESICLE	GO_TRANSPORT_VESICLE		299	-0.216768	-0.927681	0.661922	0.951264	1	2703	tags=19%, list=18%, signal=23%
GO_ENDOSOMAL_PART	GO_ENDOSOMAL_PART		420	-0.209876	-0.924157	0.695498	0.955848	1	2737	tags=18%, list=19%, signal=21%
GO_CLATHRIN_COATED_PIT	GO_CLATHRIN_COATED_PIT		60	-0.263813	-0.923012	0.603369	0.952061	1	3091	tags=25%, list=21%, signal=31%
GO_MITOCHONDRIAL_PROTEIN_COMPLEX	GO_MITOCHONDRIAL_PROTEIN_COMPLEX		206	-0.222212	-0.920053	0.669271	0.953994	1	5039	tags=38%, list=34%, signal=57%
GO_CHROMOSOME_CENTROMERIC_REGION	GO_CHROMOSOME_CENTROMERIC_REGION		142	-0.232941	-0.917122	0.672154	0.955856	1	2108	tags=13%, list=14%, signal=15%
GO_VACUOLAR_PART	GO_VACUOLAR_PART		448	-0.204732	-0.910759	0.740868	0.968291	1	2280	tags=14%, list=15%, signal=16%
GO_SPERM_PART	GO_SPERM_PART		91	-0.241991	-0.90761	0.650725	0.970236	1	2680	tags=22%, list=18%, signal=27%
GO_MITOCHONDRIAL_MEMBRANE_PART	GO_MITOCHONDRIAL_MEMBRANE_PART		158	-0.224974	-0.904251	0.686747	0.974135	1	4442	tags=35%, list=30%, signal=49%
GO_AXON_PART	GO_AXON_PART		290	-0.210679	-0.896647	0.747002	0.990567	1	2539	tags=20%, list=17%, signal=24%
GO_CHROMATIN	GO_CHROMATIN		445	-0.202199	-0.893456	0.786295	0.992982	1	4993	tags=35%, list=34%, signal=51%
GO_ACTOMYOSIN	GO_ACTOMYOSIN		63	-0.251758	-0.884181	0.6875	1	1	1940	tags=22%, list=13%, signal=25%
GO_PLASMA_MEMBRANE_RAFT	GO_PLASMA_MEMBRANE_RAFT		88	-0.235744	-0.874762	0.708696	1	1	3223	tags=30%, list=22%, signal=38%
GO_POLYMERIC_CYTOSKELETAL_FIBER	GO_POLYMERIC_CYTOSKELETAL_FIBER		438	-0.196129	-0.8723	0.843641	1	1	2541	tags=17%, list=17%, signal=20%
GO_BLOOD_MICROPARTICLE	GO_BLOOD_MICROPARTICLE		66	-0.248749	-0.872148	0.704478	1	1	3353	tags=35%, list=23%, signal=45%
GO_SPINDLE_POLE	GO_SPINDLE_POLE		131	-0.219055	-0.870174	0.745324	1	1	1232	tags=11%, list=8%, signal=12%
GO_CYTOPLASMIC_REGION	GO_CYTOPLASMIC_REGION		359	-0.197907	-0.863021	0.843787	1	1	2326	tags=16%, list=16%, signal=18%
GO_CYTOPLASMIC_SIDE_OF_MEMBRANE	GO_CYTOPLASMIC_SIDE_OF_MEMBRANE		140	-0.218759	-0.858029	0.777778	1	1	2002	tags=16%, list=14%, signal=18%
GO_CONDENSED_NUCLEAR_CHROMOSOME	GO_CONDENSED_NUCLEAR_CHROMOSOME		54	-0.249609	-0.846598	0.718654	1	1	4611	tags=31%, list=31%, signal=46%
GO_TERTIARY_GRANULE	GO_TERTIARY_GRANULE		133	-0.217024	-0.845719	0.807114	1	1	3864	tags=28%, list=26%, signal=37%
GO_SPINDLE	GO_SPINDLE		270	-0.19884	-0.844452	0.86135	1	1	2586	tags=18%, list=18%, signal=21%
GO_ORGANELLE_ENVELOPE_LUMEN	GO_ORGANELLE_ENVELOPE_LUMEN		72	-0.231376	-0.833625	0.760479	1	1	3555	tags=24%, list=24%, signal=31%
GO_COATED_VESICLE	GO_COATED_VESICLE		232	-0.199926	-0.83313	0.857332	1	1	2905	tags=20%, list=20%, signal=25%
GO_SPINDLE_MICROTUBULE	GO_SPINDLE_MICROTUBULE		45	-0.255905	-0.830847	0.744548	1	1	2228	tags=22%, list=15%, signal=26%
GO_ER_TO_GOLGI_TRANSPORT_VESICLE_MEMBRANE	GO_ER_TO_GOLGI_TRANSPORT_VESICLE_MEMBRANE		53	-0.241829	-0.827162	0.757812	1	1	1122	tags=11%, list=8%, signal=12%
GO_NUCLEAR_TRANSCRIPTION_FACTOR_COMPLEX	GO_NUCLEAR_TRANSCRIPTION_FACTOR_COMPLEX		171	-0.200257	-0.81723	0.865535	1	1	4155	tags=29%, list=28%, signal=39%
GO_PHAGOCYTIC_VESICLE_MEMBRANE	GO_PHAGOCYTIC_VESICLE_MEMBRANE		66	-0.230756	-0.815344	0.815592	1	1	4700	tags=38%, list=32%, signal=55%
GO_TRANSCRIPTION_FACTOR_COMPLEX	GO_TRANSCRIPTION_FACTOR_COMPLEX		275	-0.189486	-0.806625	0.928311	1	1	2715	tags=19%, list=18%, signal=22%
GO_RNA_POLYMERASE_II_TRANSCRIPTION_FACTOR_COMPLEX	GO_RNA_POLYMERASE_II_TRANSCRIPTION_FACTOR_COMPLEX		139	-0.199848	-0.802369	0.872576	1	1	3721	tags=24%, list=25%, signal=31%
GO_CELL_CORTEX_PART	GO_CELL_CORTEX_PART		136	-0.199817	-0.7927	0.881944	1	1	2396	tags=16%, list=16%, signal=19%
GO_ANCHORING_JUNCTION	GO_ANCHORING_JUNCTION		498	-0.176977	-0.78977	0.978136	1	1	2524	tags=16%, list=17%, signal=19%
GO_CORTICAL_CYTOSKELETON	GO_CORTICAL_CYTOSKELETON		90	-0.211323	-0.787994	0.878492	1	1	2396	tags=17%, list=16%, signal=20%
GO_SITE_OF_POLARIZED_GROWTH	GO_SITE_OF_POLARIZED_GROWTH		144	-0.197694	-0.783256	0.94504	1	1	2539	tags=18%, list=17%, signal=22%
GO_LATE_ENDOSOME_MEMBRANE	GO_LATE_ENDOSOME_MEMBRANE		102	-0.204631	-0.78076	0.898305	1	1	3281	tags=19%, list=22%, signal=24%
GO_ORGANELLE_INNER_MEMBRANE	GO_ORGANELLE_INNER_MEMBRANE		402	-0.177154	-0.777861	0.987224	1	1	4621	tags=33%, list=31%, signal=46%
GO_CELL_SUBSTRATE_JUNCTION	GO_CELL_SUBSTRATE_JUNCTION		382	-0.176284	-0.773654	0.982332	1	1	2524	tags=16%, list=17%, signal=18%
GO_SPECIFIC_GRANULE_MEMBRANE	GO_SPECIFIC_GRANULE_MEMBRANE		76	-0.202507	-0.741643	0.908309	1	1	3923	tags=30%, list=27%, signal=41%
GO_EARLY_ENDOSOME_MEMBRANE	GO_EARLY_ENDOSOME_MEMBRANE		112	-0.194087	-0.737212	0.949778	1	1	2392	tags=15%, list=16%, signal=18%
GO_SCF_UBIQUITIN_LIGASE_COMPLEX	GO_SCF_UBIQUITIN_LIGASE_COMPLEX		57	-0.215427	-0.730109	0.894188	1	1	2780	tags=19%, list=19%, signal=24%
GO_TRANSCRIPTIONAL_REPRESSOR_COMPLEX	GO_TRANSCRIPTIONAL_REPRESSOR_COMPLEX		75	-0.19942	-0.728722	0.924357	1	1	1920	tags=12%, list=13%, signal=14%
GO_ATPASE_COMPLEX	GO_ATPASE_COMPLEX		85	-0.196036	-0.728205	0.937677	1	1	3042	tags=18%, list=21%, signal=22%
GO_NUCLEAR_INNER_MEMBRANE	GO_NUCLEAR_INNER_MEMBRANE		47	-0.217255	-0.721659	0.900612	1	1	3098	tags=19%, list=21%, signal=24%
GO_PROTEIN_SERINE_THREONINE_PHOSPHATASE_COMPLEX	GO_PROTEIN_SERINE_THREONINE_PHOSPHATASE_COMPLEX		40	-0.21907	-0.712872	0.919304	1	1	4744	tags=38%, list=32%, signal=55%
GO_TRANSFERASE_COMPLEX_TRANSFERRING_PHOSPHORUS_CONTAINING_GROUPS	GO_TRANSFERASE_COMPLEX_TRANSFERRING_PHOSPHORUS_CONTAINING_GROUPS		226	-0.163669	-0.68126	0.996073	1	1	2548	tags=15%, list=17%, signal=18%
GO_OTHER_ORGANISM	GO_OTHER_ORGANISM		61	-0.193765	-0.680327	0.946401	1	1	1406	tags=10%, list=10%, signal=11%
GO_TRANSCRIPTION_ELONGATION_FACTOR_COMPLEX	GO_TRANSCRIPTION_ELONGATION_FACTOR_COMPLEX		40	-0.212955	-0.677954	0.933014	1	1	1033	tags=8%, list=7%, signal=8%
GO_P_BODY	GO_P_BODY		68	-0.18827	-0.671089	0.967742	1	1	1510	tags=10%, list=10%, signal=11%
GO_TRANS_GOLGI_NETWORK	GO_TRANS_GOLGI_NETWORK		191	-0.164034	-0.669884	1	1	1	2781	tags=15%, list=19%, signal=18%
GO_PHAGOCYTIC_VESICLE	GO_PHAGOCYTIC_VESICLE		116	-0.17215	-0.66484	0.991608	1	1	4497	tags=31%, list=30%, signal=44%
GO_TERTIARY_GRANULE_MEMBRANE	GO_TERTIARY_GRANULE_MEMBRANE		60	-0.190555	-0.664469	0.954186	1	1	4070	tags=30%, list=28%, signal=41%
GO_AZUROPHIL_GRANULE_MEMBRANE	GO_AZUROPHIL_GRANULE_MEMBRANE		50	-0.198035	-0.663816	0.954819	1	1	3397	tags=16%, list=23%, signal=21%
GO_SM_LIKE_PROTEIN_FAMILY_COMPLEX	GO_SM_LIKE_PROTEIN_FAMILY_COMPLEX		71	-0.18416	-0.655347	0.975721	1	1	4601	tags=24%, list=31%, signal=35%
GO_CULLIN_RING_UBIQUITIN_LIGASE_COMPLEX	GO_CULLIN_RING_UBIQUITIN_LIGASE_COMPLEX		136	-0.166351	-0.647432	0.990579	1	1	2794	tags=16%, list=19%, signal=20%
GO_FICOLIN_1_RICH_GRANULE_MEMBRANE	GO_FICOLIN_1_RICH_GRANULE_MEMBRANE		52	-0.189984	-0.645031	0.978328	1	1	4070	tags=29%, list=28%, signal=40%
GO_INTERMEDIATE_FILAMENT_CYTOSKELETON	GO_INTERMEDIATE_FILAMENT_CYTOSKELETON		75	-0.173836	-0.627957	0.985528	1	1	4368	tags=29%, list=30%, signal=41%
GO_PROTEIN_ACETYLTRANSFERASE_COMPLEX	GO_PROTEIN_ACETYLTRANSFERASE_COMPLEX		78	-0.172124	-0.623882	0.985465	1	1	4717	tags=29%, list=32%, signal=43%
GO_HISTONE_METHYLTRANSFERASE_COMPLEX	GO_HISTONE_METHYLTRANSFERASE_COMPLEX		77	-0.171597	-0.623217	0.993985	1	1	5189	tags=32%, list=35%, signal=50%
GO_METHYLTRANSFERASE_COMPLEX	GO_METHYLTRANSFERASE_COMPLEX		102	-0.158512	-0.598316	0.998551	1	1	5189	tags=32%, list=35%, signal=50%
GO_RNA_POLYMERASE_II_HOLOENZYME	GO_RNA_POLYMERASE_II_HOLOENZYME		75	-0.163772	-0.590663	0.991111	1	1	3721	tags=20%, list=25%, signal=27%
GO_PML_BODY	GO_PML_BODY		88	-0.150185	-0.562394	1	1	1	1812	tags=8%, list=12%, signal=9%
GO_SITE_OF_DOUBLE_STRAND_BREAK	GO_SITE_OF_DOUBLE_STRAND_BREAK		46	-0.165493	-0.545173	0.993661	1	1	2027	tags=11%, list=14%, signal=13%
GO_SITE_OF_DNA_DAMAGE	GO_SITE_OF_DNA_DAMAGE		57	-0.15635	-0.537087	0.995455	1	1	2027	tags=11%, list=14%, signal=12%
GO_RNA_POLYMERASE_COMPLEX	GO_RNA_POLYMERASE_COMPLEX		100	-0.138525	-0.520824	1	1	1	3721	tags=19%, list=25%, signal=25%
GO_SWI_SNF_SUPERFAMILY_TYPE_COMPLEX	GO_SWI_SNF_SUPERFAMILY_TYPE_COMPLEX		66	-0.143881	-0.51262	1	1	1	5070	tags=30%, list=34%, signal=46%
GO_NUCLEAR_PORE	GO_NUCLEAR_PORE		70	-0.143391	-0.507693	0.998525	1	1	5519	tags=37%, list=37%, signal=59%
GO_PRECATALYTIC_SPLICEOSOME	GO_PRECATALYTIC_SPLICEOSOME		42	-0.153745	-0.504523	0.998387	1	1	2700	tags=12%, list=18%, signal=15%
GO_U2_TYPE_SPLICEOSOMAL_COMPLEX	GO_U2_TYPE_SPLICEOSOMAL_COMPLEX		77	-0.140695	-0.499866	1	1	1	6322	tags=40%, list=43%, signal=70%
GO_SPLICEOSOMAL_COMPLEX	GO_SPLICEOSOMAL_COMPLEX		159	-0.0862252	-0.349659	1	1	1	6423	tags=39%, list=43%, signal=68%

## Sheet: MF_AF_LAA
NAME	GS<br> follow link to MSigDB	GS DETAILS	SIZE	ES	NES	NOM p-val	FDR q-val	FWER p-val	RANK AT MAX	LEADING EDGE
GO_TRANSLATION_REGULATOR_ACTIVITY	GO_TRANSLATION_REGULATOR_ACTIVITY	Details ...	114	0.389157	1.67269	0	0.327802	0.195	5267	tags=57%, list=36%, signal=88%
GO_TRANSLATION_INITIATION_FACTOR_ACTIVITY	GO_TRANSLATION_INITIATION_FACTOR_ACTIVITY	Details ...	46	0.453066	1.66173	0.00576369	0.181223	0.213	5653	tags=70%, list=38%, signal=112%
GO_EXTRACELLULAR_MATRIX_STRUCTURAL_CONSTITUENT	GO_EXTRACELLULAR_MATRIX_STRUCTURAL_CONSTITUENT	Details ...	129	0.375104	1.62452	0	0.173833	0.292	2216	tags=33%, list=15%, signal=38%
GO_LIGASE_ACTIVITY_FORMING_CARBON_OXYGEN_BONDS	GO_LIGASE_ACTIVITY_FORMING_CARBON_OXYGEN_BONDS	Details ...	41	0.424221	1.54207	0.0215633	0.274419	0.529	3329	tags=37%, list=23%, signal=47%
GO_UDP_GLYCOSYLTRANSFERASE_ACTIVITY	GO_UDP_GLYCOSYLTRANSFERASE_ACTIVITY	Details ...	93	0.357249	1.47807	0.00946372	0.387932	0.729	1913	tags=27%, list=13%, signal=31%
GO_TRANSLATION_FACTOR_ACTIVITY_RNA_BINDING	GO_TRANSLATION_FACTOR_ACTIVITY_RNA_BINDING	Details ...	75	0.36825	1.47	0.00911854	0.347177	0.752	4024	tags=44%, list=27%, signal=60%
GO_TRANSLATION_REGULATOR_ACTIVITY_NUCLEIC_ACID_BINDING	GO_TRANSLATION_REGULATOR_ACTIVITY_NUCLEIC_ACID_BINDING	Details ...	91	0.361069	1.46898	0.0231023	0.299269	0.755	3888	tags=43%, list=26%, signal=58%
GO_GLYCOSAMINOGLYCAN_BINDING	GO_GLYCOSAMINOGLYCAN_BINDING	Details ...	140	0.329911	1.45998	0.00377358	0.282569	0.779	2150	tags=33%, list=15%, signal=38%
GO_HEPARIN_BINDING	GO_HEPARIN_BINDING	Details ...	104	0.337599	1.43307	0.0141844	0.314112	0.847	1981	tags=35%, list=13%, signal=40%
GO_MICROTUBULE_MOTOR_ACTIVITY	GO_MICROTUBULE_MOTOR_ACTIVITY	Details ...	58	0.369112	1.41625	0.0241692	0.325058	0.886	1836	tags=28%, list=12%, signal=31%
GO_COLLAGEN_BINDING	GO_COLLAGEN_BINDING	Details ...	55	0.378072	1.40363	0.0561798	0.329388	0.909	965	tags=24%, list=7%, signal=25%
GO_MOTOR_ACTIVITY	GO_MOTOR_ACTIVITY	Details ...	97	0.331599	1.3903	0.0325733	0.335868	0.931	3131	tags=35%, list=21%, signal=44%
GO_ACETYLGLUCOSAMINYLTRANSFERASE_ACTIVITY	GO_ACETYLGLUCOSAMINYLTRANSFERASE_ACTIVITY	Details ...	40	0.380311	1.36011	0.0564516	0.395932	0.962	1668	tags=25%, list=11%, signal=28%
GO_GROWTH_FACTOR_BINDING	GO_GROWTH_FACTOR_BINDING	Details ...	113	0.311476	1.34493	0.0323741	0.410085	0.973	1717	tags=27%, list=12%, signal=31%
GO_PHOSPHORIC_DIESTER_HYDROLASE_ACTIVITY	GO_PHOSPHORIC_DIESTER_HYDROLASE_ACTIVITY	Details ...	72	0.336796	1.33553	0.0620915	0.411054	0.977	2469	tags=28%, list=17%, signal=33%
GO_ACTIVATING_TRANSCRIPTION_FACTOR_BINDING	GO_ACTIVATING_TRANSCRIPTION_FACTOR_BINDING	Details ...	60	0.348869	1.31346	0.0703364	0.456283	0.986	2243	tags=27%, list=15%, signal=31%
GO_AMINO_ACID_TRANSMEMBRANE_TRANSPORTER_ACTIVITY	GO_AMINO_ACID_TRANSMEMBRANE_TRANSPORTER_ACTIVITY	Details ...	50	0.355799	1.30422	0.123167	0.462916	0.99	1437	tags=24%, list=10%, signal=26%
GO_EXTRACELLULAR_MATRIX_BINDING	GO_EXTRACELLULAR_MATRIX_BINDING	Details ...	48	0.34519	1.26515	0.116402	0.580756	0.997	1476	tags=27%, list=10%, signal=30%
GO_CALCIUM_DEPENDENT_PROTEIN_BINDING	GO_CALCIUM_DEPENDENT_PROTEIN_BINDING	Details ...	45	0.34871	1.24661	0.137741	0.627507	0.999	2485	tags=31%, list=17%, signal=37%
GO_ORGANIC_ACID_TRANSMEMBRANE_TRANSPORTER_ACTIVITY	GO_ORGANIC_ACID_TRANSMEMBRANE_TRANSPORTER_ACTIVITY	Details ...	93	0.29823	1.23613	0.1	0.639331	0.999	1437	tags=23%, list=10%, signal=25%
GO_MONOOXYGENASE_ACTIVITY	GO_MONOOXYGENASE_ACTIVITY		43	0.33795	1.23423	0.14	0.616402	0.999	1346	tags=23%, list=9%, signal=26%
GO_TRNA_BINDING	GO_TRNA_BINDING		51	0.331803	1.23078	0.122754	0.603099	0.999	4157	tags=41%, list=28%, signal=57%
GO_CYTOKINE_RECEPTOR_BINDING	GO_CYTOKINE_RECEPTOR_BINDING		156	0.271541	1.22941	0.0719697	0.581685	0.999	944	tags=14%, list=6%, signal=15%
GO_PHOSPHATIDYLINOSITOL_BISPHOSPHATE_BINDING	GO_PHOSPHATIDYLINOSITOL_BISPHOSPHATE_BINDING		75	0.311286	1.22871	0.115385	0.560752	0.999	3360	tags=37%, list=23%, signal=48%
GO_PHOSPHOLIPID_BINDING	GO_PHOSPHOLIPID_BINDING		318	0.243919	1.20661	0.027027	0.631494	1	3219	tags=29%, list=22%, signal=37%
GO_TRANSFERASE_ACTIVITY_TRANSFERRING_HEXOSYL_GROUPS	GO_TRANSFERASE_ACTIVITY_TRANSFERRING_HEXOSYL_GROUPS		149	0.2652	1.17273	0.14	0.762278	1	1913	tags=20%, list=13%, signal=23%
GO_PROTEIN_CONTAINING_COMPLEX_SCAFFOLD_ACTIVITY	GO_PROTEIN_CONTAINING_COMPLEX_SCAFFOLD_ACTIVITY		69	0.298523	1.17103	0.186186	0.741724	1	2972	tags=29%, list=20%, signal=36%
GO_SULFUR_COMPOUND_BINDING	GO_SULFUR_COMPOUND_BINDING		170	0.259629	1.1685	0.129167	0.727416	1	2005	tags=24%, list=14%, signal=28%
GO_PROTEIN_N_TERMINUS_BINDING	GO_PROTEIN_N_TERMINUS_BINDING		94	0.282844	1.16718	0.156923	0.709103	1	3793	tags=31%, list=26%, signal=41%
GO_TRANSFERASE_ACTIVITY_TRANSFERRING_ALKYL_OR_ARYL_OTHER_THAN_METHYL_GROUPS	GO_TRANSFERASE_ACTIVITY_TRANSFERRING_ALKYL_OR_ARYL_OTHER_THAN_METHYL_GROUPS		47	0.321855	1.16642	0.180233	0.688553	1	2106	tags=30%, list=14%, signal=35%
GO_PHOSPHATIDYLINOSITOL_PHOSPHATE_BINDING	GO_PHOSPHATIDYLINOSITOL_PHOSPHATE_BINDING		123	0.263682	1.1639	0.125926	0.677592	1	3360	tags=33%, list=23%, signal=43%
GO_PHOSPHATIDYLINOSITOL_BINDING	GO_PHOSPHATIDYLINOSITOL_BINDING		199	0.249483	1.16352	0.111111	0.658455	1	3360	tags=31%, list=23%, signal=39%
GO_RECEPTOR_TYROSINE_KINASE_BINDING	GO_RECEPTOR_TYROSINE_KINASE_BINDING		55	0.3061	1.1622	0.193461	0.644374	1	2887	tags=36%, list=20%, signal=45%
GO_PHOSPHOLIPID_TRANSPORTER_ACTIVITY	GO_PHOSPHOLIPID_TRANSPORTER_ACTIVITY		50	0.315819	1.16155	0.206434	0.628665	1	3200	tags=44%, list=22%, signal=56%
GO_ORGANIC_ANION_TRANSMEMBRANE_TRANSPORTER_ACTIVITY	GO_ORGANIC_ANION_TRANSMEMBRANE_TRANSPORTER_ACTIVITY		124	0.26541	1.15892	0.134058	0.621772	1	1437	tags=19%, list=10%, signal=21%
GO_GTPASE_BINDING	GO_GTPASE_BINDING		464	0.224612	1.14935	0.0551181	0.643553	1	4121	tags=34%, list=28%, signal=46%
GO_PROTEIN_TYROSINE_KINASE_BINDING	GO_PROTEIN_TYROSINE_KINASE_BINDING		68	0.289739	1.13454	0.217009	0.692893	1	3330	tags=40%, list=23%, signal=51%
GO_P53_BINDING	GO_P53_BINDING		58	0.292733	1.13192	0.230539	0.686638	1	2197	tags=17%, list=15%, signal=20%
GO_ION_CHANNEL_BINDING	GO_ION_CHANNEL_BINDING		100	0.267961	1.13149	0.207885	0.670719	1	1421	tags=19%, list=10%, signal=21%
GO_PROTEIN_KINASE_A_BINDING	GO_PROTEIN_KINASE_A_BINDING		44	0.308323	1.11372	0.276423	0.732576	1	1724	tags=25%, list=12%, signal=28%
GO_METHYLATED_HISTONE_BINDING	GO_METHYLATED_HISTONE_BINDING		56	0.287062	1.10229	0.252199	0.768893	1	1966	tags=18%, list=13%, signal=21%
GO_RAB_GTPASE_BINDING	GO_RAB_GTPASE_BINDING		143	0.2455	1.09737	0.255172	0.773677	1	3942	tags=36%, list=27%, signal=48%
GO_RHO_GUANYL_NUCLEOTIDE_EXCHANGE_FACTOR_ACTIVITY	GO_RHO_GUANYL_NUCLEOTIDE_EXCHANGE_FACTOR_ACTIVITY		70	0.271967	1.08561	0.284375	0.812447	1	2021	tags=21%, list=14%, signal=25%
GO_SMALL_GTPASE_BINDING	GO_SMALL_GTPASE_BINDING		381	0.218373	1.08461	0.183333	0.79883	1	3884	tags=32%, list=26%, signal=42%
GO_MODIFIED_AMINO_ACID_BINDING	GO_MODIFIED_AMINO_ACID_BINDING		59	0.281894	1.08303	0.305638	0.788884	1	2242	tags=27%, list=15%, signal=32%
GO_STRUCTURAL_CONSTITUENT_OF_RIBOSOME	GO_STRUCTURAL_CONSTITUENT_OF_RIBOSOME		147	0.238722	1.07371	0.269663	0.818339	1	5096	tags=42%, list=35%, signal=64%
GO_TAU_PROTEIN_BINDING	GO_TAU_PROTEIN_BINDING		43	0.297546	1.07323	0.323204	0.803463	1	3360	tags=35%, list=23%, signal=45%
GO_RNA_HELICASE_ACTIVITY	GO_RNA_HELICASE_ACTIVITY		42	0.297041	1.06173	0.361111	0.841457	1	4428	tags=33%, list=30%, signal=47%
GO_CATALYTIC_ACTIVITY_ACTING_ON_A_TRNA	GO_CATALYTIC_ACTIVITY_ACTING_ON_A_TRNA		108	0.249739	1.06121	0.303448	0.826396	1	3443	tags=26%, list=23%, signal=34%
GO_SMAD_BINDING	GO_SMAD_BINDING		71	0.268934	1.05625	0.305882	0.834848	1	3394	tags=32%, list=23%, signal=42%
GO_TRANSFERASE_ACTIVITY_TRANSFERRING_GLYCOSYL_GROUPS	GO_TRANSFERASE_ACTIVITY_TRANSFERRING_GLYCOSYL_GROUPS		203	0.225605	1.05264	0.3	0.837083	1	1815	tags=18%, list=12%, signal=20%
GO_PHOSPHORIC_ESTER_HYDROLASE_ACTIVITY	GO_PHOSPHORIC_ESTER_HYDROLASE_ACTIVITY		290	0.213189	1.03975	0.314286	0.88478	1	1772	tags=16%, list=12%, signal=18%
GO_CADHERIN_BINDING	GO_CADHERIN_BINDING		286	0.214471	1.03878	0.305263	0.872746	1	3669	tags=29%, list=25%, signal=38%
GO_SIGNALING_ADAPTOR_ACTIVITY	GO_SIGNALING_ADAPTOR_ACTIVITY		65	0.261733	1.03368	0.390533	0.882632	1	842	tags=14%, list=6%, signal=15%
GO_FLAVIN_ADENINE_DINUCLEOTIDE_BINDING	GO_FLAVIN_ADENINE_DINUCLEOTIDE_BINDING		67	0.259966	1.0219	0.371105	0.927343	1	585	tags=9%, list=4%, signal=9%
GO_SECONDARY_ACTIVE_TRANSMEMBRANE_TRANSPORTER_ACTIVITY	GO_SECONDARY_ACTIVE_TRANSMEMBRANE_TRANSPORTER_ACTIVITY		147	0.225466	1.0176	0.39834	0.931952	1	1437	tags=16%, list=10%, signal=18%
GO_PROTEIN_TYROSINE_PHOSPHATASE_ACTIVITY	GO_PROTEIN_TYROSINE_PHOSPHATASE_ACTIVITY		87	0.246792	1.01367	0.405316	0.936392	1	2197	tags=21%, list=15%, signal=24%
GO_CATALYTIC_ACTIVITY_ACTING_ON_RNA	GO_CATALYTIC_ACTIVITY_ACTING_ON_RNA		291	0.211438	1.00823	0.419162	0.948462	1	3443	tags=24%, list=23%, signal=30%
GO_TRANSCRIPTION_COREPRESSOR_ACTIVITY	GO_TRANSCRIPTION_COREPRESSOR_ACTIVITY		205	0.215383	1.00248	0.442553	0.961359	1	3026	tags=23%, list=20%, signal=28%
GO_DNA_BINDING_TRANSCRIPTION_REPRESSOR_ACTIVITY_RNA_POLYMERASE_II_SPECIFIC	GO_DNA_BINDING_TRANSCRIPTION_REPRESSOR_ACTIVITY_RNA_POLYMERASE_II_SPECIFIC		174	0.219487	1.00051	0.487179	0.955645	1	2091	tags=19%, list=14%, signal=22%
GO_LIGASE_ACTIVITY	GO_LIGASE_ACTIVITY		121	0.22715	0.996786	0.485075	0.959387	1	3329	tags=26%, list=23%, signal=33%
GO_ANDROGEN_RECEPTOR_BINDING	GO_ANDROGEN_RECEPTOR_BINDING		43	0.27211	0.988337	0.495601	0.985752	1	2226	tags=19%, list=15%, signal=22%
GO_CELL_ADHESION_MOLECULE_BINDING	GO_CELL_ADHESION_MOLECULE_BINDING		416	0.197319	0.985728	0.55102	0.984451	1	2561	tags=21%, list=17%, signal=25%
GO_INTEGRIN_BINDING	GO_INTEGRIN_BINDING		108	0.232656	0.982177	0.509677	0.985899	1	1919	tags=20%, list=13%, signal=23%
GO_GUANYL_NUCLEOTIDE_BINDING	GO_GUANYL_NUCLEOTIDE_BINDING		299	0.200472	0.980623	0.51087	0.978645	1	3838	tags=32%, list=26%, signal=43%
GO_PROTEIN_TRANSPORTER_ACTIVITY	GO_PROTEIN_TRANSPORTER_ACTIVITY		82	0.236087	0.980476	0.46395	0.964468	1	4470	tags=45%, list=30%, signal=64%
GO_GUANYL_NUCLEOTIDE_EXCHANGE_FACTOR_ACTIVITY	GO_GUANYL_NUCLEOTIDE_EXCHANGE_FACTOR_ACTIVITY		189	0.212987	0.97975	0.530435	0.953728	1	2733	tags=22%, list=19%, signal=26%
GO_PHOSPHOPROTEIN_BINDING	GO_PHOSPHOPROTEIN_BINDING		71	0.247752	0.975967	0.529781	0.95838	1	1962	tags=18%, list=13%, signal=21%
GO_SOLUTE_CATION_SYMPORTER_ACTIVITY	GO_SOLUTE_CATION_SYMPORTER_ACTIVITY		55	0.259148	0.973374	0.488372	0.956784	1	1437	tags=16%, list=10%, signal=18%
GO_HEAT_SHOCK_PROTEIN_BINDING	GO_HEAT_SHOCK_PROTEIN_BINDING		107	0.232919	0.971166	0.535593	0.952957	1	877	tags=9%, list=6%, signal=10%
GO_CYSTEINE_TYPE_ENDOPEPTIDASE_ACTIVITY	GO_CYSTEINE_TYPE_ENDOPEPTIDASE_ACTIVITY		72	0.242552	0.966839	0.538217	0.958849	1	3852	tags=32%, list=26%, signal=43%
GO_RNA_POLYMERASE_II_DISTAL_ENHANCER_SEQUENCE_SPECIFIC_DNA_BINDING	GO_RNA_POLYMERASE_II_DISTAL_ENHANCER_SEQUENCE_SPECIFIC_DNA_BINDING		71	0.245338	0.966797	0.505587	0.945754	1	1947	tags=17%, list=13%, signal=19%
GO_PHOSPHATASE_BINDING	GO_PHOSPHATASE_BINDING		162	0.211083	0.950547	0.60262	1	1	2319	tags=20%, list=16%, signal=23%
GO_RHO_GTPASE_BINDING	GO_RHO_GTPASE_BINDING		155	0.209017	0.947002	0.602679	1	1	2200	tags=17%, list=15%, signal=20%
GO_OXIDOREDUCTASE_ACTIVITY_ACTING_ON_PAIRED_DONORS_WITH_INCORPORATION_OR_REDUCTION_OF_MOLECULAR_OXYGEN	GO_OXIDOREDUCTASE_ACTIVITY_ACTING_ON_PAIRED_DONORS_WITH_INCORPORATION_OR_REDUCTION_OF_MOLECULAR_OXYGEN		89	0.230242	0.944953	0.564669	1	1	1346	tags=15%, list=9%, signal=16%
GO_DNA_BINDING_TRANSCRIPTION_FACTOR_BINDING	GO_DNA_BINDING_TRANSCRIPTION_FACTOR_BINDING		303	0.193403	0.94246	0.697561	1	1	2295	tags=17%, list=16%, signal=19%
GO_IRON_ION_BINDING	GO_IRON_ION_BINDING		80	0.232138	0.941746	0.588589	0.991608	1	1941	tags=19%, list=13%, signal=21%
GO_ANTIPORTER_ACTIVITY	GO_ANTIPORTER_ACTIVITY		60	0.245214	0.941358	0.546584	0.980335	1	1020	tags=13%, list=7%, signal=14%
GO_STEROID_HORMONE_RECEPTOR_BINDING	GO_STEROID_HORMONE_RECEPTOR_BINDING		81	0.228528	0.938401	0.583072	0.98046	1	2548	tags=20%, list=17%, signal=24%
GO_RRNA_BINDING	GO_RRNA_BINDING		57	0.248758	0.931166	0.6	0.99696	1	4346	tags=35%, list=29%, signal=50%
GO_MYOSIN_BINDING	GO_MYOSIN_BINDING		54	0.248254	0.921245	0.618037	1	1	3762	tags=44%, list=25%, signal=59%
GO_RAS_GUANYL_NUCLEOTIDE_EXCHANGE_FACTOR_ACTIVITY	GO_RAS_GUANYL_NUCLEOTIDE_EXCHANGE_FACTOR_ACTIVITY		124	0.213802	0.916625	0.687719	1	1	2733	tags=23%, list=19%, signal=27%
GO_HYDROLASE_ACTIVITY_ACTING_ON_CARBON_NITROGEN_BUT_NOT_PEPTIDE_BONDS	GO_HYDROLASE_ACTIVITY_ACTING_ON_CARBON_NITROGEN_BUT_NOT_PEPTIDE_BONDS		90	0.221987	0.910309	0.669811	1	1	2071	tags=18%, list=14%, signal=21%
GO_CHAPERONE_BINDING	GO_CHAPERONE_BINDING		90	0.216371	0.907171	0.70088	1	1	1281	tags=10%, list=9%, signal=11%
GO_PROTEIN_KINASE_C_BINDING	GO_PROTEIN_KINASE_C_BINDING		43	0.253902	0.905362	0.621776	1	1	1476	tags=19%, list=10%, signal=21%
GO_RNA_POLYMERASE_II_SPECIFIC_DNA_BINDING_TRANSCRIPTION_FACTOR_BINDING	GO_RNA_POLYMERASE_II_SPECIFIC_DNA_BINDING_TRANSCRIPTION_FACTOR_BINDING		240	0.189839	0.903404	0.778723	1	1	2295	tags=15%, list=16%, signal=18%
GO_RIBOSOME_BINDING	GO_RIBOSOME_BINDING		48	0.24347	0.888866	0.669399	1	1	4273	tags=40%, list=29%, signal=56%
GO_REPRESSING_TRANSCRIPTION_FACTOR_BINDING	GO_REPRESSING_TRANSCRIPTION_FACTOR_BINDING		65	0.225203	0.880327	0.700581	1	1	2226	tags=18%, list=15%, signal=22%
GO_PHOSPHOPROTEIN_PHOSPHATASE_ACTIVITY	GO_PHOSPHOPROTEIN_PHOSPHATASE_ACTIVITY		158	0.195594	0.877676	0.816	1	1	1890	tags=15%, list=13%, signal=17%
GO_ENDORIBONUCLEASE_ACTIVITY	GO_ENDORIBONUCLEASE_ACTIVITY		48	0.23776	0.877032	0.687166	1	1	3237	tags=23%, list=22%, signal=29%
GO_GDP_BINDING	GO_GDP_BINDING		54	0.234473	0.875789	0.715116	1	1	4447	tags=48%, list=30%, signal=69%
GO_TUBULIN_BINDING	GO_TUBULIN_BINDING		261	0.18206	0.869352	0.890995	1	1	1889	tags=15%, list=13%, signal=16%
GO_ENHANCER_BINDING	GO_ENHANCER_BINDING		98	0.207587	0.867501	0.777778	1	1	2337	tags=18%, list=16%, signal=22%
GO_NUCLEAR_RECEPTOR_BINDING	GO_NUCLEAR_RECEPTOR_BINDING		99	0.201923	0.863141	0.788274	1	1	2548	tags=17%, list=17%, signal=21%
GO_UBIQUITIN_LIKE_PROTEIN_TRANSFERASE_ACTIVITY	GO_UBIQUITIN_LIKE_PROTEIN_TRANSFERASE_ACTIVITY		352	0.175268	0.85868	0.956284	1	1	3717	tags=26%, list=25%, signal=33%
GO_RNA_POLYMERASE_II_TRANSCRIPTION_FACTOR_BINDING	GO_RNA_POLYMERASE_II_TRANSCRIPTION_FACTOR_BINDING		43	0.234238	0.844036	0.765306	1	1	2700	tags=21%, list=18%, signal=26%
GO_NUCLEOTIDYLTRANSFERASE_ACTIVITY	GO_NUCLEOTIDYLTRANSFERASE_ACTIVITY		111	0.192569	0.834018	0.875421	1	1	2612	tags=20%, list=18%, signal=24%
GO_OXIDOREDUCTASE_ACTIVITY_ACTING_ON_A_SULFUR_GROUP_OF_DONORS	GO_OXIDOREDUCTASE_ACTIVITY_ACTING_ON_A_SULFUR_GROUP_OF_DONORS		50	0.226677	0.828523	0.771978	1	1	1244	tags=12%, list=8%, signal=13%
GO_UBIQUITIN_LIKE_PROTEIN_SPECIFIC_PROTEASE_ACTIVITY	GO_UBIQUITIN_LIKE_PROTEIN_SPECIFIC_PROTEASE_ACTIVITY		84	0.199808	0.809332	0.890365	1	1	3425	tags=27%, list=23%, signal=35%
GO_RIBONUCLEOPROTEIN_COMPLEX_BINDING	GO_RIBONUCLEOPROTEIN_COMPLEX_BINDING		114	0.191014	0.807803	0.916667	1	1	4273	tags=35%, list=29%, signal=49%
GO_MONOSACCHARIDE_BINDING	GO_MONOSACCHARIDE_BINDING		54	0.213692	0.804116	0.858434	1	1	1234	tags=13%, list=8%, signal=14%
GO_ATPASE_BINDING	GO_ATPASE_BINDING		66	0.201832	0.804107	0.856749	1	1	2334	tags=21%, list=16%, signal=25%
GO_ATPASE_ACTIVITY_COUPLED	GO_ATPASE_ACTIVITY_COUPLED		282	0.164569	0.799801	0.979275	1	1	2436	tags=17%, list=16%, signal=20%
GO_PROTON_TRANSMEMBRANE_TRANSPORTER_ACTIVITY	GO_PROTON_TRANSMEMBRANE_TRANSPORTER_ACTIVITY		81	0.194957	0.789475	0.89701	1	1	1880	tags=16%, list=13%, signal=18%
GO_MODIFICATION_DEPENDENT_PROTEIN_BINDING	GO_MODIFICATION_DEPENDENT_PROTEIN_BINDING		120	0.177096	0.766489	0.961938	1	1	2858	tags=18%, list=19%, signal=23%
GO_PROTEIN_METHYLTRANSFERASE_ACTIVITY	GO_PROTEIN_METHYLTRANSFERASE_ACTIVITY		60	0.196364	0.764868	0.938202	1	1	1780	tags=13%, list=12%, signal=15%
GO_EXONUCLEASE_ACTIVITY	GO_EXONUCLEASE_ACTIVITY		63	0.196657	0.763828	0.916905	1	1	2022	tags=13%, list=14%, signal=15%
GO_SINGLE_STRANDED_RNA_BINDING	GO_SINGLE_STRANDED_RNA_BINDING		73	0.193154	0.762728	0.931148	1	1	4070	tags=32%, list=28%, signal=43%
GO_CYSTEINE_TYPE_PEPTIDASE_ACTIVITY	GO_CYSTEINE_TYPE_PEPTIDASE_ACTIVITY		127	0.17758	0.760469	0.977778	1	1	3852	tags=29%, list=26%, signal=39%
GO_ENDONUCLEASE_ACTIVITY	GO_ENDONUCLEASE_ACTIVITY		97	0.180464	0.753331	0.945392	1	1	2975	tags=22%, list=20%, signal=27%
GO_TRANSCRIPTION_COREGULATOR_ACTIVITY	GO_TRANSCRIPTION_COREGULATOR_ACTIVITY		472	0.148555	0.75284	1	1	1	2335	tags=14%, list=16%, signal=17%
GO_SNARE_BINDING	GO_SNARE_BINDING		89	0.179937	0.752076	0.955631	1	1	3599	tags=31%, list=24%, signal=41%
GO_GTPASE_REGULATOR_ACTIVITY	GO_GTPASE_REGULATOR_ACTIVITY		258	0.155398	0.746429	1	1	1	3632	tags=27%, list=25%, signal=35%
GO_RNA_POLYMERASE_ACTIVITY	GO_RNA_POLYMERASE_ACTIVITY		40	0.211953	0.745332	0.884726	1	1	2842	tags=25%, list=19%, signal=31%
GO_NUCLEOSIDE_TRIPHOSPHATASE_REGULATOR_ACTIVITY	GO_NUCLEOSIDE_TRIPHOSPHATASE_REGULATOR_ACTIVITY		293	0.152681	0.739302	1	1	1	3799	tags=28%, list=26%, signal=37%
GO_SYNTAXIN_BINDING	GO_SYNTAXIN_BINDING		58	0.19463	0.737967	0.929448	1	1	3551	tags=33%, list=24%, signal=43%
GO_MRNA_3_UTR_BINDING	GO_MRNA_3_UTR_BINDING		65	0.188057	0.734645	0.952522	1	1	4241	tags=32%, list=29%, signal=45%
GO_NUCLEAR_RECEPTOR_TRANSCRIPTION_COACTIVATOR_ACTIVITY	GO_NUCLEAR_RECEPTOR_TRANSCRIPTION_COACTIVATOR_ACTIVITY		58	0.185574	0.714483	0.958466	1	1	5010	tags=34%, list=34%, signal=52%
GO_MANGANESE_ION_BINDING	GO_MANGANESE_ION_BINDING		45	0.191465	0.688272	0.952663	1	1	2706	tags=20%, list=18%, signal=24%
GO_METAL_CLUSTER_BINDING	GO_METAL_CLUSTER_BINDING		56	0.181269	0.687563	0.977654	1	1	908	tags=7%, list=6%, signal=8%
GO_HELICASE_ACTIVITY	GO_HELICASE_ACTIVITY		129	0.150177	0.663664	1	1	1	4145	tags=27%, list=28%, signal=37%
GO_BASAL_TRANSCRIPTION_MACHINERY_BINDING	GO_BASAL_TRANSCRIPTION_MACHINERY_BINDING		50	0.17167	0.636701	0.991018	1	1	1310	tags=8%, list=9%, signal=9%
GO_PURINE_NTP_DEPENDENT_HELICASE_ACTIVITY	GO_PURINE_NTP_DEPENDENT_HELICASE_ACTIVITY		65	0.162318	0.629682	0.990854	1	1	4145	tags=29%, list=28%, signal=40%
GO_RIBONUCLEASE_ACTIVITY	GO_RIBONUCLEASE_ACTIVITY		86	0.149226	0.616517	1	1	1	3237	tags=19%, list=22%, signal=24%
GO_RNA_METHYLTRANSFERASE_ACTIVITY	GO_RNA_METHYLTRANSFERASE_ACTIVITY		50	0.166072	0.604203	0.997215	1	1	3443	tags=24%, list=23%, signal=31%
GO_UBIQUITIN_LIKE_PROTEIN_BINDING	GO_UBIQUITIN_LIKE_PROTEIN_BINDING		87	0.14538	0.599357	0.993691	1	1	3928	tags=28%, list=27%, signal=37%
GO_DNA_HELICASE_ACTIVITY	GO_DNA_HELICASE_ACTIVITY		42	0.164814	0.589965	0.99729	1	1	2946	tags=24%, list=20%, signal=30%
GO_3_5_EXONUCLEASE_ACTIVITY	GO_3_5_EXONUCLEASE_ACTIVITY		43	0.147244	0.527352	0.996932	0.999488	1	1083	tags=7%, list=7%, signal=8%

## Sheet: MF_SR_LAA
NAME	GS<br> follow link to MSigDB	GS DETAILS	SIZE	ES	NES	NOM p-val	FDR q-val	FWER p-val	RANK AT MAX	LEADING EDGE
GO_GATED_CHANNEL_ACTIVITY	GO_GATED_CHANNEL_ACTIVITY	Details ...	194	-0.475719	-1.96727	0	0.00319301	0.004	2117	tags=36%, list=14%, signal=42%
GO_PASSIVE_TRANSMEMBRANE_TRANSPORTER_ACTIVITY	GO_PASSIVE_TRANSMEMBRANE_TRANSPORTER_ACTIVITY	Details ...	260	-0.459595	-1.95915	0	0.00197913	0.005	2117	tags=34%, list=14%, signal=39%
GO_CATION_CHANNEL_ACTIVITY	GO_CATION_CHANNEL_ACTIVITY	Details ...	186	-0.47192	-1.93258	0	0.00239891	0.009	2117	tags=37%, list=14%, signal=42%
GO_LIGAND_GATED_ION_CHANNEL_ACTIVITY	GO_LIGAND_GATED_ION_CHANNEL_ACTIVITY	Details ...	67	-0.540686	-1.91796	0	0.00238331	0.012	2085	tags=46%, list=14%, signal=54%
GO_LIGAND_GATED_CATION_CHANNEL_ACTIVITY	GO_LIGAND_GATED_CATION_CHANNEL_ACTIVITY	Details ...	56	-0.505166	-1.75392	0.0030722	0.0250792	0.145	2085	tags=46%, list=14%, signal=54%
GO_POTASSIUM_CHANNEL_ACTIVITY	GO_POTASSIUM_CHANNEL_ACTIVITY	Details ...	71	-0.487834	-1.74729	0	0.021804	0.152	1400	tags=35%, list=9%, signal=39%
GO_VOLTAGE_GATED_CATION_CHANNEL_ACTIVITY	GO_VOLTAGE_GATED_CATION_CHANNEL_ACTIVITY	Details ...	82	-0.471008	-1.72593	0.00142857	0.0239484	0.189	2117	tags=40%, list=14%, signal=47%
GO_TRANSMEMBRANE_SIGNALING_RECEPTOR_ACTIVITY	GO_TRANSMEMBRANE_SIGNALING_RECEPTOR_ACTIVITY	Details ...	460	-0.382347	-1.69403	0	0.0301381	0.263	2945	tags=33%, list=20%, signal=40%
GO_VOLTAGE_GATED_ION_CHANNEL_ACTIVITY	GO_VOLTAGE_GATED_ION_CHANNEL_ACTIVITY	Details ...	119	-0.434198	-1.6914	0	0.0280416	0.272	2117	tags=34%, list=14%, signal=40%
GO_CALCIUM_ION_TRANSMEMBRANE_TRANSPORTER_ACTIVITY	GO_CALCIUM_ION_TRANSMEMBRANE_TRANSPORTER_ACTIVITY	Details ...	93	-0.438694	-1.64074	0	0.0468421	0.438	2117	tags=30%, list=14%, signal=35%
GO_OXIDOREDUCTASE_ACTIVITY_ACTING_ON_NAD_P_H_QUINONE_OR_SIMILAR_COMPOUND_AS_ACCEPTOR	GO_OXIDOREDUCTASE_ACTIVITY_ACTING_ON_NAD_P_H_QUINONE_OR_SIMILAR_COMPOUND_AS_ACCEPTOR	Details ...	49	-0.475241	-1.60766	0.00768049	0.0611474	0.559	4324	tags=59%, list=29%, signal=83%
GO_METAL_ION_TRANSMEMBRANE_TRANSPORTER_ACTIVITY	GO_METAL_ION_TRANSMEMBRANE_TRANSPORTER_ACTIVITY	Details ...	269	-0.368429	-1.58045	0	0.074409	0.688	2371	tags=30%, list=16%, signal=36%
GO_G_PROTEIN_COUPLED_RECEPTOR_ACTIVITY	GO_G_PROTEIN_COUPLED_RECEPTOR_ACTIVITY	Details ...	179	-0.383755	-1.56163	0.00261097	0.0834307	0.755	2754	tags=35%, list=19%, signal=42%
GO_OXIDOREDUCTASE_ACTIVITY_ACTING_ON_PEROXIDE_AS_ACCEPTOR	GO_OXIDOREDUCTASE_ACTIVITY_ACTING_ON_PEROXIDE_AS_ACCEPTOR	Details ...	41	-0.475927	-1.55809	0.0188088	0.0803559	0.767	3406	tags=44%, list=23%, signal=57%
GO_POTASSIUM_ION_TRANSMEMBRANE_TRANSPORTER_ACTIVITY	GO_POTASSIUM_ION_TRANSMEMBRANE_TRANSPORTER_ACTIVITY	Details ...	93	-0.419677	-1.54916	0.00702247	0.0825967	0.796	1701	tags=31%, list=12%, signal=35%
GO_KINASE_INHIBITOR_ACTIVITY	GO_KINASE_INHIBITOR_ACTIVITY	Details ...	53	-0.450578	-1.53923	0.0231839	0.0856135	0.833	2253	tags=32%, list=15%, signal=38%
GO_METALLOENDOPEPTIDASE_ACTIVITY	GO_METALLOENDOPEPTIDASE_ACTIVITY	Details ...	70	-0.423125	-1.51666	0.00733138	0.101808	0.886	2534	tags=36%, list=17%, signal=43%
GO_PEPTIDE_BINDING	GO_PEPTIDE_BINDING	Details ...	211	-0.358847	-1.50291	0	0.109392	0.917	2669	tags=28%, list=18%, signal=34%
GO_TRANSMEMBRANE_RECEPTOR_PROTEIN_KINASE_ACTIVITY	GO_TRANSMEMBRANE_RECEPTOR_PROTEIN_KINASE_ACTIVITY	Details ...	68	-0.4135	-1.45995	0.030837	0.159415	0.976	2324	tags=29%, list=16%, signal=35%
GO_TRANSMEMBRANE_RECEPTOR_PROTEIN_TYROSINE_KINASE_ACTIVITY	GO_TRANSMEMBRANE_RECEPTOR_PROTEIN_TYROSINE_KINASE_ACTIVITY	Details ...	53	-0.430111	-1.44986	0.0339506	0.16655	0.983	753	tags=19%, list=5%, signal=20%
GO_ANTIOXIDANT_ACTIVITY	GO_ANTIOXIDANT_ACTIVITY		59	-0.418776	-1.44498	0.0277778	0.165349	0.987	3406	tags=36%, list=23%, signal=46%
GO_CALCIUM_ION_BINDING	GO_CALCIUM_ION_BINDING		458	-0.322676	-1.43541	0	0.172287	0.992	2346	tags=25%, list=16%, signal=29%
GO_EXOGENOUS_PROTEIN_BINDING	GO_EXOGENOUS_PROTEIN_BINDING		55	-0.417926	-1.43232	0.0324074	0.169301	0.993	2538	tags=33%, list=17%, signal=39%
GO_HORMONE_BINDING	GO_HORMONE_BINDING		59	-0.401686	-1.4124	0.0455213	0.193466	0.998	3219	tags=46%, list=22%, signal=58%
GO_CATION_TRANSMEMBRANE_TRANSPORTER_ACTIVITY	GO_CATION_TRANSMEMBRANE_TRANSPORTER_ACTIVITY		390	-0.318287	-1.39805	0.00229885	0.20995	0.998	2371	tags=26%, list=16%, signal=30%
GO_AMIDE_BINDING	GO_AMIDE_BINDING		256	-0.327518	-1.3954	0.0200501	0.206479	0.998	2737	tags=28%, list=19%, signal=34%
GO_SCAFFOLD_PROTEIN_BINDING	GO_SCAFFOLD_PROTEIN_BINDING		53	-0.408528	-1.3926	0.0418605	0.203674	0.998	1758	tags=21%, list=12%, signal=23%
GO_METALLOPEPTIDASE_ACTIVITY	GO_METALLOPEPTIDASE_ACTIVITY		123	-0.356086	-1.37734	0.0282087	0.223718	0.999	2534	tags=30%, list=17%, signal=36%
GO_ANION_CHANNEL_ACTIVITY	GO_ANION_CHANNEL_ACTIVITY		48	-0.402155	-1.37009	0.0670927	0.229979	0.999	2023	tags=25%, list=14%, signal=29%
GO_MONOCARBOXYLIC_ACID_BINDING	GO_MONOCARBOXYLIC_ACID_BINDING		41	-0.417448	-1.36027	0.0820433	0.241876	0.999	3307	tags=44%, list=22%, signal=56%
GO_KINASE_ACTIVATOR_ACTIVITY	GO_KINASE_ACTIVATOR_ACTIVITY		69	-0.378104	-1.35793	0.0517751	0.238767	0.999	2524	tags=26%, list=17%, signal=31%
GO_PROTEIN_TYROSINE_KINASE_ACTIVITY	GO_PROTEIN_TYROSINE_KINASE_ACTIVITY		113	-0.349878	-1.35421	0.0257143	0.238443	0.999	2805	tags=28%, list=19%, signal=35%
GO_VOLTAGE_GATED_POTASSIUM_CHANNEL_ACTIVITY	GO_VOLTAGE_GATED_POTASSIUM_CHANNEL_ACTIVITY		48	-0.397624	-1.32045	0.0927052	0.30817	0.999	2072	tags=40%, list=14%, signal=46%
GO_LYASE_ACTIVITY	GO_LYASE_ACTIVITY		128	-0.333137	-1.30747	0.0604396	0.330367	1	4097	tags=38%, list=28%, signal=53%
GO_CARBON_OXYGEN_LYASE_ACTIVITY	GO_CARBON_OXYGEN_LYASE_ACTIVITY		53	-0.381078	-1.29623	0.097561	0.350137	1	3560	tags=30%, list=24%, signal=40%
GO_MONOVALENT_INORGANIC_CATION_TRANSMEMBRANE_TRANSPORTER_ACTIVITY	GO_MONOVALENT_INORGANIC_CATION_TRANSMEMBRANE_TRANSPORTER_ACTIVITY		217	-0.312241	-1.29391	0.039267	0.346848	1	2371	tags=27%, list=16%, signal=31%
GO_PEPTIDE_RECEPTOR_ACTIVITY	GO_PEPTIDE_RECEPTOR_ACTIVITY		65	-0.368364	-1.28872	0.112444	0.351125	1	1891	tags=28%, list=13%, signal=32%
GO_RECEPTOR_REGULATOR_ACTIVITY	GO_RECEPTOR_REGULATOR_ACTIVITY		229	-0.30815	-1.28442	0.028133	0.353928	1	2539	tags=29%, list=17%, signal=34%
GO_KINASE_REGULATOR_ACTIVITY	GO_KINASE_REGULATOR_ACTIVITY		163	-0.322524	-1.28095	0.0539811	0.353965	1	2600	tags=26%, list=18%, signal=31%
GO_CHLORIDE_TRANSMEMBRANE_TRANSPORTER_ACTIVITY	GO_CHLORIDE_TRANSMEMBRANE_TRANSPORTER_ACTIVITY		52	-0.375148	-1.27112	0.117829	0.372038	1	2023	tags=27%, list=14%, signal=31%
GO_NUCLEOSOMAL_DNA_BINDING	GO_NUCLEOSOMAL_DNA_BINDING		41	-0.384613	-1.2498	0.145086	0.421885	1	4657	tags=39%, list=32%, signal=57%
GO_GROWTH_FACTOR_ACTIVITY	GO_GROWTH_FACTOR_ACTIVITY		92	-0.328573	-1.23317	0.121739	0.463643	1	2472	tags=27%, list=17%, signal=32%
GO_CALMODULIN_BINDING	GO_CALMODULIN_BINDING		153	-0.306489	-1.21749	0.120419	0.5079	1	2522	tags=25%, list=17%, signal=30%
GO_ENZYME_INHIBITOR_ACTIVITY	GO_ENZYME_INHIBITOR_ACTIVITY		229	-0.289286	-1.21267	0.0836502	0.514194	1	2719	tags=23%, list=18%, signal=27%
GO_SERINE_HYDROLASE_ACTIVITY	GO_SERINE_HYDROLASE_ACTIVITY		81	-0.327411	-1.19179	0.180233	0.579993	1	3204	tags=30%, list=22%, signal=38%
GO_ORGANIC_ACID_BINDING	GO_ORGANIC_ACID_BINDING		127	-0.300748	-1.18737	0.148611	0.584524	1	3513	tags=36%, list=24%, signal=47%
GO_HYDROLASE_ACTIVITY_ACTING_ON_GLYCOSYL_BONDS	GO_HYDROLASE_ACTIVITY_ACTING_ON_GLYCOSYL_BONDS		79	-0.324958	-1.18373	0.199711	0.584728	1	2245	tags=18%, list=15%, signal=21%
GO_VITAMIN_BINDING	GO_VITAMIN_BINDING		79	-0.318265	-1.17557	0.198276	0.602096	1	3513	tags=37%, list=24%, signal=48%
GO_AMYLOID_BETA_BINDING	GO_AMYLOID_BETA_BINDING		64	-0.331593	-1.1745	0.220877	0.593429	1	2737	tags=30%, list=19%, signal=36%
GO_CYTOKINE_ACTIVITY	GO_CYTOKINE_ACTIVITY		91	-0.312701	-1.17202	0.194051	0.5909	1	3720	tags=41%, list=25%, signal=54%
GO_OXIDOREDUCTASE_ACTIVITY_ACTING_ON_THE_CH_CH_GROUP_OF_DONORS	GO_OXIDOREDUCTASE_ACTIVITY_ACTING_ON_THE_CH_CH_GROUP_OF_DONORS		52	-0.341619	-1.16413	0.225225	0.609528	1	4335	tags=37%, list=29%, signal=52%
GO_INORGANIC_ANION_TRANSMEMBRANE_TRANSPORTER_ACTIVITY	GO_INORGANIC_ANION_TRANSMEMBRANE_TRANSPORTER_ACTIVITY		79	-0.323329	-1.16372	0.222384	0.599329	1	2023	tags=23%, list=14%, signal=26%
GO_G_PROTEIN_COUPLED_RECEPTOR_BINDING	GO_G_PROTEIN_COUPLED_RECEPTOR_BINDING		160	-0.287704	-1.15921	0.167123	0.6051	1	2401	tags=23%, list=16%, signal=27%
GO_CARGO_RECEPTOR_ACTIVITY	GO_CARGO_RECEPTOR_ACTIVITY		61	-0.331041	-1.15272	0.231798	0.618946	1	2891	tags=26%, list=20%, signal=32%
GO_ION_CHANNEL_REGULATOR_ACTIVITY	GO_ION_CHANNEL_REGULATOR_ACTIVITY		73	-0.318787	-1.13633	0.223816	0.670786	1	2371	tags=29%, list=16%, signal=34%
GO_OXIDOREDUCTASE_ACTIVITY_ACTING_ON_NAD_P_H	GO_OXIDOREDUCTASE_ACTIVITY_ACTING_ON_NAD_P_H		87	-0.306572	-1.13405	0.247392	0.667968	1	4324	tags=44%, list=29%, signal=61%
GO_NAD_BINDING	GO_NAD_BINDING		52	-0.332626	-1.13334	0.261682	0.659321	1	2234	tags=23%, list=15%, signal=27%
GO_SODIUM_ION_TRANSMEMBRANE_TRANSPORTER_ACTIVITY	GO_SODIUM_ION_TRANSMEMBRANE_TRANSPORTER_ACTIVITY		77	-0.31187	-1.13235	0.254062	0.651994	1	3356	tags=39%, list=23%, signal=50%
GO_ENDOPEPTIDASE_ACTIVITY	GO_ENDOPEPTIDASE_ACTIVITY		236	-0.266854	-1.12327	0.193005	0.676313	1	3215	tags=25%, list=22%, signal=32%
GO_ENDOPEPTIDASE_REGULATOR_ACTIVITY	GO_ENDOPEPTIDASE_REGULATOR_ACTIVITY		91	-0.304461	-1.12255	0.255255	0.667818	1	4151	tags=36%, list=28%, signal=50%
GO_EXOPEPTIDASE_ACTIVITY	GO_EXOPEPTIDASE_ACTIVITY		79	-0.308051	-1.11431	0.272861	0.690406	1	2377	tags=23%, list=16%, signal=27%
GO_ACETYLTRANSFERASE_ACTIVITY	GO_ACETYLTRANSFERASE_ACTIVITY		86	-0.300895	-1.11209	0.260432	0.688106	1	3829	tags=29%, list=26%, signal=39%
GO_PEPTIDASE_ACTIVITY	GO_PEPTIDASE_ACTIVITY		376	-0.254313	-1.10805	0.204301	0.693233	1	3215	tags=23%, list=22%, signal=29%
GO_METALLOEXOPEPTIDASE_ACTIVITY	GO_METALLOEXOPEPTIDASE_ACTIVITY		43	-0.339345	-1.10285	0.315457	0.701778	1	2377	tags=28%, list=16%, signal=33%
GO_DIOXYGENASE_ACTIVITY	GO_DIOXYGENASE_ACTIVITY		65	-0.310117	-1.09676	0.304606	0.71473	1	5229	tags=43%, list=35%, signal=66%
GO_CHANNEL_REGULATOR_ACTIVITY	GO_CHANNEL_REGULATOR_ACTIVITY		93	-0.292488	-1.09259	0.307153	0.720077	1	2067	tags=25%, list=14%, signal=29%
GO_PRIMARY_ACTIVE_TRANSMEMBRANE_TRANSPORTER_ACTIVITY	GO_PRIMARY_ACTIVE_TRANSMEMBRANE_TRANSPORTER_ACTIVITY		81	-0.297053	-1.08505	0.314972	0.739316	1	2818	tags=26%, list=19%, signal=32%
GO_PROTEIN_HETERODIMERIZATION_ACTIVITY	GO_PROTEIN_HETERODIMERIZATION_ACTIVITY		361	-0.249808	-1.08477	0.254197	0.729575	1	3318	tags=25%, list=22%, signal=32%
GO_CHROMATIN_DNA_BINDING	GO_CHROMATIN_DNA_BINDING		86	-0.295604	-1.08087	0.321637	0.734264	1	3218	tags=23%, list=22%, signal=30%
GO_CARBOXYLIC_ESTER_HYDROLASE_ACTIVITY	GO_CARBOXYLIC_ESTER_HYDROLASE_ACTIVITY		85	-0.291303	-1.07722	0.33581	0.737731	1	3367	tags=32%, list=23%, signal=41%
GO_PROMOTER_SPECIFIC_CHROMATIN_BINDING	GO_PROMOTER_SPECIFIC_CHROMATIN_BINDING		41	-0.330597	-1.07006	0.360317	0.755349	1	2931	tags=29%, list=20%, signal=36%
GO_ALCOHOL_BINDING	GO_ALCOHOL_BINDING		59	-0.304322	-1.06147	0.356928	0.777849	1	1691	tags=22%, list=11%, signal=25%
GO_PHOSPHATASE_REGULATOR_ACTIVITY	GO_PHOSPHATASE_REGULATOR_ACTIVITY		79	-0.288006	-1.05857	0.346591	0.778518	1	862	tags=11%, list=6%, signal=12%
GO_ACTIN_FILAMENT_BINDING	GO_ACTIN_FILAMENT_BINDING		154	-0.260912	-1.05274	0.330645	0.791072	1	1940	tags=18%, list=13%, signal=20%
GO_PROTEIN_C_TERMINUS_BINDING	GO_PROTEIN_C_TERMINUS_BINDING		168	-0.258223	-1.0489	0.344	0.79577	1	2261	tags=14%, list=15%, signal=17%
GO_COFACTOR_BINDING	GO_COFACTOR_BINDING		364	-0.236071	-1.03922	0.354217	0.823335	1	3095	tags=25%, list=21%, signal=31%
GO_GROWTH_FACTOR_RECEPTOR_BINDING	GO_GROWTH_FACTOR_RECEPTOR_BINDING		92	-0.27507	-1.03089	0.396707	0.846456	1	2980	tags=28%, list=20%, signal=35%
GO_N_ACETYLTRANSFERASE_ACTIVITY	GO_N_ACETYLTRANSFERASE_ACTIVITY		70	-0.290193	-1.0304	0.405159	0.837512	1	3829	tags=29%, list=26%, signal=38%
GO_PEPTIDASE_REGULATOR_ACTIVITY	GO_PEPTIDASE_REGULATOR_ACTIVITY		122	-0.266454	-1.01996	0.431564	0.867612	1	4180	tags=35%, list=28%, signal=49%
GO_CYTOKINE_RECEPTOR_ACTIVITY	GO_CYTOKINE_RECEPTOR_ACTIVITY		58	-0.294989	-1.01941	0.423138	0.859123	1	3543	tags=31%, list=24%, signal=41%
GO_CORE_PROMOTER_SEQUENCE_SPECIFIC_DNA_BINDING	GO_CORE_PROMOTER_SEQUENCE_SPECIFIC_DNA_BINDING		41	-0.309808	-1.01619	0.43349	0.86184	1	2842	tags=24%, list=19%, signal=30%
GO_STEROID_BINDING	GO_STEROID_BINDING		69	-0.285613	-1.0135	0.442815	0.862359	1	3330	tags=33%, list=23%, signal=43%
GO_CLATHRIN_BINDING	GO_CLATHRIN_BINDING		44	-0.30927	-1.01308	0.424886	0.853563	1	3293	tags=32%, list=22%, signal=41%
GO_COENZYME_BINDING	GO_COENZYME_BINDING		227	-0.2405	-1.00821	0.446589	0.861626	1	3095	tags=26%, list=21%, signal=32%
GO_PROTEIN_KINASE_ACTIVITY	GO_PROTEIN_KINASE_ACTIVITY		491	-0.225193	-1.00304	0.448889	0.871572	1	2805	tags=21%, list=19%, signal=25%
GO_CARBOHYDRATE_BINDING	GO_CARBOHYDRATE_BINDING		157	-0.249948	-1.00166	0.460422	0.866519	1	2862	tags=27%, list=19%, signal=34%
GO_LIPASE_ACTIVITY	GO_LIPASE_ACTIVITY		76	-0.277322	-0.999277	0.439024	0.865606	1	1583	tags=17%, list=11%, signal=19%
GO_NADP_BINDING	GO_NADP_BINDING		42	-0.307111	-0.999129	0.464724	0.856445	1	3257	tags=36%, list=22%, signal=46%
GO_PHOSPHOLIPASE_ACTIVITY	GO_PHOSPHOLIPASE_ACTIVITY		63	-0.28233	-0.99779	0.474398	0.852154	1	1583	tags=16%, list=11%, signal=18%
GO_NUCLEAR_RECEPTOR_ACTIVITY	GO_NUCLEAR_RECEPTOR_ACTIVITY		40	-0.308646	-0.995034	0.481873	0.852878	1	3218	tags=35%, list=22%, signal=45%
GO_ACTIVE_TRANSMEMBRANE_TRANSPORTER_ACTIVITY	GO_ACTIVE_TRANSMEMBRANE_TRANSPORTER_ACTIVITY		228	-0.235853	-0.987825	0.495541	0.869945	1	2818	tags=23%, list=19%, signal=28%
GO_CELL_ADHESION_MEDIATOR_ACTIVITY	GO_CELL_ADHESION_MEDIATOR_ACTIVITY		51	-0.291921	-0.984518	0.472644	0.872492	1	2317	tags=24%, list=16%, signal=28%
GO_ANION_TRANSMEMBRANE_TRANSPORTER_ACTIVITY	GO_ANION_TRANSMEMBRANE_TRANSPORTER_ACTIVITY		189	-0.239193	-0.982937	0.504551	0.868937	1	2103	tags=19%, list=14%, signal=21%
GO_CORE_PROMOTER_BINDING	GO_CORE_PROMOTER_BINDING		47	-0.29532	-0.97794	0.503888	0.877771	1	3975	tags=32%, list=27%, signal=44%
GO_OXIDOREDUCTASE_ACTIVITY_ACTING_ON_CH_OH_GROUP_OF_DONORS	GO_OXIDOREDUCTASE_ACTIVITY_ACTING_ON_CH_OH_GROUP_OF_DONORS		94	-0.261922	-0.977283	0.495007	0.870813	1	3605	tags=34%, list=24%, signal=45%
GO_STEROID_HORMONE_RECEPTOR_ACTIVITY	GO_STEROID_HORMONE_RECEPTOR_ACTIVITY		44	-0.294001	-0.972901	0.490196	0.877124	1	3239	tags=34%, list=22%, signal=44%
GO_SYMPORTER_ACTIVITY	GO_SYMPORTER_ACTIVITY		83	-0.268439	-0.972334	0.513748	0.870064	1	3259	tags=31%, list=22%, signal=40%
GO_ELECTRON_TRANSFER_ACTIVITY	GO_ELECTRON_TRANSFER_ACTIVITY		91	-0.256497	-0.96441	0.508321	0.888544	1	4037	tags=35%, list=27%, signal=48%
GO_TRANSFERASE_ACTIVITY_TRANSFERRING_ACYL_GROUPS	GO_TRANSFERASE_ACTIVITY_TRANSFERRING_ACYL_GROUPS		189	-0.234832	-0.961704	0.568602	0.888906	1	3829	tags=28%, list=26%, signal=37%
GO_TRANSFERASE_ACTIVITY_TRANSFERRING_SULFUR_CONTAINING_GROUPS	GO_TRANSFERASE_ACTIVITY_TRANSFERRING_SULFUR_CONTAINING_GROUPS		47	-0.287694	-0.949109	0.549593	0.922834	1	3354	tags=32%, list=23%, signal=41%
GO_PHOSPHATASE_ACTIVITY	GO_PHOSPHATASE_ACTIVITY		215	-0.220432	-0.921336	0.679503	1	1	2460	tags=17%, list=17%, signal=20%
GO_HYDROLASE_ACTIVITY_ACTING_ON_CARBON_NITROGEN_BUT_NOT_PEPTIDE_BONDS_IN_LINEAR_AMIDES	GO_HYDROLASE_ACTIVITY_ACTING_ON_CARBON_NITROGEN_BUT_NOT_PEPTIDE_BONDS_IN_LINEAR_AMIDES		56	-0.264236	-0.919507	0.598756	1	1	2227	tags=16%, list=15%, signal=19%
GO_ISOMERASE_ACTIVITY	GO_ISOMERASE_ACTIVITY		126	-0.236881	-0.919485	0.626741	0.995595	1	3002	tags=20%, list=20%, signal=25%
GO_ACTIN_BINDING	GO_ACTIN_BINDING		348	-0.211744	-0.918341	0.704106	0.99005	1	2006	tags=16%, list=14%, signal=18%
GO_PROTEIN_SERINE_THREONINE_KINASE_ACTIVITY	GO_PROTEIN_SERINE_THREONINE_KINASE_ACTIVITY		369	-0.211448	-0.915859	0.71897	0.989481	1	3206	tags=22%, list=22%, signal=28%
GO_PROTEIN_SERINE_THREONINE_PHOSPHATASE_ACTIVITY	GO_PROTEIN_SERINE_THREONINE_PHOSPHATASE_ACTIVITY		66	-0.259329	-0.913414	0.598201	0.988088	1	3726	tags=27%, list=25%, signal=36%
GO_BETA_CATENIN_BINDING	GO_BETA_CATENIN_BINDING		73	-0.251018	-0.90819	0.622832	0.995268	1	923	tags=11%, list=6%, signal=12%
GO_ATPASE_ACTIVITY_COUPLED_TO_MOVEMENT_OF_SUBSTANCES	GO_ATPASE_ACTIVITY_COUPLED_TO_MOVEMENT_OF_SUBSTANCES		88	-0.245579	-0.907895	0.619883	0.987031	1	2818	tags=23%, list=19%, signal=28%
GO_PDZ_DOMAIN_BINDING	GO_PDZ_DOMAIN_BINDING		71	-0.254361	-0.90692	0.637681	0.981001	1	820	tags=11%, list=6%, signal=12%
GO_SH3_SH2_ADAPTOR_ACTIVITY	GO_SH3_SH2_ADAPTOR_ACTIVITY		42	-0.276514	-0.900606	0.62776	0.991775	1	2820	tags=31%, list=19%, signal=38%
GO_DRUG_TRANSMEMBRANE_TRANSPORTER_ACTIVITY	GO_DRUG_TRANSMEMBRANE_TRANSPORTER_ACTIVITY		64	-0.255875	-0.895852	0.643695	0.997978	1	1888	tags=20%, list=13%, signal=23%
GO_NUCLEOSOME_BINDING	GO_NUCLEOSOME_BINDING		67	-0.253233	-0.892807	0.674242	0.998523	1	1961	tags=13%, list=13%, signal=15%
GO_MOLECULAR_ADAPTOR_ACTIVITY	GO_MOLECULAR_ADAPTOR_ACTIVITY		176	-0.217477	-0.882811	0.733596	1	1	3240	tags=25%, list=22%, signal=32%
GO_SERINE_TYPE_ENDOPEPTIDASE_INHIBITOR_ACTIVITY	GO_SERINE_TYPE_ENDOPEPTIDASE_INHIBITOR_ACTIVITY		41	-0.27054	-0.882374	0.651899	1	1	2719	tags=24%, list=18%, signal=30%
GO_PEPTIDE_N_ACETYLTRANSFERASE_ACTIVITY	GO_PEPTIDE_N_ACETYLTRANSFERASE_ACTIVITY		61	-0.256555	-0.881839	0.675425	1	1	4604	tags=33%, list=31%, signal=47%
GO_N_ACYLTRANSFERASE_ACTIVITY	GO_N_ACYLTRANSFERASE_ACTIVITY		77	-0.241842	-0.877738	0.695839	1	1	3894	tags=27%, list=26%, signal=37%
GO_LIPID_TRANSPORTER_ACTIVITY	GO_LIPID_TRANSPORTER_ACTIVITY		97	-0.230197	-0.865877	0.753846	1	1	1010	tags=11%, list=7%, signal=12%
GO_STEROL_BINDING	GO_STEROL_BINDING		45	-0.264126	-0.863068	0.690881	1	1	3330	tags=33%, list=23%, signal=43%
GO_PROXIMAL_PROMOTER_SEQUENCE_SPECIFIC_DNA_BINDING	GO_PROXIMAL_PROMOTER_SEQUENCE_SPECIFIC_DNA_BINDING		380	-0.19678	-0.862856	0.869668	1	1	3028	tags=20%, list=21%, signal=25%
GO_ENZYME_ACTIVATOR_ACTIVITY	GO_ENZYME_ACTIVATOR_ACTIVITY		429	-0.194688	-0.858664	0.857639	1	1	4022	tags=27%, list=27%, signal=36%
GO_TETRAPYRROLE_BINDING	GO_TETRAPYRROLE_BINDING		76	-0.236378	-0.853181	0.748529	1	1	2839	tags=26%, list=19%, signal=32%
GO_COPPER_ION_BINDING	GO_COPPER_ION_BINDING		43	-0.262283	-0.844467	0.727987	1	1	299	tags=7%, list=2%, signal=7%
GO_CYTOKINE_BINDING	GO_CYTOKINE_BINDING		88	-0.226306	-0.843436	0.74184	1	1	3543	tags=31%, list=24%, signal=40%
GO_CATALYTIC_ACTIVITY_ACTING_ON_DNA	GO_CATALYTIC_ACTIVITY_ACTING_ON_DNA		151	-0.208468	-0.840723	0.81719	1	1	3235	tags=20%, list=22%, signal=25%
GO_PROTEIN_PHOSPHATASE_BINDING	GO_PROTEIN_PHOSPHATASE_BINDING		123	-0.213022	-0.83534	0.808108	1	1	2212	tags=15%, list=15%, signal=18%
GO_PROTEASE_BINDING	GO_PROTEASE_BINDING		96	-0.22254	-0.832208	0.803395	1	1	4309	tags=39%, list=29%, signal=54%
GO_MAGNESIUM_ION_BINDING	GO_MAGNESIUM_ION_BINDING		174	-0.202258	-0.822988	0.882119	1	1	1660	tags=13%, list=11%, signal=15%
GO_DNA_BINDING_TRANSCRIPTION_ACTIVATOR_ACTIVITY	GO_DNA_BINDING_TRANSCRIPTION_ACTIVATOR_ACTIVITY		258	-0.193066	-0.815996	0.903941	1	1	2701	tags=18%, list=18%, signal=22%
GO_DEOXYRIBONUCLEASE_ACTIVITY	GO_DEOXYRIBONUCLEASE_ACTIVITY		46	-0.24268	-0.814878	0.798781	1	1	3235	tags=24%, list=22%, signal=31%
GO_DNA_DEPENDENT_ATPASE_ACTIVITY	GO_DNA_DEPENDENT_ATPASE_ACTIVITY		79	-0.220446	-0.809769	0.814327	1	1	5048	tags=38%, list=34%, signal=57%
GO_UBIQUITIN_LIKE_PROTEIN_LIGASE_BINDING	GO_UBIQUITIN_LIKE_PROTEIN_LIGASE_BINDING		281	-0.188383	-0.808441	0.914072	1	1	3576	tags=21%, list=24%, signal=28%
GO_SH3_DOMAIN_BINDING	GO_SH3_DOMAIN_BINDING		108	-0.211858	-0.807138	0.837176	1	1	1587	tags=13%, list=11%, signal=14%
GO_HYDROLASE_ACTIVITY_HYDROLYZING_O_GLYCOSYL_COMPOUNDS	GO_HYDROLASE_ACTIVITY_HYDROLYZING_O_GLYCOSYL_COMPOUNDS		59	-0.232522	-0.804892	0.805643	1	1	2210	tags=15%, list=15%, signal=18%
GO_TRANSCRIPTION_COACTIVATOR_ACTIVITY	GO_TRANSCRIPTION_COACTIVATOR_ACTIVITY		270	-0.18955	-0.801054	0.936508	1	1	2170	tags=13%, list=15%, signal=15%
GO_CHROMATIN_BINDING	GO_CHROMATIN_BINDING		424	-0.177999	-0.786348	0.978799	1	1	4470	tags=27%, list=30%, signal=38%
GO_PROTEIN_PHOSPHORYLATED_AMINO_ACID_BINDING	GO_PROTEIN_PHOSPHORYLATED_AMINO_ACID_BINDING		46	-0.234976	-0.781222	0.833333	1	1	3221	tags=28%, list=22%, signal=36%
GO_MICROTUBULE_BINDING	GO_MICROTUBULE_BINDING		191	-0.189652	-0.780371	0.947917	1	1	2228	tags=16%, list=15%, signal=18%
GO_HORMONE_RECEPTOR_BINDING	GO_HORMONE_RECEPTOR_BINDING		155	-0.194762	-0.777327	0.924703	1	1	2546	tags=16%, list=17%, signal=19%
GO_TRANSFERASE_ACTIVITY_TRANSFERRING_ONE_CARBON_GROUPS	GO_TRANSFERASE_ACTIVITY_TRANSFERRING_ONE_CARBON_GROUPS		163	-0.193039	-0.77124	0.924832	1	1	2842	tags=19%, list=19%, signal=23%
GO_GTPASE_ACTIVITY	GO_GTPASE_ACTIVITY		242	-0.184338	-0.770466	0.961395	1	1	1829	tags=12%, list=12%, signal=13%
GO_PHOSPHATIDYLINOSITOL_4_5_BISPHOSPHATE_BINDING	GO_PHOSPHATIDYLINOSITOL_4_5_BISPHOSPHATE_BINDING		48	-0.232048	-0.770127	0.84472	1	1	2552	tags=25%, list=17%, signal=30%
GO_N_METHYLTRANSFERASE_ACTIVITY	GO_N_METHYLTRANSFERASE_ACTIVITY		66	-0.213554	-0.75933	0.886931	1	1	2842	tags=18%, list=19%, signal=22%
GO_CELL_CELL_ADHESION_MEDIATOR_ACTIVITY	GO_CELL_CELL_ADHESION_MEDIATOR_ACTIVITY		43	-0.230612	-0.756643	0.869029	1	1	2317	tags=21%, list=16%, signal=25%
GO_PROTEIN_SELF_ASSOCIATION	GO_PROTEIN_SELF_ASSOCIATION		49	-0.228205	-0.753228	0.884146	1	1	1907	tags=14%, list=13%, signal=16%
GO_HISTONE_DEACETYLASE_BINDING	GO_HISTONE_DEACETYLASE_BINDING		99	-0.197098	-0.736224	0.944046	1	1	2587	tags=17%, list=18%, signal=21%
GO_STRUCTURAL_CONSTITUENT_OF_CYTOSKELETON	GO_STRUCTURAL_CONSTITUENT_OF_CYTOSKELETON		63	-0.207626	-0.729732	0.907692	1	1	4912	tags=38%, list=33%, signal=57%
GO_NUCLEAR_HORMONE_RECEPTOR_BINDING	GO_NUCLEAR_HORMONE_RECEPTOR_BINDING		138	-0.182884	-0.726401	0.977212	1	1	3610	tags=20%, list=24%, signal=27%
GO_DOUBLE_STRANDED_RNA_BINDING	GO_DOUBLE_STRANDED_RNA_BINDING		60	-0.20614	-0.721153	0.93816	1	1	898	tags=7%, list=6%, signal=7%
GO_DAMAGED_DNA_BINDING	GO_DAMAGED_DNA_BINDING		63	-0.203045	-0.708032	0.933333	1	1	3115	tags=21%, list=21%, signal=26%
GO_ATPASE_ACTIVITY	GO_ATPASE_ACTIVITY		344	-0.158047	-0.692627	0.998795	1	1	3864	tags=23%, list=26%, signal=30%
GO_HISTONE_METHYLTRANSFERASE_ACTIVITY	GO_HISTONE_METHYLTRANSFERASE_ACTIVITY		42	-0.214021	-0.691193	0.928571	1	1	2842	tags=19%, list=19%, signal=24%
GO_RNA_POLYMERASE_BINDING	GO_RNA_POLYMERASE_BINDING		54	-0.204047	-0.691175	0.943284	1	1	2352	tags=15%, list=16%, signal=18%
GO_SINGLE_STRANDED_DNA_BINDING	GO_SINGLE_STRANDED_DNA_BINDING		88	-0.186508	-0.685447	0.972424	1	1	3115	tags=17%, list=21%, signal=21%
GO_EXONUCLEASE_ACTIVITY_ACTIVE_WITH_EITHER_RIBO_OR_DEOXYRIBONUCLEIC_ACIDS_AND_PRODUCING_5_PHOSPHOMONOESTERS	GO_EXONUCLEASE_ACTIVITY_ACTIVE_WITH_EITHER_RIBO_OR_DEOXYRIBONUCLEIC_ACIDS_AND_PRODUCING_5_PHOSPHOMONOESTERS		45	-0.201626	-0.677577	0.942813	1	1	2697	tags=16%, list=18%, signal=19%
GO_UBIQUITIN_LIKE_PROTEIN_LIGASE_ACTIVITY	GO_UBIQUITIN_LIKE_PROTEIN_LIGASE_ACTIVITY		193	-0.16614	-0.673135	0.998703	1	1	2968	tags=18%, list=20%, signal=22%
GO_UBIQUITIN_BINDING	GO_UBIQUITIN_BINDING		68	-0.189067	-0.66985	0.967742	1	1	2656	tags=15%, list=18%, signal=18%
GO_NUCLEASE_ACTIVITY	GO_NUCLEASE_ACTIVITY		155	-0.16332	-0.648358	0.993369	1	1	3302	tags=19%, list=22%, signal=24%
GO_HISTONE_BINDING	GO_HISTONE_BINDING		163	-0.160987	-0.647842	0.998656	1	1	2189	tags=11%, list=15%, signal=13%
GO_RAC_GTPASE_BINDING	GO_RAC_GTPASE_BINDING		61	-0.186019	-0.642324	0.967542	1	1	3635	tags=25%, list=25%, signal=32%
GO_S_ADENOSYLMETHIONINE_DEPENDENT_METHYLTRANSFERASE_ACTIVITY	GO_S_ADENOSYLMETHIONINE_DEPENDENT_METHYLTRANSFERASE_ACTIVITY		114	-0.151436	-0.581017	0.998582	1	1	2842	tags=16%, list=19%, signal=19%
GO_MRNA_BINDING	GO_MRNA_BINDING		203	-0.134306	-0.555089	1	1	1	1490	tags=7%, list=10%, signal=8%
GO_GENERAL_TRANSCRIPTION_INITIATION_FACTOR_BINDING	GO_GENERAL_TRANSCRIPTION_INITIATION_FACTOR_BINDING		41	-0.169548	-0.546487	0.991763	1	1	2407	tags=12%, list=16%, signal=15%
GO_UNFOLDED_PROTEIN_BINDING	GO_UNFOLDED_PROTEIN_BINDING		103	-0.142354	-0.53717	1	0.998615	1	5030	tags=32%, list=34%, signal=48%

## Sheet: KEGG_AF_LAA
NAME	GS<br> follow link to MSigDB	GS DETAILS	SIZE	ES	NES	NOM p-val	FDR q-val	FWER p-val	RANK AT MAX	LEADING EDGE
KEGG_RIBOSOME	KEGG_RIBOSOME	Details ...	81	0.423744	1.74574	0	0.020848	0.021	5188	tags=58%, list=35%, signal=89%
KEGG_AMINO_SUGAR_AND_NUCLEOTIDE_SUGAR_METABOLISM	KEGG_AMINO_SUGAR_AND_NUCLEOTIDE_SUGAR_METABOLISM	Details ...	41	0.443281	1.60209	0.0189702	0.0815092	0.174	1323	tags=20%, list=9%, signal=21%
KEGG_PHOSPHATIDYLINOSITOL_SIGNALING_SYSTEM	KEGG_PHOSPHATIDYLINOSITOL_SIGNALING_SYSTEM	Details ...	68	0.373009	1.46329	0.00857143	0.16446	0.44	1812	tags=29%, list=12%, signal=33%
KEGG_VALINE_LEUCINE_AND_ISOLEUCINE_DEGRADATION	KEGG_VALINE_LEUCINE_AND_ISOLEUCINE_DEGRADATION	Details ...	42	0.397823	1.40434	0.0573066	0.200609	0.611	2451	tags=31%, list=17%, signal=37%
KEGG_AMINOACYL_TRNA_BIOSYNTHESIS	KEGG_AMINOACYL_TRNA_BIOSYNTHESIS	Details ...	41	0.370387	1.33741	0.0826211	0.267305	0.796	3329	tags=34%, list=23%, signal=44%
KEGG_INOSITOL_PHOSPHATE_METABOLISM	KEGG_INOSITOL_PHOSPHATE_METABOLISM	Details ...	49	0.346946	1.29491	0.0835913	0.302601	0.888	2052	tags=29%, list=14%, signal=33%
KEGG_GLIOMA	KEGG_GLIOMA	Details ...	59	0.338799	1.26875	0.103933	0.314167	0.922	4573	tags=54%, list=31%, signal=78%
KEGG_CHRONIC_MYELOID_LEUKEMIA	KEGG_CHRONIC_MYELOID_LEUKEMIA	Details ...	70	0.309419	1.21372	0.147493	0.409407	0.98	3418	tags=34%, list=23%, signal=44%
KEGG_TGF_BETA_SIGNALING_PATHWAY	KEGG_TGF_BETA_SIGNALING_PATHWAY	Details ...	74	0.302833	1.21195	0.138643	0.367813	0.982	1273	tags=20%, list=9%, signal=22%
KEGG_MTOR_SIGNALING_PATHWAY	KEGG_MTOR_SIGNALING_PATHWAY	Details ...	49	0.323945	1.19715	0.15942	0.364939	0.991	3556	tags=35%, list=24%, signal=46%
KEGG_COMPLEMENT_AND_COAGULATION_CASCADES	KEGG_COMPLEMENT_AND_COAGULATION_CASCADES	Details ...	45	0.31273	1.14858	0.207283	0.446826	0.999	1196	tags=18%, list=8%, signal=19%
KEGG_RENAL_CELL_CARCINOMA	KEGG_RENAL_CELL_CARCINOMA	Details ...	64	0.285939	1.1081	0.273481	0.521648	1	3418	tags=34%, list=23%, signal=45%
KEGG_JAK_STAT_SIGNALING_PATHWAY	KEGG_JAK_STAT_SIGNALING_PATHWAY	Details ...	96	0.261537	1.08628	0.247557	0.544654	1	1297	tags=17%, list=9%, signal=18%
KEGG_MELANOMA	KEGG_MELANOMA	Details ...	56	0.280633	1.08006	0.292899	0.523768	1	1854	tags=23%, list=13%, signal=26%
KEGG_RNA_DEGRADATION	KEGG_RNA_DEGRADATION	Details ...	51	0.289307	1.05095	0.361272	0.573469	1	4548	tags=37%, list=31%, signal=54%
KEGG_LYSOSOME	KEGG_LYSOSOME	Details ...	107	0.232017	0.984834	0.503185	0.749905	1	2053	tags=16%, list=14%, signal=18%
KEGG_NEUROTROPHIN_SIGNALING_PATHWAY	KEGG_NEUROTROPHIN_SIGNALING_PATHWAY	Details ...	115	0.229891	0.979976	0.489209	0.720977	1	2012	tags=18%, list=14%, signal=21%
KEGG_INSULIN_SIGNALING_PATHWAY	KEGG_INSULIN_SIGNALING_PATHWAY	Details ...	122	0.223463	0.957069	0.55516	0.754931	1	1703	tags=15%, list=12%, signal=17%
KEGG_FOCAL_ADHESION	KEGG_FOCAL_ADHESION	Details ...	184	0.201314	0.935912	0.66	0.782611	1	2237	tags=20%, list=15%, signal=23%
KEGG_PANCREATIC_CANCER	KEGG_PANCREATIC_CANCER	Details ...	66	0.221173	0.875582	0.731778	0.9193	1	3331	tags=32%, list=23%, signal=41%
KEGG_CHEMOKINE_SIGNALING_PATHWAY	KEGG_CHEMOKINE_SIGNALING_PATHWAY		136	0.189518	0.842593	0.87037	0.956731	1	1146	tags=10%, list=8%, signal=10%
KEGG_UBIQUITIN_MEDIATED_PROTEOLYSIS	KEGG_UBIQUITIN_MEDIATED_PROTEOLYSIS		125	0.190684	0.826387	0.897163	0.947631	1	3322	tags=23%, list=22%, signal=30%
KEGG_APOPTOSIS	KEGG_APOPTOSIS		78	0.192623	0.7721	0.925234	0.992159	1	1053	tags=9%, list=7%, signal=10%
KEGG_T_CELL_RECEPTOR_SIGNALING_PATHWAY	KEGG_T_CELL_RECEPTOR_SIGNALING_PATHWAY		90	0.171967	0.713042	0.974026	1	1	3565	tags=30%, list=24%, signal=39%
KEGG_N_GLYCAN_BIOSYNTHESIS	KEGG_N_GLYCAN_BIOSYNTHESIS		45	0.163817	0.591816	0.98615	0.996666	1	1713	tags=11%, list=12%, signal=13%

## Sheet: KEGG_SR_LAA
NAME	GS<br> follow link to MSigDB	GS DETAILS	SIZE	ES	NES	NOM p-val	FDR q-val	FWER p-val	RANK AT MAX	LEADING EDGE
KEGG_CALCIUM_SIGNALING_PATHWAY	KEGG_CALCIUM_SIGNALING_PATHWAY	Details ...	126	-0.471354	-1.85091	0	0.0171889	0.016	1936	tags=30%, list=13%, signal=34%
KEGG_NEUROACTIVE_LIGAND_RECEPTOR_INTERACTION	KEGG_NEUROACTIVE_LIGAND_RECEPTOR_INTERACTION	Details ...	118	-0.478988	-1.85087	0	0.00859447	0.016	2143	tags=40%, list=15%, signal=46%
KEGG_SYSTEMIC_LUPUS_ERYTHEMATOSUS	KEGG_SYSTEMIC_LUPUS_ERYTHEMATOSUS	Details ...	85	-0.463872	-1.70377	0.00144718	0.0371815	0.1	4499	tags=54%, list=30%, signal=77%
KEGG_HEMATOPOIETIC_CELL_LINEAGE	KEGG_HEMATOPOIETIC_CELL_LINEAGE	Details ...	51	-0.479394	-1.61255	0.00458015	0.0876051	0.28	3062	tags=37%, list=21%, signal=47%
KEGG_EPITHELIAL_CELL_SIGNALING_IN_HELICOBACTER_PYLORI_INFECTION	KEGG_EPITHELIAL_CELL_SIGNALING_IN_HELICOBACTER_PYLORI_INFECTION	Details ...	60	-0.411431	-1.42989	0.038864	0.423314	0.87	2788	tags=33%, list=19%, signal=41%
KEGG_ERBB_SIGNALING_PATHWAY	KEGG_ERBB_SIGNALING_PATHWAY	Details ...	80	-0.373224	-1.38343	0.0319444	0.514105	0.952	1969	tags=21%, list=13%, signal=24%
KEGG_GNRH_SIGNALING_PATHWAY	KEGG_GNRH_SIGNALING_PATHWAY	Details ...	79	-0.374965	-1.36526	0.0498576	0.511494	0.97	2419	tags=27%, list=16%, signal=32%
KEGG_VASCULAR_SMOOTH_MUSCLE_CONTRACTION	KEGG_VASCULAR_SMOOTH_MUSCLE_CONTRACTION	Details ...	88	-0.365693	-1.35823	0.0580551	0.4712	0.974	2117	tags=26%, list=14%, signal=30%
KEGG_OXIDATIVE_PHOSPHORYLATION	KEGG_OXIDATIVE_PHOSPHORYLATION	Details ...	89	-0.360634	-1.32912	0.0527066	0.523072	0.986	4324	tags=49%, list=29%, signal=69%
KEGG_ALZHEIMERS_DISEASE	KEGG_ALZHEIMERS_DISEASE	Details ...	130	-0.33419	-1.3178	0.0535714	0.513478	0.991	4376	tags=45%, list=30%, signal=63%
KEGG_LEISHMANIA_INFECTION	KEGG_LEISHMANIA_INFECTION	Details ...	60	-0.36058	-1.25378	0.133229	0.733457	1	2016	tags=22%, list=14%, signal=25%
KEGG_CELL_ADHESION_MOLECULES_CAMS	KEGG_CELL_ADHESION_MOLECULES_CAMS	Details ...	99	-0.330484	-1.24619	0.127143	0.70462	1	3022	tags=34%, list=20%, signal=43%
KEGG_AXON_GUIDANCE	KEGG_AXON_GUIDANCE	Details ...	113	-0.325578	-1.24232	0.119785	0.667254	1	2310	tags=23%, list=16%, signal=27%
KEGG_CYTOKINE_CYTOKINE_RECEPTOR_INTERACTION	KEGG_CYTOKINE_CYTOKINE_RECEPTOR_INTERACTION	Details ...	137	-0.315577	-1.24042	0.104278	0.627967	1	3720	tags=39%, list=25%, signal=52%
KEGG_ANTIGEN_PROCESSING_AND_PRESENTATION	KEGG_ANTIGEN_PROCESSING_AND_PRESENTATION	Details ...	52	-0.360079	-1.22414	0.173252	0.651011	1	3161	tags=37%, list=21%, signal=46%
KEGG_PARKINSONS_DISEASE	KEGG_PARKINSONS_DISEASE	Details ...	89	-0.327253	-1.20649	0.145161	0.685546	1	4459	tags=45%, list=30%, signal=64%
KEGG_HYPERTROPHIC_CARDIOMYOPATHY_HCM	KEGG_HYPERTROPHIC_CARDIOMYOPATHY_HCM	Details ...	72	-0.334835	-1.19908	0.180723	0.675001	1	2117	tags=28%, list=14%, signal=32%
KEGG_TIGHT_JUNCTION	KEGG_TIGHT_JUNCTION	Details ...	100	-0.312241	-1.18518	0.180654	0.693453	1	3159	tags=30%, list=21%, signal=38%
KEGG_DILATED_CARDIOMYOPATHY	KEGG_DILATED_CARDIOMYOPATHY	Details ...	78	-0.326845	-1.18156	0.1793	0.671353	1	2117	tags=26%, list=14%, signal=30%
KEGG_ARRHYTHMOGENIC_RIGHT_VENTRICULAR_CARDIOMYOPATHY_ARVC	KEGG_ARRHYTHMOGENIC_RIGHT_VENTRICULAR_CARDIOMYOPATHY_ARVC	Details ...	63	-0.337128	-1.17902	0.193598	0.647204	1	2511	tags=27%, list=17%, signal=32%
KEGG_LONG_TERM_DEPRESSION	KEGG_LONG_TERM_DEPRESSION		51	-0.348128	-1.17842	0.206061	0.618748	1	2040	tags=24%, list=14%, signal=27%
KEGG_WNT_SIGNALING_PATHWAY	KEGG_WNT_SIGNALING_PATHWAY		125	-0.302416	-1.17238	0.183448	0.612714	1	2511	tags=23%, list=17%, signal=28%
KEGG_MAPK_SIGNALING_PATHWAY	KEGG_MAPK_SIGNALING_PATHWAY		218	-0.280942	-1.16944	0.160256	0.595277	1	2634	tags=23%, list=18%, signal=28%
KEGG_NOD_LIKE_RECEPTOR_SIGNALING_PATHWAY	KEGG_NOD_LIKE_RECEPTOR_SIGNALING_PATHWAY		53	-0.340127	-1.15782	0.247706	0.610854	1	4622	tags=42%, list=31%, signal=60%
KEGG_MELANOGENESIS	KEGG_MELANOGENESIS		77	-0.32255	-1.15634	0.223529	0.591274	1	1814	tags=21%, list=12%, signal=24%
KEGG_SMALL_CELL_LUNG_CANCER	KEGG_SMALL_CELL_LUNG_CANCER		80	-0.314579	-1.1555	0.219477	0.571258	1	1622	tags=18%, list=11%, signal=20%
KEGG_PROTEASOME	KEGG_PROTEASOME		40	-0.360104	-1.15155	0.239264	0.562099	1	4763	tags=43%, list=32%, signal=63%
KEGG_PATHWAYS_IN_CANCER	KEGG_PATHWAYS_IN_CANCER		276	-0.269454	-1.14853	0.157317	0.551085	1	1814	tags=17%, list=12%, signal=19%
KEGG_CELL_CYCLE	KEGG_CELL_CYCLE		106	-0.301285	-1.1441	0.215493	0.546214	1	2434	tags=24%, list=16%, signal=28%
KEGG_PEROXISOME	KEGG_PEROXISOME		68	-0.318105	-1.13967	0.247392	0.540648	1	3604	tags=29%, list=24%, signal=39%
KEGG_GLYCOLYSIS_GLUCONEOGENESIS	KEGG_GLYCOLYSIS_GLUCONEOGENESIS		45	-0.344123	-1.13409	0.263158	0.538307	1	840	tags=13%, list=6%, signal=14%
KEGG_P53_SIGNALING_PATHWAY	KEGG_P53_SIGNALING_PATHWAY		56	-0.318275	-1.1021	0.289557	0.615074	1	3537	tags=34%, list=24%, signal=44%
KEGG_PPAR_SIGNALING_PATHWAY	KEGG_PPAR_SIGNALING_PATHWAY		53	-0.312715	-1.06827	0.334862	0.699261	1	3307	tags=38%, list=22%, signal=48%
KEGG_VIRAL_MYOCARDITIS	KEGG_VIRAL_MYOCARDITIS		59	-0.29615	-1.03545	0.375929	0.786511	1	3202	tags=32%, list=22%, signal=41%
KEGG_RIG_I_LIKE_RECEPTOR_SIGNALING_PATHWAY	KEGG_RIG_I_LIKE_RECEPTOR_SIGNALING_PATHWAY		48	-0.305085	-1.02433	0.410876	0.803843	1	1661	tags=15%, list=11%, signal=16%
KEGG_GLYCEROPHOSPHOLIPID_METABOLISM	KEGG_GLYCEROPHOSPHOLIPID_METABOLISM		59	-0.297892	-1.02212	0.434295	0.789424	1	1877	tags=19%, list=13%, signal=21%
KEGG_CARDIAC_MUSCLE_CONTRACTION	KEGG_CARDIAC_MUSCLE_CONTRACTION		59	-0.287642	-1.00459	0.461427	0.828089	1	3410	tags=41%, list=23%, signal=53%
KEGG_REGULATION_OF_ACTIN_CYTOSKELETON	KEGG_REGULATION_OF_ACTIN_CYTOSKELETON		183	-0.245803	-0.999522	0.467026	0.821918	1	1829	tags=15%, list=12%, signal=17%
KEGG_GAP_JUNCTION	KEGG_GAP_JUNCTION		71	-0.274884	-0.993027	0.466035	0.821596	1	2040	tags=17%, list=14%, signal=20%
KEGG_AMYOTROPHIC_LATERAL_SCLEROSIS_ALS	KEGG_AMYOTROPHIC_LATERAL_SCLEROSIS_ALS		44	-0.304079	-0.989926	0.482866	0.811291	1	1423	tags=16%, list=10%, signal=18%
KEGG_ECM_RECEPTOR_INTERACTION	KEGG_ECM_RECEPTOR_INTERACTION		71	-0.275356	-0.97702	0.501497	0.831929	1	883	tags=14%, list=6%, signal=15%
KEGG_PROGESTERONE_MEDIATED_OOCYTE_MATURATION	KEGG_PROGESTERONE_MEDIATED_OOCYTE_MATURATION		74	-0.269401	-0.961863	0.534508	0.859607	1	4100	tags=34%, list=28%, signal=47%
KEGG_OOCYTE_MEIOSIS	KEGG_OOCYTE_MEIOSIS		89	-0.256517	-0.957445	0.544286	0.853599	1	2460	tags=20%, list=17%, signal=24%
KEGG_TOLL_LIKE_RECEPTOR_SIGNALING_PATHWAY	KEGG_TOLL_LIKE_RECEPTOR_SIGNALING_PATHWAY		78	-0.261744	-0.953482	0.564774	0.846286	1	2419	tags=17%, list=16%, signal=20%
KEGG_HUNTINGTONS_DISEASE	KEGG_HUNTINGTONS_DISEASE		143	-0.240167	-0.952205	0.588076	0.831409	1	4324	tags=36%, list=29%, signal=51%
KEGG_LEUKOCYTE_TRANSENDOTHELIAL_MIGRATION	KEGG_LEUKOCYTE_TRANSENDOTHELIAL_MIGRATION		90	-0.256302	-0.950561	0.553314	0.818731	1	2570	tags=24%, list=17%, signal=29%
KEGG_VEGF_SIGNALING_PATHWAY	KEGG_VEGF_SIGNALING_PATHWAY		61	-0.27026	-0.940532	0.569546	0.830543	1	1712	tags=18%, list=12%, signal=20%
KEGG_ENDOMETRIAL_CANCER	KEGG_ENDOMETRIAL_CANCER		50	-0.277002	-0.934084	0.575321	0.831113	1	1423	tags=14%, list=10%, signal=15%
KEGG_FC_EPSILON_RI_SIGNALING_PATHWAY	KEGG_FC_EPSILON_RI_SIGNALING_PATHWAY		63	-0.26585	-0.932165	0.574594	0.819873	1	2419	tags=21%, list=16%, signal=25%
KEGG_NON_SMALL_CELL_LUNG_CANCER	KEGG_NON_SMALL_CELL_LUNG_CANCER		51	-0.269625	-0.905548	0.616588	0.873749	1	1592	tags=16%, list=11%, signal=18%
KEGG_NUCLEOTIDE_EXCISION_REPAIR	KEGG_NUCLEOTIDE_EXCISION_REPAIR		42	-0.272188	-0.877709	0.676012	0.930126	1	3916	tags=31%, list=27%, signal=42%
KEGG_LONG_TERM_POTENTIATION	KEGG_LONG_TERM_POTENTIATION		55	-0.248892	-0.856835	0.725373	0.96439	1	2117	tags=18%, list=14%, signal=21%
KEGG_COLORECTAL_CANCER	KEGG_COLORECTAL_CANCER		61	-0.240831	-0.846141	0.749267	0.972351	1	1661	tags=15%, list=11%, signal=17%
KEGG_NOTCH_SIGNALING_PATHWAY	KEGG_NOTCH_SIGNALING_PATHWAY		44	-0.257128	-0.837128	0.740973	0.974292	1	573	tags=7%, list=4%, signal=7%
KEGG_ENDOCYTOSIS	KEGG_ENDOCYTOSIS		165	-0.20338	-0.823077	0.864499	0.987512	1	2120	tags=16%, list=14%, signal=19%
KEGG_ADIPOCYTOKINE_SIGNALING_PATHWAY	KEGG_ADIPOCYTOKINE_SIGNALING_PATHWAY		58	-0.233536	-0.797029	0.8	1	1	3297	tags=28%, list=22%, signal=35%
KEGG_ACUTE_MYELOID_LEUKEMIA	KEGG_ACUTE_MYELOID_LEUKEMIA		55	-0.218517	-0.748286	0.890263	1	1	5102	tags=44%, list=35%, signal=66%
KEGG_PYRIMIDINE_METABOLISM	KEGG_PYRIMIDINE_METABOLISM		87	-0.199608	-0.741411	0.910128	1	1	3374	tags=22%, list=23%, signal=28%
KEGG_PROSTATE_CANCER	KEGG_PROSTATE_CANCER		83	-0.200124	-0.736331	0.943966	1	1	1779	tags=11%, list=12%, signal=12%
KEGG_PURINE_METABOLISM	KEGG_PURINE_METABOLISM		128	-0.187692	-0.728643	0.966216	1	1	3303	tags=22%, list=22%, signal=28%
KEGG_GLUTATHIONE_METABOLISM	KEGG_GLUTATHIONE_METABOLISM		40	-0.22385	-0.727823	0.901116	1	1	2367	tags=20%, list=16%, signal=24%
KEGG_VIBRIO_CHOLERAE_INFECTION	KEGG_VIBRIO_CHOLERAE_INFECTION		43	-0.219893	-0.714061	0.918269	1	1	4025	tags=33%, list=27%, signal=45%
KEGG_ADHERENS_JUNCTION	KEGG_ADHERENS_JUNCTION		65	-0.193177	-0.687772	0.958641	1	1	2788	tags=17%, list=19%, signal=21%
KEGG_B_CELL_RECEPTOR_SIGNALING_PATHWAY	KEGG_B_CELL_RECEPTOR_SIGNALING_PATHWAY		68	-0.17789	-0.626735	0.979969	1	1	2469	tags=16%, list=17%, signal=19%
KEGG_SPLICEOSOME	KEGG_SPLICEOSOME		121	-0.160971	-0.623231	0.997126	1	1	6423	tags=47%, list=43%, signal=83%
KEGG_NATURAL_KILLER_CELL_MEDIATED_CYTOTOXICITY	KEGG_NATURAL_KILLER_CELL_MEDIATED_CYTOTOXICITY		85	-0.167184	-0.615179	0.992877	1	1	3221	tags=24%, list=22%, signal=30%
KEGG_FC_GAMMA_R_MEDIATED_PHAGOCYTOSIS	KEGG_FC_GAMMA_R_MEDIATED_PHAGOCYTOSIS		88	-0.156808	-0.579032	0.998578	1	1	1800	tags=10%, list=12%, signal=12%
KEGG_PATHOGENIC_ESCHERICHIA_COLI_INFECTION	KEGG_PATHOGENIC_ESCHERICHIA_COLI_INFECTION		46	-0.161916	-0.534156	0.996904	0.998545	1	1004	tags=7%, list=7%, signal=7%

## Sheet: BP_AF_RAA
NAME	GS<br> follow link to MSigDB	GS DETAILS	SIZE	ES	NES	NOM p-val	FDR q-val	FWER p-val	RANK AT MAX	LEADING EDGE
GO_COLLAGEN_FIBRIL_ORGANIZATION	GO_COLLAGEN_FIBRIL_ORGANIZATION	Details ...	44	0.586578	2.1643	0	0	0	1743	tags=50%, list=12%, signal=57%
GO_AMINOGLYCAN_CATABOLIC_PROCESS	GO_AMINOGLYCAN_CATABOLIC_PROCESS	Details ...	45	0.492074	1.81739	0	0.103143	0.198	2846	tags=42%, list=19%, signal=52%
GO_POSITIVE_REGULATION_OF_CELL_DIVISION	GO_POSITIVE_REGULATION_OF_CELL_DIVISION	Details ...	58	0.454567	1.77268	0.00277008	0.123827	0.316	2170	tags=33%, list=15%, signal=38%
GO_ENDOCHONDRAL_BONE_MORPHOGENESIS	GO_ENDOCHONDRAL_BONE_MORPHOGENESIS	Details ...	58	0.461685	1.7608	0	0.107484	0.356	1927	tags=33%, list=13%, signal=38%
GO_AORTA_DEVELOPMENT	GO_AORTA_DEVELOPMENT	Details ...	47	0.473677	1.74727	0	0.0977002	0.4	518	tags=19%, list=4%, signal=20%
GO_PLATELET_DEGRANULATION	GO_PLATELET_DEGRANULATION	Details ...	104	0.38743	1.67367	0	0.189645	0.694	2376	tags=30%, list=16%, signal=35%
GO_ARTERY_DEVELOPMENT	GO_ARTERY_DEVELOPMENT	Details ...	72	0.413371	1.67295	0	0.163534	0.697	610	tags=17%, list=4%, signal=17%
GO_CHONDROCYTE_DIFFERENTIATION	GO_CHONDROCYTE_DIFFERENTIATION	Details ...	94	0.395872	1.66846	0.00337838	0.150022	0.711	1633	tags=30%, list=11%, signal=33%
GO_EXTRACELLULAR_STRUCTURE_ORGANIZATION	GO_EXTRACELLULAR_STRUCTURE_ORGANIZATION	Details ...	318	0.336305	1.64886	0	0.165018	0.791	1755	tags=28%, list=12%, signal=31%
GO_NEGATIVE_REGULATION_OF_VASCULATURE_DEVELOPMENT	GO_NEGATIVE_REGULATION_OF_VASCULATURE_DEVELOPMENT	Details ...	92	0.387567	1.63159	0	0.176849	0.853	2089	tags=28%, list=14%, signal=33%
GO_POSITIVE_REGULATION_OF_STRESS_FIBER_ASSEMBLY	GO_POSITIVE_REGULATION_OF_STRESS_FIBER_ASSEMBLY	Details ...	45	0.447162	1.62889	0.00542005	0.165052	0.863	3899	tags=40%, list=26%, signal=54%
GO_REGULATION_OF_ACTIN_FILAMENT_BUNDLE_ASSEMBLY	GO_REGULATION_OF_ACTIN_FILAMENT_BUNDLE_ASSEMBLY	Details ...	79	0.392497	1.61746	0	0.17116	0.886	2597	tags=29%, list=18%, signal=35%
GO_POSITIVE_REGULATION_OF_ACTIN_FILAMENT_BUNDLE_ASSEMBLY	GO_POSITIVE_REGULATION_OF_ACTIN_FILAMENT_BUNDLE_ASSEMBLY	Details ...	53	0.424132	1.61621	0.00533333	0.16004	0.887	2597	tags=28%, list=18%, signal=34%
GO_BONE_MORPHOGENESIS	GO_BONE_MORPHOGENESIS	Details ...	88	0.386226	1.61014	0	0.157655	0.901	1743	tags=26%, list=12%, signal=29%
GO_ENDODERM_FORMATION	GO_ENDODERM_FORMATION	Details ...	40	0.452856	1.61	0.0163043	0.147405	0.903	1673	tags=30%, list=11%, signal=34%
GO_BONE_DEVELOPMENT	GO_BONE_DEVELOPMENT	Details ...	167	0.34472	1.59764	0	0.156108	0.929	1786	tags=23%, list=12%, signal=26%
GO_AMINOGLYCAN_BIOSYNTHETIC_PROCESS	GO_AMINOGLYCAN_BIOSYNTHETIC_PROCESS	Details ...	93	0.380577	1.58894	0	0.158975	0.946	1729	tags=31%, list=12%, signal=35%
GO_CELL_MIGRATION_INVOLVED_IN_SPROUTING_ANGIOGENESIS	GO_CELL_MIGRATION_INVOLVED_IN_SPROUTING_ANGIOGENESIS	Details ...	52	0.418993	1.57648	0.0190736	0.169554	0.963	4116	tags=46%, list=28%, signal=64%
GO_MATURATION_OF_SSU_RRNA	GO_MATURATION_OF_SSU_RRNA	Details ...	41	0.444788	1.57004	0.0230179	0.17075	0.968	5795	tags=63%, list=39%, signal=104%
GO_SKELETAL_SYSTEM_DEVELOPMENT	GO_SKELETAL_SYSTEM_DEVELOPMENT	Details ...	378	0.306297	1.55482	0	0.1873	0.976	1743	tags=22%, list=12%, signal=24%
GO_REGULATION_OF_ACTOMYOSIN_STRUCTURE_ORGANIZATION	GO_REGULATION_OF_ACTOMYOSIN_STRUCTURE_ORGANIZATION		80	0.373532	1.55198	0.0060241	0.182411	0.978	2597	tags=29%, list=18%, signal=35%
GO_CONNECTIVE_TISSUE_DEVELOPMENT	GO_CONNECTIVE_TISSUE_DEVELOPMENT		203	0.325366	1.55124	0	0.175045	0.979	1654	tags=25%, list=11%, signal=28%
GO_LYTIC_VACUOLE_ORGANIZATION	GO_LYTIC_VACUOLE_ORGANIZATION		56	0.397115	1.54749	0.0114613	0.173485	0.982	3251	tags=36%, list=22%, signal=46%
GO_POSITIVE_REGULATION_OF_SMALL_GTPASE_MEDIATED_SIGNAL_TRANSDUCTION	GO_POSITIVE_REGULATION_OF_SMALL_GTPASE_MEDIATED_SIGNAL_TRANSDUCTION		54	0.397859	1.52517	0.0109589	0.204016	0.992	2768	tags=33%, list=19%, signal=41%
GO_CONTRACTILE_ACTIN_FILAMENT_BUNDLE_ASSEMBLY	GO_CONTRACTILE_ACTIN_FILAMENT_BUNDLE_ASSEMBLY		83	0.362269	1.52328	0.00632911	0.199808	0.993	3002	tags=33%, list=20%, signal=41%
GO_ENDODERM_DEVELOPMENT	GO_ENDODERM_DEVELOPMENT		57	0.395167	1.52052	0.0136986	0.196987	0.994	1673	tags=26%, list=11%, signal=30%
GO_PROTEOGLYCAN_BIOSYNTHETIC_PROCESS	GO_PROTEOGLYCAN_BIOSYNTHETIC_PROCESS		52	0.402566	1.51552	0.0104712	0.198463	0.996	1613	tags=31%, list=11%, signal=34%
GO_LIPOSACCHARIDE_METABOLIC_PROCESS	GO_LIPOSACCHARIDE_METABOLIC_PROCESS		45	0.410004	1.51286	0.0229885	0.196002	0.996	2769	tags=38%, list=19%, signal=46%
GO_AMINOGLYCAN_METABOLIC_PROCESS	GO_AMINOGLYCAN_METABOLIC_PROCESS		106	0.34286	1.47305	0.0107914	0.272762	0.999	1729	tags=28%, list=12%, signal=32%
GO_CARTILAGE_DEVELOPMENT	GO_CARTILAGE_DEVELOPMENT		154	0.321294	1.47257	0.00383142	0.264613	0.999	1743	tags=27%, list=12%, signal=30%
GO_MUSCLE_CELL_MIGRATION	GO_MUSCLE_CELL_MIGRATION		75	0.352541	1.45154	0.0185185	0.310031	1	2338	tags=25%, list=16%, signal=30%
GO_POSITIVE_REGULATION_OF_BLOOD_VESSEL_ENDOTHELIAL_CELL_MIGRATION	GO_POSITIVE_REGULATION_OF_BLOOD_VESSEL_ENDOTHELIAL_CELL_MIGRATION		50	0.382022	1.44276	0.0250696	0.323863	1	2520	tags=34%, list=17%, signal=41%
GO_GLUCOSE_IMPORT	GO_GLUCOSE_IMPORT		47	0.38097	1.4313	0.0247934	0.346885	1	2476	tags=32%, list=17%, signal=38%
GO_BLOOD_VESSEL_ENDOTHELIAL_CELL_MIGRATION	GO_BLOOD_VESSEL_ENDOTHELIAL_CELL_MIGRATION		103	0.330965	1.41984	0.0234114	0.371618	1	3089	tags=33%, list=21%, signal=41%
GO_AMINO_ACID_ACTIVATION	GO_AMINO_ACID_ACTIVATION		48	0.382922	1.41953	0.0481283	0.361968	1	3003	tags=33%, list=20%, signal=42%
GO_REGULATION_OF_RHO_PROTEIN_SIGNAL_TRANSDUCTION	GO_REGULATION_OF_RHO_PROTEIN_SIGNAL_TRANSDUCTION		116	0.324137	1.40941	0.012987	0.383556	1	2768	tags=28%, list=19%, signal=35%
GO_REGULATION_OF_COAGULATION	GO_REGULATION_OF_COAGULATION		54	0.365224	1.40052	0.0417827	0.400319	1	685	tags=17%, list=5%, signal=17%
GO_MEMBRANE_PROTEIN_PROTEOLYSIS	GO_MEMBRANE_PROTEIN_PROTEOLYSIS		51	0.364323	1.39641	0.0345745	0.403582	1	2166	tags=25%, list=15%, signal=30%
GO_REGULATION_OF_RAS_PROTEIN_SIGNAL_TRANSDUCTION	GO_REGULATION_OF_RAS_PROTEIN_SIGNAL_TRANSDUCTION		201	0.295328	1.39611	0	0.394291	1	2768	tags=25%, list=19%, signal=31%
GO_POSITIVE_REGULATION_OF_PLASMA_MEMBRANE_BOUNDED_CELL_PROJECTION_ASSEMBLY	GO_POSITIVE_REGULATION_OF_PLASMA_MEMBRANE_BOUNDED_CELL_PROJECTION_ASSEMBLY		76	0.342742	1.38508	0.0347594	0.421588	1	2474	tags=25%, list=17%, signal=30%
GO_SKELETAL_SYSTEM_MORPHOGENESIS	GO_SKELETAL_SYSTEM_MORPHOGENESIS		165	0.297682	1.38313	0.00775194	0.417765	1	1743	tags=21%, list=12%, signal=24%
GO_NEGATIVE_REGULATION_OF_CALCIUM_ION_TRANSPORT	GO_NEGATIVE_REGULATION_OF_CALCIUM_ION_TRANSPORT		46	0.372112	1.37987	0.0465116	0.418896	1	1454	tags=26%, list=10%, signal=29%
GO_ENDOTHELIAL_CELL_MIGRATION	GO_ENDOTHELIAL_CELL_MIGRATION		173	0.297842	1.37972	0	0.409582	1	3126	tags=30%, list=21%, signal=38%
GO_RIBOSOMAL_SMALL_SUBUNIT_BIOGENESIS	GO_RIBOSOMAL_SMALL_SUBUNIT_BIOGENESIS		57	0.353052	1.37085	0.0569801	0.429725	1	4958	tags=42%, list=34%, signal=63%
GO_GERM_CELL_DEVELOPMENT	GO_GERM_CELL_DEVELOPMENT		127	0.306255	1.3655	0.0228137	0.437953	1	2349	tags=24%, list=16%, signal=28%
GO_NEGATIVE_REGULATION_OF_MITOCHONDRION_ORGANIZATION	GO_NEGATIVE_REGULATION_OF_MITOCHONDRION_ORGANIZATION		41	0.367729	1.36187	0.0564516	0.440823	1	4072	tags=37%, list=28%, signal=50%
GO_SMAD_PROTEIN_SIGNAL_TRANSDUCTION	GO_SMAD_PROTEIN_SIGNAL_TRANSDUCTION		50	0.362822	1.35823	0.061828	0.444167	1	1919	tags=32%, list=13%, signal=37%
GO_ACTIN_FILAMENT_BUNDLE_ORGANIZATION	GO_ACTIN_FILAMENT_BUNDLE_ORGANIZATION		127	0.300957	1.34961	0.0380623	0.465701	1	2349	tags=26%, list=16%, signal=31%
GO_REGULATION_OF_CARTILAGE_DEVELOPMENT	GO_REGULATION_OF_CARTILAGE_DEVELOPMENT		54	0.354836	1.3479	0.0641711	0.462674	1	1633	tags=33%, list=11%, signal=37%
GO_VESICLE_LOCALIZATION	GO_VESICLE_LOCALIZATION		249	0.273221	1.34647	0	0.458279	1	1890	tags=20%, list=13%, signal=22%
GO_SMOOTH_MUSCLE_CELL_MIGRATION	GO_SMOOTH_MUSCLE_CELL_MIGRATION		64	0.346238	1.34221	0.0597015	0.46405	1	2562	tags=27%, list=17%, signal=32%
GO_SPHINGOLIPID_METABOLIC_PROCESS	GO_SPHINGOLIPID_METABOLIC_PROCESS		62	0.335493	1.33878	0.0539773	0.467812	1	4080	tags=45%, list=28%, signal=62%
GO_RESPONSE_TO_TRANSFORMING_GROWTH_FACTOR_BETA	GO_RESPONSE_TO_TRANSFORMING_GROWTH_FACTOR_BETA		204	0.28246	1.33705	0.0128755	0.465491	1	1768	tags=19%, list=12%, signal=21%
GO_POSITIVE_REGULATION_OF_ENDOTHELIAL_CELL_MIGRATION	GO_POSITIVE_REGULATION_OF_ENDOTHELIAL_CELL_MIGRATION		86	0.322177	1.33642	0.0455764	0.459624	1	2166	tags=27%, list=15%, signal=31%
GO_NEGATIVE_REGULATION_OF_CELLULAR_RESPONSE_TO_TRANSFORMING_GROWTH_FACTOR_BETA_STIMULUS	GO_NEGATIVE_REGULATION_OF_CELLULAR_RESPONSE_TO_TRANSFORMING_GROWTH_FACTOR_BETA_STIMULUS		62	0.337593	1.33365	0.0441989	0.461154	1	2744	tags=29%, list=19%, signal=36%
GO_REGULATION_OF_CELL_DIVISION	GO_REGULATION_OF_CELL_DIVISION		123	0.303634	1.33364	0.015873	0.453008	1	1590	tags=20%, list=11%, signal=22%
GO_REGULATION_OF_BONE_MINERALIZATION	GO_REGULATION_OF_BONE_MINERALIZATION		53	0.350663	1.33109	0.0828729	0.454663	1	1309	tags=21%, list=9%, signal=23%
GO_PATHWAY_RESTRICTED_SMAD_PROTEIN_PHOSPHORYLATION	GO_PATHWAY_RESTRICTED_SMAD_PROTEIN_PHOSPHORYLATION		47	0.35259	1.33084	0.0942928	0.447379	1	1462	tags=26%, list=10%, signal=28%
GO_NEUROTRANSMITTER_TRANSPORT	GO_NEUROTRANSMITTER_TRANSPORT		185	0.283703	1.33046	0.0117647	0.441228	1	1592	tags=22%, list=11%, signal=25%
GO_CELLULAR_PROCESS_INVOLVED_IN_REPRODUCTION_IN_MULTICELLULAR_ORGANISM	GO_CELLULAR_PROCESS_INVOLVED_IN_REPRODUCTION_IN_MULTICELLULAR_ORGANISM		181	0.28499	1.33022	0.0075188	0.434638	1	2149	tags=21%, list=15%, signal=24%
GO_ACYLGLYCEROL_METABOLIC_PROCESS	GO_ACYLGLYCEROL_METABOLIC_PROCESS		40	0.368878	1.32557	0.0739796	0.443355	1	1701	tags=28%, list=12%, signal=31%
GO_MEMBRANE_INVAGINATION	GO_MEMBRANE_INVAGINATION		60	0.331255	1.3227	0.0487106	0.445724	1	1871	tags=30%, list=13%, signal=34%
GO_ACTIN_FILAMENT_ORGANIZATION	GO_ACTIN_FILAMENT_ORGANIZATION		326	0.262873	1.31603	0.010929	0.463203	1	2349	tags=22%, list=16%, signal=26%
GO_DETECTION_OF_ABIOTIC_STIMULUS	GO_DETECTION_OF_ABIOTIC_STIMULUS		65	0.336593	1.31581	0.0501475	0.456783	1	2389	tags=31%, list=16%, signal=37%
GO_POSITIVE_REGULATION_OF_EPITHELIAL_CELL_MIGRATION	GO_POSITIVE_REGULATION_OF_EPITHELIAL_CELL_MIGRATION		121	0.296019	1.30431	0.0422078	0.491354	1	2520	tags=28%, list=17%, signal=34%
GO_NEGATIVE_REGULATION_OF_CELL_SUBSTRATE_ADHESION	GO_NEGATIVE_REGULATION_OF_CELL_SUBSTRATE_ADHESION		51	0.345001	1.30302	0.0698925	0.488963	1	3290	tags=39%, list=22%, signal=50%
GO_RENAL_TUBULE_DEVELOPMENT	GO_RENAL_TUBULE_DEVELOPMENT		69	0.329736	1.30137	0.0641399	0.488096	1	2085	tags=30%, list=14%, signal=35%
GO_L_AMINO_ACID_TRANSPORT	GO_L_AMINO_ACID_TRANSPORT		47	0.355262	1.29828	0.119444	0.492502	1	2299	tags=28%, list=16%, signal=33%
GO_POSITIVE_REGULATION_OF_PHOSPHATIDYLINOSITOL_3_KINASE_SIGNALING	GO_POSITIVE_REGULATION_OF_PHOSPHATIDYLINOSITOL_3_KINASE_SIGNALING		73	0.315594	1.29491	0.0630373	0.498932	1	1735	tags=22%, list=12%, signal=25%
GO_CELLULAR_COMPONENT_MAINTENANCE	GO_CELLULAR_COMPONENT_MAINTENANCE		42	0.362419	1.29441	0.114796	0.493972	1	2011	tags=29%, list=14%, signal=33%
GO_TRANSFORMING_GROWTH_FACTOR_BETA_RECEPTOR_SIGNALING_PATHWAY	GO_TRANSFORMING_GROWTH_FACTOR_BETA_RECEPTOR_SIGNALING_PATHWAY		159	0.277516	1.28881	0.0213523	0.507691	1	1735	tags=18%, list=12%, signal=20%
GO_BLOOD_VESSEL_MORPHOGENESIS	GO_BLOOD_VESSEL_MORPHOGENESIS		467	0.247104	1.28769	0	0.50526	1	2096	tags=21%, list=14%, signal=24%
GO_REGULATION_OF_ENDOTHELIAL_CELL_MIGRATION	GO_REGULATION_OF_ENDOTHELIAL_CELL_MIGRATION		134	0.286866	1.28545	0.0446735	0.50754	1	3089	tags=30%, list=21%, signal=37%
GO_GLYCOPROTEIN_BIOSYNTHETIC_PROCESS	GO_GLYCOPROTEIN_BIOSYNTHETIC_PROCESS		256	0.263426	1.28334	0.0137615	0.508591	1	2760	tags=25%, list=19%, signal=31%
GO_REGULATION_OF_BIOMINERAL_TISSUE_DEVELOPMENT	GO_REGULATION_OF_BIOMINERAL_TISSUE_DEVELOPMENT		64	0.331231	1.28089	0.0847953	0.511032	1	1309	tags=22%, list=9%, signal=24%
GO_SYNAPTIC_VESICLE_EXOCYTOSIS	GO_SYNAPTIC_VESICLE_EXOCYTOSIS		92	0.303055	1.27986	0.0537313	0.507956	1	1843	tags=26%, list=12%, signal=30%
GO_ACTOMYOSIN_STRUCTURE_ORGANIZATION	GO_ACTOMYOSIN_STRUCTURE_ORGANIZATION		172	0.279167	1.2789	0.0393701	0.505141	1	2349	tags=23%, list=16%, signal=27%
GO_OOGENESIS	GO_OOGENESIS		42	0.353278	1.26582	0.127182	0.551384	1	1919	tags=21%, list=13%, signal=25%
GO_REGULATION_OF_ACTIN_FILAMENT_ORGANIZATION	GO_REGULATION_OF_ACTIN_FILAMENT_ORGANIZATION		214	0.266011	1.26484	0.0376569	0.548183	1	3485	tags=29%, list=24%, signal=38%
GO_HEART_VALVE_DEVELOPMENT	GO_HEART_VALVE_DEVELOPMENT		52	0.332312	1.25233	0.129534	0.592935	1	4125	tags=42%, list=28%, signal=58%
GO_MULTICELLULAR_ORGANISMAL_MOVEMENT	GO_MULTICELLULAR_ORGANISMAL_MOVEMENT		41	0.346998	1.2502	0.120419	0.594117	1	2349	tags=27%, list=16%, signal=32%
GO_DRUG_TRANSPORT	GO_DRUG_TRANSPORT		121	0.283394	1.24478	0.0957096	0.610007	1	1853	tags=23%, list=13%, signal=26%
GO_CORONARY_VASCULATURE_DEVELOPMENT	GO_CORONARY_VASCULATURE_DEVELOPMENT		42	0.348363	1.24039	0.140212	0.622778	1	610	tags=14%, list=4%, signal=15%
GO_VASCULAR_ENDOTHELIAL_GROWTH_FACTOR_RECEPTOR_SIGNALING_PATHWAY	GO_VASCULAR_ENDOTHELIAL_GROWTH_FACTOR_RECEPTOR_SIGNALING_PATHWAY		86	0.298873	1.23911	0.0776397	0.620997	1	3307	tags=33%, list=22%, signal=42%
GO_REGULATION_OF_CELL_SUBSTRATE_ADHESION	GO_REGULATION_OF_CELL_SUBSTRATE_ADHESION		170	0.266068	1.23693	0.0522088	0.623557	1	2357	tags=26%, list=16%, signal=30%
GO_REGULATION_OF_CELL_PROJECTION_ASSEMBLY	GO_REGULATION_OF_CELL_PROJECTION_ASSEMBLY		134	0.274773	1.23354	0.0802676	0.632008	1	2474	tags=20%, list=17%, signal=24%
GO_TISSUE_MIGRATION	GO_TISSUE_MIGRATION		241	0.252837	1.22737	0.0405405	0.653206	1	2908	tags=27%, list=20%, signal=33%
GO_POSITIVE_REGULATION_OF_CELL_SUBSTRATE_ADHESION	GO_POSITIVE_REGULATION_OF_CELL_SUBSTRATE_ADHESION		97	0.288719	1.22715	0.0823171	0.646814	1	2357	tags=28%, list=16%, signal=33%
[truncated: 461 more rows]

[truncated: 7 more sheets: BP_SR_RAA, CC_AF_RAA, CC_SR_RAA, MF_AF_RAA, MF_SR_RAA, KEGG_AF_RAA, KEGG_SR_RAA]
