# Supplementary material for: Identification of Atrial Fibrillation-Associated Genes ERBB2 and MYPN Using Genome-Wide Association and Transcriptome Expression Profile Data on Left–Right Atrial Appendages
Source: Front Genet. 2021 Jun 30;12:696591. doi: 10.3389/fgene.2021.696591 (PMC8278573; doi:10.3389/fgene.2021.696591)
Supplement: Supplementary file 3 [file Table_3.XLSX]

## Sheet: Legend
One table is included.
Sheet Blueyellow.edges
Table 1 The edge file from blue and yellow modules for Cytosacpe

## Sheet: Blueyellow.edges
fromNode	toNode	weight	direction	fromAltName	toAltName	net_colors
ADCY6	RPS6KA2	0.169335	undirected	NA	NA	blue
ADCY6	XPR1	0.163	undirected	NA	NA	blue
ADCY6	HOGA1	0.15828	undirected	NA	NA	blue
ADCY6	PRKAR1A	0.189876	undirected	NA	NA	blue
ADCY6	MYPN	0.157959	undirected	NA	NA	blue
ADCY6	DUSP3	0.166723	undirected	NA	NA	blue
ADORA1	NR2F1	0.159174	undirected	NA	NA	yellow
CCDC141	MAFK	0.158172	undirected	NA	NA	blue
CCDC141	PLEKHA2	0.159922	undirected	NA	NA	blue
CDC14B	PARM1	0.171744	undirected	NA	NA	blue
CDC14B	KCTD9	0.199516	undirected	NA	NA	blue
CELSR2	2020-09-08	0.1581	undirected	NA	NA	yellow
CLTC	SLC6A6	0.174555	undirected	NA	NA	blue
CLTC	OSR1	0.161763	undirected	NA	NA	blue
CLTC	LAPTM4B	0.192351	undirected	NA	NA	blue
CLTC	SRPK2	0.151804	undirected	NA	NA	blue
CLTC	DLG1	0.165979	undirected	NA	NA	blue
CLTC	COPG	0.17212	undirected	NA	NA	blue
CLTC	PLEKHB2	0.162058	undirected	NA	NA	blue
CLTC	SRPX	0.166206	undirected	NA	NA	blue
CLTC	LRRFIP1	0.17131	undirected	NA	NA	blue
CLTC	HDLBP	0.176989	undirected	NA	NA	blue
CLTC	SPRYD3	0.170762	undirected	NA	NA	blue
CLTC	SNX22	0.154907	undirected	NA	NA	blue
CLTC	GFPT1	0.184586	undirected	NA	NA	blue
CLTC	NPPB	0.188265	undirected	NA	NA	blue
CLTC	RPS6KA2	0.150383	undirected	NA	NA	blue
CLTC	PGAM1	0.16107	undirected	NA	NA	blue
CLTC	TMEM71	0.159304	undirected	NA	NA	blue
CLTC	RPL4	0.193172	undirected	NA	NA	blue
CLTC	COPA	0.174078	undirected	NA	NA	blue
CLTC	MPHOSPH8	0.15421	undirected	NA	NA	blue
CLTC	ERLEC1	0.154989	undirected	NA	NA	blue
CLTC	UBE2Q2	0.163058	undirected	NA	NA	blue
ERBB2	LRSAM1	0.161406	undirected	NA	NA	yellow
ERBB2	GPR22	0.18665	undirected	NA	NA	yellow
ERBB2	GALNTL1	0.190496	undirected	NA	NA	yellow
ERBB2	SYNE2	0.167846	undirected	NA	NA	yellow
FGF7	PBXIP1	0.163598	undirected	NA	NA	blue
FGF7	PLEKHB2	0.162443	undirected	NA	NA	blue
FGF7	MICAL2	0.18018	undirected	NA	NA	blue
FGF7	RPS6KA2	0.200557	undirected	NA	NA	blue
FNDC3B	PDK1	0.157932	undirected	NA	NA	blue
FNDC3B	PBXIP1	0.166646	undirected	NA	NA	blue
FNDC3B	SYNE1	0.168209	undirected	NA	NA	blue
GPR22	MYBPHL	0.161348	undirected	NA	NA	yellow
GPR22	INPP5J	0.16214	undirected	NA	NA	yellow
GPR22	KCNN2	0.156445	undirected	NA	NA	yellow
GPR22	SYNE2	0.178789	undirected	NA	NA	yellow
GPR22	KIAA0182	0.206844	undirected	NA	NA	yellow
GPR22	SUSD4	0.184038	undirected	NA	NA	yellow
GPR22	2020-09-08	0.15042	undirected	NA	NA	yellow
GPR22	POF1B	0.164724	undirected	NA	NA	yellow
GPR22	KAT2B	0.162687	undirected	NA	NA	yellow
GPR22	NFIC	0.180091	undirected	NA	NA	yellow
GPR22	WLS	0.195364	undirected	NA	NA	yellow
GPR22	SOSTDC1	0.205682	undirected	NA	NA	yellow
GPR22	PTDSS1	0.185474	undirected	NA	NA	yellow
GPR22	PPP1R1A	0.198784	undirected	NA	NA	yellow
GPR22	PRDX1	0.170431	undirected	NA	NA	yellow
HERC4	MYH7	0.192742	undirected	NA	NA	blue
HERC4	VPS8	0.202532	undirected	NA	NA	blue
HIVEP3	2020-09-08	0.155669	undirected	NA	NA	yellow
HIVEP3	KIAA0182	0.154187	undirected	NA	NA	yellow
HOGA1	XPR1	0.178292	undirected	NA	NA	blue
HOGA1	VPS8	0.15269	undirected	NA	NA	blue
HOGA1	SORBS2	0.154191	undirected	NA	NA	blue
HOGA1	PRKAR1A	0.158401	undirected	NA	NA	blue
HSF2	PLCD3	0.152262	undirected	NA	NA	yellow
INPP5J	WLS	0.15949	undirected	NA	NA	yellow
INPP5J	SYNE2	0.155205	undirected	NA	NA	yellow
KCNN2	ROR1	0.169121	undirected	NA	NA	yellow
KCNN2	PIK3C2A	0.164979	undirected	NA	NA	yellow
KCNN2	SGK110	0.164009	undirected	NA	NA	yellow
KCNN2	PYGM	0.154547	undirected	NA	NA	yellow
KCNN2	SUSD4	0.162205	undirected	NA	NA	yellow
KCNN2	TTC15	0.177668	undirected	NA	NA	yellow
KCNN2	MFSD11	0.160189	undirected	NA	NA	yellow
KCNN2	PRDX1	0.201205	undirected	NA	NA	yellow
KCNN2	SOSTDC1	0.169143	undirected	NA	NA	yellow
KCNN2	PTPN14	0.153473	undirected	NA	NA	yellow
KCNN2	MAGI2-AS3	0.170496	undirected	NA	NA	yellow
KCNN2	LRRC32	0.161536	undirected	NA	NA	yellow
KCNN2	MYBPHL	0.200267	undirected	NA	NA	yellow
KCNN2	TMCO3	0.190724	undirected	NA	NA	yellow
KCNN2	SYT13	0.173757	undirected	NA	NA	yellow
KCNN2	PTDSS1	0.186217	undirected	NA	NA	yellow
KLF12	ROR1	0.169646	undirected	NA	NA	yellow
MYH7	SORBS2	0.176299	undirected	NA	NA	blue
MYH7	SMYD2	0.15809	undirected	NA	NA	blue
MYH7	XPR1	0.181343	undirected	NA	NA	blue
MYH7	STRN	0.154445	undirected	NA	NA	blue
MYH7	PRDM5	0.161404	undirected	NA	NA	blue
MYH7	VPS8	0.227199	undirected	NA	NA	blue
MYH7	PIGT	0.154106	undirected	NA	NA	blue
MYH7	MYPN	0.175005	undirected	NA	NA	blue
MYPN	WSB2	0.186198	undirected	NA	NA	blue
MYPN	VPS8	0.16489	undirected	NA	NA	blue
MYPN	SMAP1	0.150642	undirected	NA	NA	blue
MYPN	PDK1	0.165113	undirected	NA	NA	blue
MYPN	XPR1	0.185535	undirected	NA	NA	blue
MYPN	USP25	0.190103	undirected	NA	NA	blue
MYPN	PDE1C	0.160218	undirected	NA	NA	blue
MYPN	PACSIN3	0.157502	undirected	NA	NA	blue
MYPN	ZMYND11	0.154055	undirected	NA	NA	blue
MYPN	SORBS2	0.203985	undirected	NA	NA	blue
MYPN	NEK7	0.173932	undirected	NA	NA	blue
MYPN	WWP1	0.156038	undirected	NA	NA	blue
MYPN	TMEM159	0.191968	undirected	NA	NA	blue
MYPN	TTC37	0.152743	undirected	NA	NA	blue
MYPN	USP46	0.1725	undirected	NA	NA	blue
PACSIN3	USP46	0.163207	undirected	NA	NA	blue
PACSIN3	TSPAN12	0.20123	undirected	NA	NA	blue
PACSIN3	PIK3R1	0.197577	undirected	NA	NA	blue
PACSIN3	WBP11	0.167097	undirected	NA	NA	blue
PACSIN3	ZMYND11	0.161404	undirected	NA	NA	blue
PACSIN3	PARM1	0.152778	undirected	NA	NA	blue
PACSIN3	R3HDM2	0.155286	undirected	NA	NA	blue
PACSIN3	SLC6A8	0.154688	undirected	NA	NA	blue
PACSIN3	TSC1	0.151615	undirected	NA	NA	blue
PAFAH1B2	RPL5	0.166019	undirected	NA	NA	blue
PAFAH1B2	TSC22D1	0.177623	undirected	NA	NA	blue
PBXIP1	PPP1R12C	0.164523	undirected	NA	NA	blue
PBXIP1	RPS6KA2	0.16776	undirected	NA	NA	blue
PBXIP1	SRPX	0.176964	undirected	NA	NA	blue
PBXIP1	PLEKHB2	0.165039	undirected	NA	NA	blue
PPP1R12C	RPS6KA2	0.175228	undirected	NA	NA	blue
PPP1R12C	TMEM71	0.162125	undirected	NA	NA	blue
STRN	VPS8	0.16192	undirected	NA	NA	blue
SYNE2	UBE2QL1	0.156945	undirected	NA	NA	yellow
