# Supplementary material for: Identification of Atrial Fibrillation-Associated Genes ERBB2 and MYPN Using Genome-Wide Association and Transcriptome Expression Profile Data on Left–Right Atrial Appendages
Source: Front Genet. 2021 Jun 30;12:696591. doi: 10.3389/fgene.2021.696591 (PMC8278573; doi:10.3389/fgene.2021.696591)
Supplement: Supplementary file 5 [file Table_5.XLSX]

## Sheet: Legend
Six tables are included.
Sheet The input set of WGCNA in LAA
Table 1 The input data set for WGCNA in left atrial appendage
Sheet GS in LAA
Table 2 The GS data set in left atrial appendage
Sheet MM in LAA
Table 3 The MM data set in left atrial appendage
Sheet The input set of WGCNA in RAA
Table 4 The input data set for WGCNA in right atrial appendage
Sheet GS in RAA
Table 5 The GS data set in right atrial appendage
Sheet MM in RAA
Table 6 The MM data set in right atrial appendage

## Sheet: The input set of WGCNA in LAA
																																							SR_1	SR_2	SR_3	SR_4	SR_5	AF_1	AF_2	AF_3	AF_4	AF_5
																																						61E3.4	2339.79	994.872	858.149	987.124	1017.06	1155.79	1423.05	1179.57	1078.39	1294.31
																																						A2M	75781.6	97495.4	78356.4	77562.8	78544.9	83374	95959	105951	88603.5	85905
																																						A4GALT	2530.59	3846.43	2899.85	3260.09	2654.08	3206.4	4140.2	4031.61	3553.28	3521.37
																																						AAK1	10921.3	9171.86	9078.52	12641.7	9221.43	13096.1	10500.5	16068.5	12201.3	12494.8
																																						AARS	6081.01	6865.84	6008.03	7168.16	6160.15	6104.96	6479.86	6224.54	6397.36	6831.21
																																						AASDHPPT	2281.77	3145.31	3441.52	3416.19	2670.59	2853.64	2756.39	2845.4	2872.24	2707.88
																																						AASS	3159.89	2643.78	2217.3	2801.9	2132.25	2617.51	3737.48	3951.83	2381.02	3144.91
																																						ABAT	1182.73	1941.64	860.133	1403.76	1180.31	2225.55	3316.08	4243.4	2184.95	2501.95
																																						ABCA1	3769.11	4362.29	2748.06	1766.49	4722.14	3630.86	4955.9	4796.14	2831.57	5859.32
																																						ABCA10	1921.37	2594.65	1561.53	1252.15	2089.15	1088.87	996.04	2586.12	1199.37	1683.81
																																						ABCA2	6589.8	7268.09	6918.76	6277.61	6577.43	7416.58	6910.61	8347.19	7492.44	6472.46
																																						ABCA5	3124.19	3188.3	2565.52	3435.28	2493.59	1914.85	2513.46	2276.51	2791.94	2521.52
																																						ABCA6	5530.93	5030.65	4934.6	2465	5775.89	4168.12	3257.22	5607.21	3853.64	4777.47
																																						ABCA8	7856.21	8464.6	11716.5	5871.09	13367.6	11618.2	10061.3	11306.6	7887.71	10708.5
																																						ABCA9	4476.51	3156.57	3349.26	1890.02	4785.42	5035.21	1769.7	4017.36	3515.73	3776.69
																																						ABCC1	4270.09	4483.06	4637.97	3967.59	3851.81	3290.52	4191.59	3617.53	4634.8	4235.15
																																						ABCC5	5170.53	4324.42	3777.84	4923.27	3355.66	3117.49	5092.32	4005.02	4297.93	4240.74
																																						ABCC9	18805.4	15525.9	15246.3	12614.7	16014.4	17236.5	16159.9	16494.9	18648.7	15759
																																						ABCD2	2001.71	4564.95	3927.64	4242.72	3329.07	1785.79	1863.14	2154.94	1593.6	3443.09
																																						ABCD3	4705.25	7595.62	7042.77	6861.58	5924.46	6074.37	6227.58	6798.18	5713.19	5654.32
																																						ABCE1	2898.8	3083.9	3424.66	3287.04	3149.32	3657.62	3284.31	3579.54	3777.51	3061.05
																																						ABCG1	2674.53	2276.33	1360.14	1444.19	1475.61	1525.76	2710.61	2489.25	1928.39	3095.52
																																						ABHD10	1390.26	2208.78	2169.68	2349.33	1650.78	1898.6	2027.59	2443.66	2128.63	2154.38
																																						ABHD2	22841.2	29977.2	26720.7	37644.3	23870.2	28702.7	20012.4	26357.9	20016	30318.8
																																						ABI2	9003.24	9119.66	9847.38	11467	9975.28	10111.5	9567.03	10147.9	10528.4	9927.67
																																						ABI3BP	4628.26	3803.44	6216.37	1299.32	6545.33	6520.82	5570.72	5763.92	4600.38	5767.07
																																						ABL1	6323.13	6028.59	5427.67	5117.55	6481.14	6188.14	5511.86	5269.11	5163.57	5399.93
																																						ABL2	4046.94	3250.73	3666.73	3282.55	2909.95	3377.52	3219.84	3014.45	3337.39	3270.71
																																						ABLIM1	67777	64485.5	71116.2	101128	67144.5	71476.6	93576.3	102107	102855	74155.6
																																						ABLIM3	15800.6	18148.2	17778.1	17431.3	15132.1	11133.5	13039.1	10403.4	12186.7	16246.4
																																						ABR	14593.3	14931.3	15683.8	16428.5	13524.5	17190.6	17173.7	17177.8	15901.6	14284.9
																																						ABTB2	3934.24	3877.13	4465.35	6678.53	6906.67	6968.22	3896.33	7098.29	5417	5097.08
																																						ACAA1	3452.23	3652.98	3944.51	3662.13	3258.45	4070.61	4024.34	4215.86	4368.85	3595.91
																																						ACAA2	5596.76	7276.28	8593.39	9045.83	7172.63	8187.11	10432.3	9198.15	8850.34	7430.37
																																						ACACA	3341.76	3908.86	4292.73	3325.23	4057.25	3413.85	3374.95	3027.74	2979.66	3616.41
																																						ACACB	14539.7	17895.4	12705.6	16057.9	16025.4	12024.5	16144.1	14727.5	12798.9	13416.4
																																						ACADM	6675.72	12595.6	13803.8	11485	7934.74	8247.34	11580.6	9008.2	14387.3	10150.4
																																						ACADS	2282.89	2484.11	2609.17	3151.16	2068.06	2643.32	3098.37	3066.68	3054.75	2506.61
																																						ACADSB	7997.92	8887.32	10443.6	10058.8	7426.67	7538.95	8696.19	8377.58	8822.18	8599.81
																																						ACADVL	21205.4	27484.9	29812	29033.1	19087.6	23543.2	31561.2	29064.6	28380.3	23747.6
																																						ACAP2	3635.21	3717.46	3765.93	2662.65	3894.92	3973.1	3933.7	3662.16	3715.98	3966.78
																																						ACAT1	9016.63	8904.72	9833.49	10333.9	6840.64	7393.64	9916.48	10257.1	12697.7	6345.73
																																						ACBD3	3158.78	3227.19	3456.4	3614.96	3751.85	4590.67	4224.29	4375.41	3757.69	3902.48
																																						ACBD5	3991.15	3546.53	4807.62	4364.01	3715.17	4347.85	4667.18	5440.06	5637.06	4518.42
																																						ACE	3609.55	3769.66	2530.79	1738.42	1944.25	2703.54	3751.5	2331.59	2843.04	2357.52
																																						ACE2	670.584	516.883	502.984	989.37	1194.06	473.216	817.575	1408.45	643.491	563.754
																																						ACHE	1429.32	1763.54	2435.56	1838.36	1613.18	2228.42	828.787	733.193	812.446	1865.51
																																						ACIN1	6220.48	5317.24	5538.78	5675.68	5166.93	5598.29	5979.04	5662.3	5919.7	5904.04
																																						ACLY	4610.41	5260.95	3667.72	3347.69	4847.78	4781.87	4389.68	4062	3754.56	3991.94
																																						ACO1	4985.31	5605.88	5276.87	6081.09	5807.07	5195.82	5111.94	5743.03	5723.62	5180.02
																																						ACO2	38195.4	48956.5	46189.2	57968.5	34896.5	39050.4	47011.9	51541	50697	43727.8
																																						ACOT11	4014.58	3365.37	2474.25	4375.24	2641.24	2865.11	4055.17	4568.21	3796.28	3444.03
																																						ACOT13	2063.08	2285.54	2597.26	2680.62	2070.81	1991.33	1831.37	2103.66	2354.95	2562.52
																																						ACOT2	2628.78	3656.05	3553.63	3778.92	3115.38	2533.38	2799.38	2854.89	3001.57	3131.86
																																						ACOT9	2160.15	2396.08	2433.57	3253.35	2353.28	2730.31	2803.11	3211.04	3164.26	2264.34
																																						ACOX1	8958.61	12524.9	12624.2	13936.5	11416	10748.2	10888.2	11942.9	11457.7	10961.1
																																						ACOX3	4049.17	3090.04	3171.68	5535.31	3049.35	2709.28	2891.88	3147.41	3577.26	4012.44
																																						ACSF2	2367.69	2417.58	2724.25	2435.8	2256.98	2118.48	1914.53	1928.9	2475.93	1836.63
																																						ACSL1	9722.92	15285.4	14562.7	14160	19486.5	15323.6	15492.8	14985.8	15301.9	13273.8
																																						ACSL3	3528.1	3937.52	4206.42	3910.31	4611.17	3947.29	4297.17	4112.34	4122.72	4584.58
																																						ACSL4	4916.13	5255.83	5707.43	6369.7	5804.32	6363.08	5937.93	6790.58	6006.26	5392.47
																																						ACSS1	5326.74	5963.09	7332.46	6830.13	5066.97	5710.14	6705.05	7175.22	8539.55	5326.31
																																						ACSS2	5489.64	5971.28	6312.6	6251.78	5989.57	5221.63	4954.97	5810.46	5785.16	6102.52
																																						ACTA1	10307.6	55786.5	890.887	20989	17157.1	9530.28	2811.52	23674	5318.97	13016.7
																																						ACTA2	39690.6	29382.5	41899.5	60963.6	51812.4	31675.8	17103.7	13044.6	32431.1	43388.6
																																						ACTB	51397.3	58666.7	52781.6	36492.1	69540.8	61933.9	50303.7	44778.9	43620.7	53538
																																						ACTC1	676045	695660	593862	906094	555801	553215	524642	561035	696269	581426
																																						ACTG1	28006.1	31249.4	27891.3	16100.6	35472.5	32774.3	27347.2	24974.1	24696.7	24964.5
																																						ACTG2	496.523	741.036	2605.2	1276.86	3832.56	295.401	572.77	248.83	114.723	2260.61
																																						ACTN1	14372.4	14905.7	12717.5	19143.9	19208.6	18864.6	13117.6	15621.2	14434.2	16920.1
																																						ACTN2	111189	176684	128888	198195	126288	137652	145039	189161	167668	149908
																																						ACTN4	12225.6	13105.3	11115.3	10469.8	16218.9	14865.7	13423.2	11807.1	12042.8	13585.1
																																						ACTR10	2888.76	3324.43	3730.22	3747.48	3355.66	3041.01	3098.37	3141.71	2957.76	3280.96
																																						ACTR1A	5923.68	6935.44	6298.71	7584.8	6331.65	6736.87	6484.54	7324.33	6621.59	6501.34
																																						ACTR1B	3918.62	4325.44	4288.76	4667.22	4276.43	4033.33	4157.95	4453.29	4888.23	4091.64
																																						ACTR2	10200.5	11722.5	11391.1	11043.7	11980.1	12549.3	11553.5	11608.6	11334.6	12457.6
																																						ACTR3	6297.47	7212.82	6581.46	6403.39	6717.75	6731.14	6173.39	6643.37	6567.36	6998.01
																																						ACTR8	2657.79	2838.25	3045.68	3038.86	2923.71	3374.65	3791.68	2850.14	3367.64	3274.43
																																						ACVR1	3263.66	2774.79	3199.46	3388.11	3215.35	3051.53	2646.14	2822.6	2626.11	3345.25
																																						ACVR2B	3076.21	3382.77	4055.62	4066.41	3532.66	3362.22	3956.13	3729.6	4091.43	4293.85
																																						ADAL	1847.73	1717.48	2182.57	2846.83	1892.89	2179.66	2293.88	2513.94	2502	2291.36
																																						ADAM10	5360.21	5675.48	5921.72	6265.26	5777.72	5858.32	6520.98	6085.88	7008.52	6571.23
																																						ADAM11	3996.73	4475.9	6287.8	4809.84	3716.08	2294.38	3028.3	2856.79	3726.4	3870.8
																																						ADAM15	4463.12	5202.61	3364.14	3841.81	4369.98	3848.82	4118.71	3744.79	3321.75	3922.05
																																						ADAM19	4853.65	4260.96	2878.02	5659.96	4758.83	5687.2	4446.67	4721.12	6337.91	4240.74
																																						ADAM23	3754.6	4792.17	6159.82	5036.69	3336.41	3390.9	3399.24	3953.73	4329.22	2557.86
																																						ADAM33	1736.16	1213.91	1307.56	548.028	1506.79	961.728	1481.91	819.618	632.018	1097.69
																																						ADAM9	6200.39	5652.96	5479.26	6169.81	5796.06	5762.72	6716.26	8726.13	7552.93	6398.84
																																						ADAMTS1	13248.8	13432.8	10280.9	18767.7	23385.1	16526.2	5520.26	6338.51	9139.23	11729.8
																																						ADAMTS15	3070.63	3529.13	2430.59	2733.4	3082.37	1918.68	2408.81	1216.61	2548.93	1858.06
																																						ADAMTS2	2130.03	1510.73	928.586	404.283	3234.61	3156.68	1518.35	1806.39	1112.81	1306.42
																																						ADAMTS4	1288.73	850.554	319.45	703.003	4889.97	1025.78	325.161	358.049	421.345	1811.47
																																						ADAMTS5	1600.03	1936.52	1774.83	583.964	2233.14	961.728	1515.55	1620.24	1525.81	1384.69
																																						ADAMTS7	8989.85	8817.72	9056.69	8368.65	8326.34	5665.21	7635.68	6265.38	6426.56	7644.69
																																						ADAMTS8	573.511	1362.32	578.382	731.078	907.928	210.318	283.114	48.4363	109.508	998.917
																																						ADAMTS9	2993.64	2427.81	978.19	1800.18	2488.09	1238.01	1380.07	1237.5	920.911	1486.26
																																						ADAMTSL2	1900.17	1118.72	999.024	518.83	1544.39	2762.82	2134.1	4036.36	1176.43	2407.84
																																						ADAMTSL3	4850.3	3267.11	4678.65	4106.84	4568.07	4923.36	3315.15	5416.32	5842.52	5035.58
																																						ADAMTSL4	1807.57	3055.24	1739.12	2091.04	1953.42	1169.18	2521.87	2531.98	1775.07	2696.7
																																						ADAMTSL5	592.48	812.683	626.994	1382.42	733.679	1007.62	1237.11	1371.41	1016.86	860.075
																																						ADAR	12729.9	12480.9	12072.6	12099.3	12385.4	12637.3	13486.7	11860.2	11766.4	12310.3
																																						ADARB1	3167.7	2077.77	2380	1876.55	2901.7	2466.46	2536.82	2289.8	1972.19	2387.34
																																						ADCK3	11338.6	15818.7	14552.8	16216.2	11956.2	10714.8	13957.6	14837.7	14135.9	11282.5
																																						ADCY1	2542.86	3761.47	3201.44	2352.7	2275.32	2139.51	1958.44	1104.54	2183.9	2225.2
																																						ADCY3	2710.23	2243.58	1842.29	1069.1	2566.96	2302.03	2113.55	2076.11	1995.13	1927.95
																																						ADCY4	2173.54	1604.9	1328.39	1130.87	1259.18	1806.82	2414.42	1760.8	1118.03	1866.45
																																						ADCY5	24614.1	27613.8	32531.3	37745.4	27524	27347.1	25115	32081.9	34524.3	30260.1
																																						ADCY6	11869.7	11320.2	11270	15789.5	11827.8	15735.6	16831.8	20345.1	17587	13245.9
																																						ADCY7	2191.39	1810.63	1738.12	417.759	2854.01	2040.09	1826.7	1860.52	1288.02	1893.47
																																						ADCY9	6520.62	5886.32	6627.09	8049.72	6024.42	6398.45	7128.32	6868.46	6674.78	7074.42
																																						ADD1	15635.4	16626.2	17206.6	15261.7	17070	16092.2	15678.7	16730.5	15690.9	16012.5
																																						ADD3	9985.12	9169.81	12902	9666.85	11532.5	10059.9	9638.97	9742.35	10281.2	10146.6
																																						ADH1B	13768.7	11969.2	15386.2	2074.2	19128.8	17764.2	12875.6	12919.2	8649.05	9489.71
																																						ADH5	6451.45	7115.58	9119.19	8503.42	7979.68	7904.14	7216.15	7650.09	8324.7	7825.47
																																						ADHFE1	1789.71	2244.6	2287.74	2443.67	1520.55	2525.73	2187.36	2269.86	2546.85	2301.61
																																						ADI1	7635.29	8634.5	9083.48	11282.9	8264.89	8119.24	8890.54	10528.7	9442.73	8872.84
																																						ADIPOQ	1405.88	14346.8	536.715	716.479	17851.3	3583.06	4307.45	3294.62	389.015	2661.29
																																						ADIPOR1	4382.79	5059.31	4908.81	5503.86	5169.69	5567.7	5803.38	5964.31	6229.45	5170.7
																																						ADIPOR2	4374.98	5261.97	4770.91	4203.42	4286.52	4916.67	4963.38	5028.83	4679.65	3683.5
																																						ADK	1256.37	1980.53	1558.56	2366.18	1695.72	1582.17	1241.78	1627.84	1794.89	1724.81
																																						ADM	2434.63	2982.57	1909.75	1352.1	1898.39	2200.69	3579.58	3400.99	3124.63	2635.2
																																						ADNP	6828.58	7029.61	7551.71	7465.76	7248.75	7217.74	6977.88	6881.75	6666.44	6953.28
																																						ADO	4497.71	3718.49	4981.23	4430.27	3729.84	4043.85	3491.74	3552.95	4986.27	3226.91
																																						ADORA1	1428.2	2001	1786.74	2387.51	1670.04	1247.57	1636.08	1169.12	1112.81	1465.76
																																						ADPRHL1	14236.2	17278.2	18339.6	24861.1	14161.8	20426.7	20942.1	29558.5	31494.5	18178
																																						ADRB1	5525.35	7315.17	7387.02	7950.9	5976.73	4655.68	6439.69	6197.95	6956.37	5653.38
																																						ADRBK2	2689.03	2689.84	1994.08	3107.36	3025.51	2961.66	3127.34	2533.88	3630.45	3245.55
																																						ADSSL1	5108.05	5809.56	6012.99	7234.42	4449.76	4305.79	4721.38	6197.95	5883.19	6004.68
																																						AEBP1	13180.7	9794.16	14767.1	4757.06	20845.7	27694.1	15200.3	14027.5	9993.4	14723.8
																																						AES	28918.8	30325.2	31740.6	32645.8	27951.3	25675.1	24880.4	26566.8	31829.3	29312.4
																																						AFAP1	4645	4332.6	4402.85	3887.85	4507.54	6505.52	4957.77	4145.58	4822.53	3982.62
																																						AFAP1L1	5606.8	5489.19	4495.11	4745.83	3942.61	4927.18	4878.35	4677.43	5303.32	3940.69
																																						AFF1	15665.6	14645.7	15213.5	16684.5	14935.9	15348.4	16121.6	17066.7	15189.3	15337.8
																																						AFF3	3749.02	3568.03	3984.19	4604.33	4280.1	4490.29	3463.71	2978.36	4612.9	3592.19
																																						AFF4	13042.4	12449.2	12846.4	12528.3	12255.2	13439.3	12825.2	13787.3	14049.4	12326.2
																																						AFG3L2	9487.49	9505.53	10135.1	10128.4	8533.6	7248.33	9580.11	9851.57	12160.6	9235.32
																																						AGAP1	3281.51	3306	3062.55	2718.8	3163.99	3151.91	2322.85	2335.39	2740.83	2922.2
																																						AGAP2	1225.13	1145.33	1297.64	1457.66	1070.25	704.566	282.18	936.435	1604.03	1047.37
																																						AGK	2250.53	2152.48	2467.3	2193.23	1752.58	2364.17	2210.72	2264.16	3070.4	1981.99
																																						AGL	11048.5	13522.9	11888.1	15386.3	9948.69	8653.64	12021.6	11321.7	12785.3	9947.23
																																						AGPAT2	2230.45	3973.35	2830.4	3340.95	3871.99	3216.91	3507.63	3294.62	3673.21	3524.16
																																						AGPAT3	7740.17	9518.83	8140.01	9603.96	7280.85	6960.58	8237.42	8817.31	8653.23	8103.15
																																						AGPAT9	2549.56	2427.81	2725.24	3356.67	2171.69	2394.76	3088.1	3188.25	3280.03	2709.75
																																						AGRN	6494.96	7694.9	6066.57	4133.79	6126.22	7942.38	5617.44	6053.59	5901.97	4609.74
																																						AGT	10321	11221	13649	11865.7	11653.6	12127.7	13351.2	11010.2	13299.5	13011.1
																																						AGTPBP1	6222.71	8656	9542.81	9242.35	7581.66	7029.41	8560.71	9313.07	9944.38	7494.67
																																						AGTR1	1396.96	1551.67	1309.54	1173.54	1371.98	442.624	693.303	553.693	668.521	914.121
																																						AGXT2L1	550.08	1124.86	550.604	599.686	853.819	443.58	240.133	151.007	166.87	874.052
																																						AHCTF1	6965.82	6743.02	7197.54	6580.83	6481.14	6447.21	6171.52	6521.81	6363.99	6334.55
																																						AHCYL1	5062.3	5055.22	4855.24	4387.59	5041.29	5053.37	5188.56	5473.3	5517.12	4993.65
																																						AHDC1	6646.71	6515.8	6062.6	6763.88	5236.63	6055.25	6169.65	5833.25	5601.6	5809
																																						AHNAK	244694	249434	239927	176137	284884	216315	246922	249664	245257	243653
																																						AHNAK2	3605.09	2625.36	2162.73	1167.93	3450.13	3001.81	3748.7	3953.73	2335.13	2490.77
																																						AHR	4669.54	4673.44	4550.67	3130.95	5568.62	5517.03	4688.67	4354.52	5094.73	4267.76
																																						AHSA1	2749.28	2960.05	3275.85	3908.07	2891.61	2665.31	3147.9	3141.71	3395.79	2972.52
																																						AHSA2	1871.16	1221.07	798.624	954.557	1197.73	1138.59	1420.24	1542.36	1143.06	1162.92
																																						AIDA	4784.47	6016.31	6372.13	6192.27	6000.58	5860.23	6033.23	5654.7	5817.49	5511.75
																																						AIF1L	1883.44	2496.39	1819.47	1621.62	1686.54	1888.08	2426.56	1757.95	2015.99	1393.08
																																						AIFM1	4971.92	6016.31	5382.03	6286.6	4080.17	4753.19	5664.16	5875.99	5822.7	4893.01
																																						AK1	8190.95	12511.6	8641.01	11901.6	8509.76	8282.71	8745.71	9083.23	8163.05	9638.8
																																						AK3	7316.18	8169.82	11129.1	7010.94	7872.38	8047.54	8293.48	10870.6	10862.2	7667.99
																																						AK4	9161.68	10490.2	12086.5	14499.2	9178.32	11478.6	12679.4	16500.6	16823.6	10292.9
																																						AKAP1	11944.4	12524.9	13887.1	15436.9	11846.2	10817	13746.5	12508	14712.7	13900
																																						AKAP11	12470	12276.2	14255.2	16206.1	14160	17443	14199.6	17369.6	15845.3	15180.4
																																						AKAP12	8974.23	6240.47	8838.44	2412.22	13328.2	10385.9	8964.36	6650.02	6240.92	9266.07
																																						AKAP13	49904.4	38889	46145.6	50526.4	45558.7	52900.8	43831.4	57330.5	65983.3	55082.1
																																						AKAP3	297.914	793.236	1311.53	472.786	398.021	69.7874	384.027	987.721	424.474	243.206
																																						AKAP6	22942.7	19160.5	22175	35754.3	20664.1	28227.6	29183.2	35842.9	38967.2	29141
																																						AKAP9	11070.8	11644.7	12028	12994.3	10548.5	10418.4	12118.8	12258.2	12035.5	11089.7
																																						AKIRIN1	2858.63	3408.36	3228.23	3882.24	3039.27	3983.62	3519.78	3327.86	3526.16	3333.14
																																						AKNA	1880.09	1293.74	1570.46	918.62	1723.23	1855.58	1750.08	1630.69	918.825	1570.13
																																						AKR1A1	2537.29	3063.43	2869.09	2910.84	3130.98	2334.53	2245.29	1668.68	2049.37	2463.75
																																						AKR1B1	11222.5	8520.89	15907	8264.22	13137.4	13314.1	19055.6	8121.15	13212.9	13867.4
																																						AKR1C1	1557.63	1379.72	1102.2	415.513	2436.73	1764.76	1064.25	1432.2	818.704	1335.31
																																						AKR1C2	814.52	1281.46	595.248	313.319	1214.24	1079.31	508.298	630.622	512.081	714.71
																																						AKT1	6877.67	7689.78	6790.78	7264.74	6861.73	7315.25	7237.64	8383.28	8344.52	6710.07
																																						AKT2	6898.87	7180.07	6525.9	7523.03	7474.36	6660.4	6012.68	7092.59	6911.53	6601.98
																																						AKT3	4647.23	4496.37	5549.69	3728.39	5218.29	5927.15	5316.57	5794.31	4031.98	5430.68
																																						AKTIP	2440.21	2583.39	2966.32	3262.34	2286.33	2501.83	2790.03	2423.71	2484.27	2879.34
																																						ALAD	2839.66	3665.26	2846.28	2659.28	3287.8	2318.28	3031.1	3161.66	2540.59	3460.8
																																						ALAS1	4864.8	6618.15	5700.49	7453.4	4745.99	4692.01	6735.88	6881.75	6151.23	5737.25
																																						ALCAM	775.468	1318.31	1013.91	604.178	1418.75	657.722	692.369	699.952	683.122	942.075
																																						ALDH18A1	1693.76	2037.85	1714.31	1528.41	1936	2514.26	2198.58	1832.98	1823.05	1756.49
																																						ALDH1A1	2328.63	2075.72	3473.27	879.315	4159.04	2046.78	2287.34	1214.71	1215.02	2352.86
																																						ALDH1A2	2935.62	1924.24	2440.52	764.768	3559.26	2744.65	2184.56	1829.18	1994.09	1857.13
																																						ALDH1A3	1326.66	547.589	543.66	250.431	1424.25	746.63	628.832	286.819	579.872	657.869
																																						ALDH1B1	1064.46	1639.7	2022.85	1699.11	1973.6	1434.94	1469.77	1598.4	1564.4	1915.83
																																						ALDH1L1	515.491	1545.53	702.392	1222.96	1222.49	1035.34	1236.17	2004.88	617.417	1310.15
																																						ALDH2	19194.8	25275.1	24770.2	24638.8	20837.4	19972.6	16096.4	17772.3	17156.3	20880.3
																																						ALDH3A2	3975.53	4400.16	4256.02	3190.47	4735.9	4543.83	4497.13	4466.59	4255.17	3635.98
																																						ALDH4A1	3079.56	4361.26	4024.87	4576.26	2739.37	2867.98	4274.75	3902.45	3900.57	3127.21
																																						ALDH5A1	3244.69	3667.31	4238.16	3762.08	3116.3	3420.54	3953.32	3959.43	4166.52	2820.63
																																						ALDH6A1	3201.18	4602.82	3821.49	4670.59	3530.83	4594.5	5636.13	5883.59	4988.36	4600.42
																																						ALDH7A1	2643.29	2561.9	3005.01	2852.44	3346.49	2496.09	2613.44	1868.12	2700.16	3195.23
																																						ALDH9A1	4739.84	5730.75	5592.35	5584.72	5753.88	4989.32	5520.26	3960.38	5568.23	5176.29
																																						ALDOA	99004.4	130196	107937	130584	96451.3	98566.6	97593.2	120199	119620	106391
																																						ALDOC	8379.51	12319.2	15872.3	12761.9	10395.3	6657.53	7836.57	8020.48	8904.57	7461.12
																																						ALKBH5	14655.8	18163.6	18405.1	20685.8	15941	16734.6	17121.4	17304.1	19097.2	15858.7
																																						ALKBH7	2562.95	2949.81	2679.61	3219.66	2353.28	2390.94	2754.53	2912.83	3178.86	2603.52
																																						ALMS1	4863.69	4706.19	4314.55	4797.49	5224.71	5106.91	5946.34	5554.98	5143.75	5128.77
																																						ALOX15	807.825	4016.33	2763.93	69.6265	903.342	1341.26	1399.69	25.6428	4661.92	220.843
																																						ALPK2	23102.2	33905.5	33878.5	38276.6	28931.7	26025	24641.2	28679	29467.1	34422.6
																																						ALPK3	19849.7	23513.6	20299.9	29155.5	18383.2	24738.2	32477.8	35434.5	38367.5	23237.9
																																						ALS2	5094.66	5789.09	6439.59	6508.95	4996.35	5720.66	7529.16	6964.38	7998.26	5193.06
																																						ALS2CL	2191.39	1493.33	1645.86	1514.94	1222.49	1178.74	1685.61	1744.66	1397.53	1855.26
																																						AMD1	4094.92	4862.79	5457.43	5840.76	4726.73	4561.04	5113.81	4169.32	5221.97	4328.33
																																						AMFR	6867.63	8347.91	7676.71	7843.09	8516.18	7256.93	7560	7727.02	6785.33	7197.42
																																						AMOT	2576.34	2221.06	3006.99	1187.02	3261.2	2462.63	1951.9	2209.08	2317.4	2996.75
																																						AMOTL1	20075.1	26222.9	28260.4	24743.2	34201.4	20401.8	19317.2	20084	14422.7	27508.4
																																						AMOTL2	3721.13	5130.96	5821.52	7965.49	7223.07	6508.39	6338.77	5960.51	6164.79	5825.77
																																						ANAPC13	2185.81	2764.56	3046.68	3381.38	2978.74	2339.31	3018.95	3345.9	2586.48	2867.23
																																						ANAPC16	8059.29	7875.04	7945.56	11312.1	9201.25	7907.96	9399.77	9959.83	10160.3	8922.23
																																						ANGEL1	3516.94	3060.36	3109.18	3545.34	2967.73	2942.54	3184.34	2546.23	3163.22	3073.16
																																						ANGPT2	656.079	556.801	276.79	174.066	673.151	862.305	1103.49	1217.56	640.362	446.344
																																						ANGPTL1	864.73	964.166	1498.04	564.873	1799.35	1087.92	1012.86	791.126	550.669	1416.37
																																						ANGPTL2	5086.85	4783.98	3876.05	3426.3	5697.02	8291.32	8065.49	10776.6	14356	6846.12
																																						ANK1	1567.67	2266.1	2593.3	3782.29	1829.61	2209.3	2741.44	2593.72	3673.21	1622.31
																																						ANK2	41662.1	44012.8	53360	58640.1	45132.3	39846.7	39325.8	40772.9	48439.1	45253.2
																																						ANK3	23173.7	25245.4	24445.8	36772.9	23679.5	22253.6	25020.6	25452.8	28139.4	27993.9
																																						ANKFY1	4603.71	4139.16	4098.28	3574.53	4683.62	4794.3	5333.39	4472.29	4344.86	4512.83
																																						ANKH	8551.35	8914.95	9758.09	10478.8	9235.18	8276.02	11161.1	12235.4	10827.7	9814.91
																																						ANKIB1	3972.18	4055.23	4531.82	4046.2	4193.89	4479.78	4580.29	4981.34	4564.92	4150.35
																																						ANKMY2	3294.9	2909.9	4032.8	4317.97	3679.4	3803.89	3834.66	3826.47	4306.28	3745.94
																																						ANKRD1	126557	129257	180153	258037	137135	268685	200563	261969	330051	289869
																																						ANKRD11	10017.5	9530.09	10813.7	10566.4	9805.62	9704.27	10162.2	9446.98	10472.1	9854.05
																																						ANKRD12	6647.82	6602.8	7165.79	6026.06	6372	7177.59	7168.5	7623.49	7694.77	7096.78
																																						ANKRD17	14465	13648.8	15271.1	17131.5	13196.1	13940.3	14936.9	16018.2	16455.4	15922.1
																																						ANKRD2	114.925	242.577	45.6357	503.108	103.632	436.888	393.37	1000.07	232.574	147.228
																																						ANKRD20A9P	4477.63	2278.38	1676.61	2352.7	1838.78	1904.34	2712.48	2459.8	2002.43	2436.72
																																						ANKRD23	1909.1	4612.03	5336.4	3270.2	3245.61	1137.63	1212.81	1569.91	1720.84	3994.73
																																						ANKRD26	2191.39	2127.92	2019.87	2740.14	1752.58	1823.08	2759.2	2321.14	2158.87	2132.02
																																						ANKRD27	2258.34	2751.25	2350.24	1638.47	2260.65	2318.28	2375.17	2259.41	2481.14	2542.95
																																						ANKRD33B	1219.55	1240.52	1461.33	1322.9	1003.31	867.085	3338.51	2701.04	3336.35	1302.69
																																						ANKRD40	4144.01	5060.33	4510.99	4476.31	5127.5	4552.43	4205.6	4475.13	5118.72	4246.33
																																						ANKRD44	1969.35	1498.45	1724.23	1129.75	1877.3	1360.38	1070.79	1124.48	1126.37	1336.24
																																						ANKRD50	3213.45	2498.44	2991.12	2248.26	3943.52	4183.42	2835.82	3070.48	2725.19	3068.5
																																						ANKRD52	4491.02	4764.53	4166.73	4942.36	3739.01	4546.7	4773.7	4448.54	5098.91	4004.98
																																						ANKRD9	4726.45	7131.96	5272.9	7616.24	4164.55	5174.78	4760.62	5570.18	5898.84	5786.63
																																						ANKS1A	6722.58	6179.05	4970.32	5449.96	4549.73	5531.37	4757.82	4798.99	5024.86	5294.63
																																						ANO1	3231.3	2411.44	2453.41	1350.98	3270.37	4574.42	2056.55	2395.22	2582.31	3454.28
																																						ANO5	14305.4	12663.1	20279.1	19173.1	13064.1	13273.9	16078.7	18609	20218.3	15725.5
																																						ANO6	9645.93	9250.67	8689.62	7880.15	10401.7	10087.6	7523.56	8329.15	8136.97	8388.29
																																						ANP32A	3570.5	4494.32	4348.28	4285.4	3981.13	3838.31	4287.83	4951.9	4698.42	4131.71
																																						ANP32E	2792.8	3625.35	4187.57	4750.32	3838.06	4299.1	4546.65	4745.81	4959.15	4270.55
																																						ANPEP	1282.03	576.248	473.222	315.565	1825.94	261.942	385.895	298.216	369.199	459.39
																																						ANTXR1	9317.89	7108.42	11984.3	3421.81	15452.2	12522.5	8648.54	9937.04	7945.07	12606.7
																																						ANTXR2	4611.52	3597.71	5034.8	4816.58	5666.75	5166.18	4410.23	4688.82	4437.69	4824.06
																																						ANXA1	4036.9	3751.24	3716.33	1781.09	6363.75	4609.79	3867.36	3027.74	2774.21	4027.35
																																						ANXA11	14259.7	18655.9	16681.8	18716	15665	17353.2	20236.6	18992.7	18189.8	17660.9
																																						ANXA2	8491.09	8162.66	6577.49	4269.68	12513.8	7996.87	8029.05	7730.81	6322.27	7007.33
																																						ANXA4	1583.29	1272.25	1500.02	798.459	2007.53	1784.84	1707.1	1579.4	1189.99	2215.88
																																						ANXA5	10164.8	8235.33	7774.93	7354.58	12833	10808.4	10314.5	8595.07	7600.91	8267.15
																																						ANXA6	11683.3	16786.9	15308.8	15417.8	14131.6	15132.4	16340.3	17585.2	15568.9	14137.7
																																						ANXA7	7493.58	8195.41	9143	9791.51	8534.52	7686.17	8074.84	8608.37	8880.59	8734.93
																																						AOC3	5127.01	8270.13	4870.12	2698.59	10630.1	4472.13	4485.92	4014.52	3347.82	5260.15
																																						AOX1	1027.63	2046.04	1532.76	163.959	1975.43	1206.46	1457.62	675.259	1699.98	874.984
																																						AP1B1	4170.79	4385.83	3603.23	4333.69	4352.55	3983.62	3865.49	3899.6	3450.03	3578.21
																																						AP1S2	3015.96	3719.51	3223.27	3905.82	3330.9	3258.02	3762.71	4010.72	3736.83	3461.73
																																						AP2A1	5228.55	6015.29	5737.2	6023.81	5942.8	5846.85	6150.97	6961.53	5981.23	5260.15
																																						AP2A2	4003.42	3845.4	3178.62	2964.74	3714.25	3411.93	3593.59	3670.71	3126.72	3137.46
																																						AP2B1	14247.4	17497.3	16799.9	18713.8	16807.7	16984.2	16938.3	17036.3	17516.1	16129.9
																																						AP2M1	11838.4	12123.7	11838.5	12916.8	11970.9	13587.5	12994.3	14657.2	14973.4	11899.4
																																						AP3D1	8401.83	9051.08	8685.66	10656.2	9185.66	9280.77	9493.21	9505.86	9516.78	9119.77
																																						APBA1	1684.83	1467.74	2125.03	1984.35	1872.72	1865.14	2467.67	1227.05	2193.29	1942.86
																																						APBB1	3837.17	4359.22	4217.33	5300.6	3650.05	3647.11	4512.08	4173.12	3696.16	3827.94
																																						APBB2	8571.43	7475.87	8563.63	9209.79	8062.22	9884	6568.63	7268.3	8779.42	8370.59
																																						APC	9374.79	8252.73	9199.55	10356.4	8088.81	9481.53	10219.2	10553.4	10549.3	10839
																																						APCDD1	2796.15	2821.87	3250.05	1355.47	3673.9	3105.06	2029.45	2274.61	2535.37	2091.02
																																						APEH	3576.08	3996.89	3878.04	4639.15	4071	3632.77	3694.5	3974.63	4380.32	3663.94
																																						APH1A	5047.79	4524	5271.91	4443.74	5086.23	4823.93	5011.97	4750.56	5338.78	4914.45
																																						APLNR	3607.32	5259.92	3165.73	2262.86	4893.64	2996.08	3888.85	1734.21	3520.95	4211.85
																																						APLP2	30652.7	33836.9	39049.2	36565.1	37508.4	33360.3	32131.2	36063.2	35596.4	38497.4
																																						APOB	5455.05	8631.43	10645	17264	8338.26	9293.2	9929.56	13737.9	16073.7	17070.1
																																						APOBEC2	3355.15	4213.88	3762.96	5180.44	4361.72	3423.41	4610.19	4484.63	4606.64	4026.42
																																						APOD	2277.31	3994.84	2944.49	925.359	4576.32	3198.75	1629.54	2053.32	2437.34	3158.89
																																						APOE	3339.53	4680.61	1624.03	550.274	5238.47	4555.3	852.146	1028.56	922.997	2752.61
																																						APOL6	3557.11	5307.01	3029.81	2541.37	6610.45	3743.66	4167.3	4263.34	2484.27	3936.03
																																						APOLD1	7830.55	15473.7	2133.96	1671.04	10646.6	8355.37	1027.81	1249.85	2823.22	2766.59
																																						APOOL	4203.15	5537.3	5667.75	6730.19	4926.65	5231.19	5487.56	6093.48	5715.28	5352.4
																																						APP	42569.3	44758	56255.9	48884.5	49428	41425	39810.8	45030.6	44562.5	46084.3
																																						APPL1	5815.45	5660.12	7404.88	6512.32	6106.96	6835.34	6837.73	8199.03	8271.51	7083.74
																																						AQP1	31749.5	43201.2	32489.6	29301.5	22917.4	24223.9	25931.6	14938.3	27135.1	23085
																																						AQP4	726.373	1358.23	1024.82	2759.23	733.679	427.328	427.008	368.496	489.136	1828.24
																																						AQP7	2965.75	3097.2	3474.26	4094.49	3464.8	2502.79	2987.18	3211.99	3126.72	2722.79
																																						AQP7P1	1619	2005.1	2459.37	1772.11	1852.54	1078.36	1423.05	1341.97	2142.19	1659.58
																																						AQP7P3	476.438	660.177	1913.72	1518.31	718.088	548.739	646.585	492.911	1307.84	517.163
																																						AR	1769.63	2509.7	1922.65	1669.91	1983.68	1308.75	1660.38	1223.25	1413.18	1634.42
																																						ARAP1	6266.23	6693.89	6044.74	5918.25	6818.63	6362.13	6698.51	6525.61	6659.14	7019.44
																																						ARAP3	2299.62	1881.25	1598.24	1502.58	1504.96	2125.17	2164	2166.34	1898.14	1872.97
																																						ARCN1	9199.61	9805.42	10205.5	10740.4	9559.84	12226.2	10947.1	11606.7	11248	10623.7
																																						ARF1	16971	19135.9	18133.2	21751.5	19184.8	21353	19661	22143	21193.5	19244.1
																																						ARF3	4600.36	4425.75	4216.34	4009.14	5318.26	5203.46	4624.2	4799.94	4325.05	4708.51
																																						ARF4	4238.85	4705.17	4986.19	5028.83	4919.32	6641.28	5162.4	5758.22	5305.41	4768.15
																																						ARF6	2844.13	2961.07	3129.02	2735.65	3759.19	3471.21	3027.36	3435.18	3307.14	3407.68
																																						ARFGEF1	5822.14	5312.12	5680.65	5869.96	4766.16	4979.76	6325.69	6298.62	6160.61	5404.59
																																						ARFGEF2	11404.4	12156.5	12994.3	14262.2	10467.8	12247.2	13598.8	14150	15571	12078.3
																																						ARHGAP1	14018.7	15378.5	12841.5	20818.3	16130.9	24500.2	22957.5	25701.6	24041.7	21692
																																						ARHGAP10	4628.26	5333.62	5711.4	6311.3	4896.39	4027.59	4692.41	5296.65	5207.37	4950.79
																																						ARHGAP12	2840.78	2769.67	3548.67	3312.87	3008.08	3131.83	3360.93	3461.77	3872.42	3539.07
																																						ARHGAP17	3280.4	2978.47	2933.58	2871.53	2627.49	3102.19	4068.25	3325.96	3512.6	3128.14
																																						ARHGAP18	1382.45	1530.18	1462.33	709.741	1007.89	1382.36	1316.53	757.886	1149.31	966.303
																																						ARHGAP21	9477.44	7775.76	9639.04	6169.81	9168.24	8709.09	7523.56	8478.25	9396.84	8980.93
																																						ARHGAP23	7151.04	7980.47	6954.48	8917.81	8143.84	9236.79	9069.01	9269.38	9164.26	7755.58
																																						ARHGAP24	3113.03	2906.83	4066.53	4377.48	3745.43	3915.74	4496.19	5245.37	4192.6	4253.78
																																						ARHGAP26	7402.09	6974.34	6957.45	8628.07	6304.14	6293.29	7491.79	6647.17	7314.1	7976.42
																																						ARHGAP29	7572.81	7572.08	7104.28	6949.17	7468.85	7565.72	7885.16	6250.18	7467.41	7304.58
																																						ARHGAP31	8730.99	8813.62	7325.52	9268.18	7930.15	9656.47	10661.2	10445.1	8649.05	9117.91
																																						ARHGAP35	16903	18048.9	19511.2	22402.9	18353.9	18061.6	19694.7	21720.4	21548.1	19924.3
																																						ARHGAP5	24626.4	31253.5	35789.3	38496.7	33367.7	32107.9	42135.5	42371.3	37921.1	30348.6
																																						ARHGDIA	5082.38	5953.88	4478.25	4390.96	6084.95	5599.24	5223.13	5131.4	4867.37	5240.58
																																						ARHGDIB	2278.42	2127.92	2106.18	1155.58	2721.03	3011.37	2163.07	2607.96	2079.61	2551.34
																																						ARHGEF1	2473.69	2517.89	1830.39	1585.69	2292.75	2281.95	2192.97	2178.68	1952.37	2080.77
																																						ARHGEF10	3509.13	3627.39	3834.39	2535.75	3254.78	3795.29	4061.71	4255.75	4132.11	3707.73
																																						ARHGEF10L	4875.96	5674.45	5582.43	5882.32	5169.69	4876.51	4515.82	4978.49	5121.85	5319.79
																																						ARHGEF12	27062.2	30092.8	28877.4	31955.2	30155.1	30275.3	28737.5	32316.5	32239.2	28253.9
																																						ARHGEF17	11123.2	11584.3	10930.7	12878.7	10461.3	12711.8	11490.9	11645.6	13463.2	11021.6
																																						ARHGEF2	4863.69	4571.09	4951.47	4456.1	5954.72	5208.24	4527.03	5138.05	4889.28	5043.04
																																						ARHGEF40	3299.36	3612.04	2437.54	2050.61	3841.73	3692.04	2750.79	2985.01	2326.79	2904.5
																																						ARHGEF6	4851.42	5564.94	5814.58	4624.55	5654.83	5756.98	6625.63	6933.99	7033.55	6168.68
																																						ARHGEF7	7136.53	5847.43	6318.55	5854.24	5155.93	5281.85	5095.13	4912.01	5670.43	5289.04
																																						ARHGEF9	4950.72	4884.29	5040.76	8882.99	5784.14	7116.4	6905.94	7725.12	7862.68	5772.66
																																						ARID1A	8455.39	9115.56	7975.33	9205.3	8426.3	8211.97	8526.14	8237.02	7982.62	8230.81
																																						ARID1B	9728.49	9778.81	9912.86	10476.5	9980.79	8214.84	9061.53	8842	9111.07	8827.18
																																						ARID2	4865.92	4074.68	4031.81	4466.2	4285.6	4245.56	4380.33	4535.92	4082.05	4802.63
																																						ARID5B	9602.41	5639.65	8251.13	8757.22	8296.08	9411.74	6647.12	7226.51	7572.75	7579.47
																																						ARIH1	6723.7	6874.03	7314.6	7525.28	6509.57	7013.16	7097.48	7116.34	7521.64	7512.37
																																						ARIH2	6700.26	7109.44	8074.54	9730.86	7322.12	8279.85	9060.6	8287.36	9687.82	8238.27
																																						ARL1	4792.28	5455.42	6244.15	6798.69	5942.8	6442.43	6240.66	6489.52	6142.88	6108.11
																																						ARL17A	1791.94	2176.03	1293.67	1248.78	1488.45	930.18	1725.78	1855.78	1756.3	2188.86
																																						ARL5A	6086.59	7026.54	8064.61	9608.46	7222.15	8618.27	7228.3	8109.76	8712.67	7841.31
																																						ARL6IP1	3077.32	2839.27	2978.22	2280.83	3815.13	3072.56	4119.64	3070.48	2858.68	3178.46
																																						ARL6IP5	11086.4	12313.1	14455.6	14663.1	12598.2	13339.9	11601.2	12681.8	11489	14311
																																						ARL8B	5111.39	6007.1	6697.53	6740.29	5808.9	5655.65	5959.42	6841.87	6791.59	6161.23
																																						ARMCX2	2667.83	2901.71	3079.41	3310.63	2578.88	3669.1	3363.74	3031.54	3086.04	3079.68
																																						ARMCX3	5597.87	5979.47	6937.61	6740.29	6114.3	7047.57	7097.48	7519.02	6902.14	6553.53
																																						ARNT	4546.81	4170.89	4267.93	3475.71	4652.44	4010.39	3923.42	4161.72	4094.56	4281.74
																																						ARNT2	1217.32	2593.63	2192.5	2106.76	3081.45	2012.36	1123.11	1959.3	828.09	1357.67
																																						ARPC1A	4807.9	5326.45	5490.17	5591.46	4825.77	4978.81	4839.11	5330.84	6085.52	4743.92
																																						ARPC1B	1923.61	1824.95	1485.14	957.926	2605.48	1848.89	1841.65	1681.02	1378.76	1909.31
																																						ARPC2	4967.46	4690.84	4817.54	4492.03	5523.69	5262.73	4565.34	5246.32	5454.55	4992.72
																																						ARPC5	2273.96	2254.84	2521.87	2019.17	3058.52	2906.22	2437.77	2286	2106.73	2373.36
																																						ARPP19	10973.7	12708.2	11744.2	12127.4	10996	11739.6	12235.6	13136.7	13360	12230.2
																																						ARRB1	3752.37	3589.52	3063.54	2176.39	3587.69	3651.89	3829.99	3955.63	3375.98	3411.41
																																						ARRDC2	3757.95	1471.84	853.188	563.75	1065.67	1264.78	844.672	923.139	605.945	751.983
																																						ARRDC3	5153.79	4611.01	6952.49	3400.47	6422.44	4547.65	3941.18	4316.53	4174.87	5321.65
																																						ARRDC4	1632.39	1770.71	2974.25	3302.77	2058.89	1745.64	1882.76	1702.87	2080.65	1492.78
																																						ARSB	1728.34	2046.04	1558.56	2013.55	2028.62	2705.46	2364.89	2505.39	2876.41	1851.54
																																						ART3	2174.66	2221.06	3034.77	4518.98	3093.37	707.434	1600.58	1373.31	2086.91	2070.52
																																						ASAH1	44048.8	40271.8	51563.3	69605.2	48045.9	47111.3	53832.9	55609.6	67409	39242
																																						ASAP1	4806.78	3906.82	4013.95	3712.66	3972.87	4712.08	4605.52	4666.98	3814.01	4525.87
																																						ASAP2	3651.95	3242.54	3150.84	1839.49	4057.25	4053.41	3121.73	3145.51	2659.48	4361.87
																																						ASAP3	2607.58	3188.3	2269.88	2690.73	2977.82	2842.16	2913.37	3261.38	2880.58	3175.66
																																						ASB1	5539.85	5427.78	6954.48	7173.77	5444.82	5841.11	5094.19	6772.54	6820.79	6317.77
																																						ASB11	4224.35	4543.45	5810.61	5849.75	3678.48	1102.26	5156.79	5536.93	6800.98	4293.85
																																						ASB15	2880.95	2248.7	4181.62	3034.37	2644	1492.3	2624.65	2567.12	4037.2	2624.95
																																						ASB2	5682.67	6637.6	4635.99	6854.84	4405.74	4887.99	4318.66	5090.56	6307.67	3966.78
																																						ASB8	3149.85	3234.36	3696.49	4132.67	3238.28	2849.81	3349.72	3755.24	3305.06	3478.5
																																						ASCC3	4260.05	5183.16	4950.48	4934.5	4307.61	4718.78	5316.57	6133.37	5270.99	4812.88
																																						ASH1L	17514.4	17927.1	18623.3	19547.1	17497.3	17474.6	19058.4	19228.3	18852.1	18541.5
																																						ASNSD1	2001.71	2154.53	2576.43	2525.64	2213.88	1563.05	2031.32	2249.91	2100.47	2129.22
																																						ASPG	3590.58	5129.93	5264.97	7016.55	4270.01	4393.74	3111.46	3055.29	3732.66	5630.09
																																						ASPH	11915.4	13115.5	13286.9	13421.1	15454.9	11626.8	11497.4	11709.2	11254.3	11844.4
																																						ASPN	2345.37	1504.59	3317.51	969.156	4681.79	5365.98	3957.06	2595.62	3802.54	3215.73
																																						ASS1	1505.19	1827	1175.61	1100.55	1548.98	1939.71	1744.47	1373.31	1184.77	1353.01
																																						ASTN2	6703.61	5260.95	4883.02	9106.47	4490.12	2843.12	3476.8	3088.53	3001.57	4398.21
																																						ASXL1	5691.6	4307.02	4866.15	4466.2	4599.25	4889.9	4854.06	4530.22	4727.62	4997.38
																																						ATAD1	7049.5	8282.41	8139.02	10786.5	7883.38	8233.96	8775.61	8401.32	9049.54	10091.7
																																						ATAD2	1776.32	2447.26	2871.08	2825.49	2052.47	1740.86	1980.87	1659.18	2327.83	1869.24
																																						ATE1	3811.51	3844.38	4628.05	4983.91	4131.53	4289.54	3983.22	4302.28	4623.33	4223.03
																																						ATF3	906.014	1767.64	1547.64	347.009	1271.1	1218.89	348.52	157.655	405.701	669.982
																																						ATF4	5572.21	5820.82	5112.19	4261.81	5570.46	5670.94	5024.11	5362.18	5112.46	5621.7
																																						ATF7	4666.2	4576.2	4007.01	4300	4627.68	4948.21	4513.95	4720.17	4369.9	4939.61
																																						ATF7IP	8209.92	8397.04	8546.76	8853.79	8562.03	7872.59	7885.16	8017.63	7426.74	8561.61
																																						ATF7IP2	1218.43	992.825	1085.33	1434.08	1273.85	1444.5	1793.06	1946.95	1891.88	1366.99
																																						ATG2B	5332.32	5090.02	5287.78	5728.46	4878.97	4797.17	5308.16	5602.47	6120.98	5089.63
																																						ATG9A	6262.88	7490.2	6493.16	8081.16	6100.54	5741.69	6296.73	6812.42	6844.78	5902.18
																																						ATHL1	1459.44	444.212	500.008	406.529	892.337	734.202	806.362	568.889	487.05	724.96
																																						ATL3	2353.18	2362.31	2252.02	1213.97	2748.55	2656.7	2581.67	2210.97	1931.51	2286.7
																																						ATM	9289.99	9023.45	11682.7	9045.83	10360.5	9237.75	10177.2	10024.4	10553.5	10078.6
																																						ATN1	7922.04	8872.99	7697.54	8215.93	8591.38	7890.76	8257.04	7911.26	7539.37	7803.1
																																						ATOH8	3627.4	2573.16	2013.92	1949.54	2774.22	3467.38	2819	3156.91	1755.26	2582.09
																																						ATP10D	2140.07	1293.74	2140.91	1165.68	1887.39	2062.07	1245.52	1408.45	1504.95	1638.15
																																						ATP11A	10374.5	11951.8	11636.1	14772	9878.07	11104.8	13592.3	12413.9	15873.5	10336.7
																																						ATP11B	5118.09	5848.45	5924.7	5255.68	5564.96	5435.77	5016.64	5363.13	5521.29	5982.32
																																						ATP13A3	16675.3	21073.5	20677.9	26453.6	22147.9	31827.8	23306	29986.8	25678.1	27581.1
																																						ATP1A1	19412.4	23762.3	16865.4	18778.9	19698.4	18845.5	18716.4	16010.6	17026.9	16853
																																						ATP1A2	12057.1	18489.1	18230.5	29609.2	16412.4	24851	22476.3	26716.9	23670.4	16836.2
																																						ATP1A3	24646.5	25470.6	26672.1	37607.3	20246.8	23049	24955.2	28246.9	33352	29614.3
																																						ATP1B1	10990.4	10685.7	12583.5	16311.7	10310	13227.1	12944.8	14408.4	15628.4	11606.8
																																						ATP1B3	1450.52	1631.51	1152.8	1252.15	2608.23	1581.21	1440.8	1413.2	1194.16	1387.49
																																						ATP1B4	127.199	403.271	52.5802	420.005	259.539	782.957	811.969	2326.84	230.489	193.82
																																						ATP2A2	361075	440464	402693	515905	361376	327913	354854	326331	392627	413269
																																						ATP2B1	3023.77	2395.06	2433.57	1931.57	2981.49	3127.05	3788.87	3570.04	3395.79	2527.11
																																						ATP2B4	29559.3	29420.4	29062	25807.8	32829.4	29066	31688.3	35857.1	36576.8	31095.9
																																						ATP2C1	5598.99	6605.87	6779.87	7745.39	6093.2	6321.97	7236.7	7389.86	8262.13	6709.14
																																						ATP5A1	76070.6	93109.5	89309	108331	69484	70977.6	83841.1	95065.3	93005.8	74883.3
																																						ATP5B	83762.8	96845.4	96759.5	111630	73841.1	80900.8	98514.5	101631	106618	90356.3
																																						ATP5C1	13914.9	17081.7	15717.5	18244.4	13225.5	11687	15536.7	16812.1	14908.7	14553.2
																																						ATP5D	9331.28	12888.3	10325.6	14372.3	9558	8385.96	9448.36	9083.23	10238.5	9394.66
																																						ATP5F1	13449.6	16270	16871.3	18557.7	14498.4	14755.7	15029.4	16902.4	17761.2	16174.6
																																						ATP5G1	4462.01	6942.61	5423.7	8242.88	4930.32	5630.79	5497.84	5966.21	6646.62	6094.14
																																						ATP5G2	9295.57	9687.72	8599.35	11670.3	8337.35	7860.16	9274.57	9277.93	10138.4	9189.66
																																						ATP5G3	19754.9	24458.3	23457.7	28630	18242.9	18420.1	20023.6	21860.9	23546.3	21638.8
																																						ATP5H	9782.05	13241.4	10456.5	13486.2	9812.96	10869.6	11089.1	12203.1	12420.3	11861.2
																																						ATP5I	4137.32	4748.16	4030.82	5195.03	3491.4	3103.15	3904.74	4042.06	4632.71	4200.67
																																						ATP5J	6556.33	8145.26	7770.96	9729.74	6593.02	6396.54	7922.53	8325.35	8533.29	7553.37
																																						ATP5L	7066.24	8462.55	7590.4	9619.69	6381.17	7322.9	8339.26	9283.63	9689.9	7273.83
																																						ATP5O	13025.6	16310	14468.5	18785.7	11168.4	13009.1	14575.3	15722.8	14625.1	13839.5
																																						ATP5SL	3089.6	3537.32	3618.11	3218.54	2478	2873.71	3215.17	3257.58	3779.59	2851.39
																																						ATP6AP1	4708.6	5411.41	5277.86	5474.66	5038.54	4757.02	5718.35	5781.02	5318.97	4804.49
																																						ATP6AP2	3094.06	3337.73	3366.13	2544.74	4025.15	3960.67	3261.89	3512.11	3177.82	3428.18
																																						ATP6V0C	4120.58	5016.32	4200.46	4883.96	4616.68	4233.13	4365.38	4480.83	4611.86	4539.85
																																						ATP6V0E2	3640.79	6294.71	7666.79	8624.7	4554.31	5371.72	4478.44	5533.14	6075.09	5257.36
																																						ATP6V1B2	4152.94	3993.82	4345.31	4322.46	4295.69	4612.66	4732.59	5347.94	4832.96	4300.37
																																						ATP6V1D	3289.32	4888.38	4192.53	4474.06	3672.98	4800.99	4313.99	5437.21	4444.99	4306.9
																																						ATP6V1E1	5681.56	7164.71	6523.91	8504.54	6225.27	6645.1	7212.41	8027.13	7233.79	6474.32
																																						ATP8A1	4699.67	5454.39	6382.05	9804.98	5629.15	5830.59	5328.72	6800.08	4956.02	7015.71
																																						ATP8B2	4067.02	3267.11	3485.18	2823.24	4086.59	4179.6	4336.42	4190.22	3251.87	3938.83
																																						ATP9A	4929.52	7653.96	5894.94	6323.66	7933.82	7663.23	6531.25	7428.8	6654.96	6494.82
																																						ATPAF1	10544.1	11407.2	12921.8	13201	9178.32	13196.5	12606.5	12674.2	13259.9	11519.2
																																						ATPIF1	4212.07	4502.51	5796.72	6453.93	4160.88	4848.79	4373.79	5405.87	5896.75	4485.81
																																						ATRN	6778.37	7429.81	7726.32	8013.78	7804.51	8090.56	7659.04	7760.26	7728.14	7451.81
																																						ATRNL1	54.6733	149.435	127.978	78.6106	108.218	157.739	1032.48	647.717	389.015	110.887
																																						ATRX	12160.9	14193.3	14399	14328.5	13133.8	13495.7	13959.5	14424.5	14784.6	14293.3
																																						ATXN1	7857.33	7392.96	8189.62	8227.16	7937.49	7719.63	7325.47	7305.33	8400.84	7230.96
																																						ATXN10	5293.26	6104.34	6491.18	6777.35	5639.24	5934.8	6235.06	6158.06	6136.63	5698.11
																																						ATXN2	3672.04	3636.6	3921.69	4187.7	3272.21	4067.75	4178.51	4306.08	4220.76	3761.78
																																						ATXN7L3B	6141.26	6578.23	7586.43	6679.65	7030.48	6227.33	6095.84	5923.48	6826.01	6248.82
																																						AURKAIP1	3870.64	5141.19	4016.93	5438.73	3705.08	3674.83	4017.8	3945.18	4303.15	4050.64
																																						AXIN2	2665.6	2368.45	1646.85	1611.52	1856.21	1260.95	1397.82	1207.11	1515.38	1596.22
																																						AXL	4532.3	3140.19	4020.9	2247.14	6486.64	4068.7	4002.85	4326.03	3519.9	4425.24
																																						AZGP1	671.7	2142.25	2311.55	3173.62	2000.19	2331.66	1158.62	3411.44	1648.88	2746.09
																																						AZIN1	6446.98	8128.88	7504.09	8166.51	8392.37	9580.95	9454.9	9033.85	8211.02	7118.21
																																						B2M	32585.3	33827.7	38339.9	28408.7	33619	34144.2	34695.1	28328.6	29603.7	31560
																																						B3GALNT1	3331.72	4070.58	4336.38	5663.33	4543.31	4835.41	6194.88	4834.13	6101.17	5493.11
																																						B3GALNT2	2038.53	2619.21	2194.48	3550.95	2363.36	2118.48	2743.31	2041.92	2311.14	3046.14
																																						B3GALT2	2420.13	2586.46	3362.16	5783.49	2796.23	3833.53	4273.81	4527.37	3965.24	3404.89
																																						B3GALTL	1942.57	1650.95	2455.4	3983.31	1658.11	2007.58	2693.79	3311.71	4428.3	2578.36
																																						B3GNT1	3023.77	3745.1	4246.1	4097.86	3428.12	3108.89	4124.31	3548.2	3896.4	3237.16
																																						B3GNT9	1208.39	1003.06	1125.02	981.509	1445.35	2196.87	1506.21	1608.85	1357.9	1218.83
																																						B4GALNT3	2415.67	1830.07	2350.24	3130.95	2856.76	4000.83	3904.74	4561.56	3783.77	3135.59
																																						B4GALT1	7917.58	6728.69	6275.89	7301.8	7411.08	7358.27	7316.13	6178	6963.67	8706.04
																																						B4GALT5	3453.34	3955.95	4046.69	3536.35	3673.9	3324.94	2913.37	2716.23	3129.85	3625.73
																																						BACE1	2309.67	2552.69	2387.94	2105.64	3226.35	2709.28	2489.16	2476.9	2640.71	2253.15
																																						BACE2	2072.01	2032.73	1659.75	1050.01	2202.87	2268.57	2052.81	1780.75	1557.1	1675.42
																																						BACH1	3769.11	3574.17	3730.22	3669.99	4520.38	4173.86	4960.58	4087.64	4248.91	4044.12
																																						BAD	2113.29	2734.87	2899.85	2965.86	2391.79	1707.4	1921.07	1826.33	2120.29	1943.79
																																						BAG1	5062.3	5901.68	5162.78	6009.22	4664.36	5355.47	5303.49	5964.31	6180.43	5475.4
																																						BAG3	8322.61	8894.48	10226.4	10969.5	8189.69	8537.96	9174.59	9553.35	9179.91	8272.74
																																						BAG6	12647.4	14511.6	12421.8	15298.7	12875.1	13661.1	13906.2	15958.3	15772.3	13404.3
																																						BAI2	786.626	2067.53	1341.29	1517.18	1423.34	1050.64	950.255	912.692	681.036	1684.74
																																						BAIAP2	2357.65	2316.25	2205.39	2284.2	1747.07	1814.47	1722.98	1637.34	1735.44	1852.47
																																						BAMBI	2157.92	2099.26	2316.51	2451.53	2512.85	3210.22	1507.14	2374.33	2081.7	2823.43
																																						BANF1	3133.11	4070.58	3690.54	4161.87	3898.59	3516.14	3397.37	3373.45	3430.21	3383.46
																																						BARD1	1071.15	971.33	1655.78	1770.98	1660.87	1281.03	1602.45	1561.36	1626.98	978.416
																																						BAZ1B	7280.47	7713.33	7566.59	7683.62	8005.36	7243.55	7772.1	7683.33	7562.32	8212.18
																																						BAZ2A	7745.75	6124.81	6730.27	6839.12	6465.55	6817.18	7252.59	7148.63	6828.09	7222.58
																																						BAZ2B	5872.36	5058.29	5079.45	4895.19	5444.82	4676.71	5045.6	5265.31	4988.36	5294.63
																																						BBS2	3609.55	3254.83	4247.09	4185.45	3312.56	3517.09	3753.37	3459.87	4079.96	3806.51
																																						BBX	8282.44	9064.39	9682.7	10528.2	9473.63	8692.83	8721.42	8782.17	8802.37	9353.66
																																						BCAM	8593.74	10681.6	7748.14	8583.15	7732.98	7382.17	8576.59	7079.3	8385.19	6898.3
																																						BCAP29	4994.24	6251.72	6480.26	6219.22	5331.1	5323.92	4742.87	5305.2	5476.45	5503.36
																																						BCAP31	3971.06	5023.49	4176.65	5084.98	4591.91	4177.68	3920.62	4087.64	3730.58	3980.76
																																						BCAR1	4781.12	4461.57	4370.11	4921.02	3952.7	4567.73	4697.08	4002.17	4746.39	4143.83
																																						BCAT1	1338.94	999.989	1186.53	167.328	1490.29	1227.49	1340.82	1050.4	822.875	1011.03
																																						BCAT2	1678.13	2047.06	1823.44	2219.06	1373.81	1890	2164.94	2151.14	2340.34	1650.26
																																						BCHE	1019.82	1808.58	1878.01	979.263	1399.49	1046.81	969.877	323.858	973.058	738.006
																																						BCKDHA	2978.02	3781.95	3268.9	4113.58	3167.66	3019.02	3463.71	3098.97	3681.56	3458.94
																																						BCL2	1525.27	1951.87	2338.33	1208.36	3309.81	2473.15	1823.89	1644.93	1604.03	1872.04
																																						BCL2L13	4553.5	4839.25	5433.62	6102.42	4740.48	4609.79	4992.35	5744.93	5842.52	5382.22
																																						BCL6	8630.57	7543.42	3987.17	7291.69	7018.56	5589.68	2999.33	3310.76	2749.18	2849.52
																																						BCL6B	2181.35	2428.84	1201.41	1009.58	1171.14	1523.85	964.271	638.22	812.446	999.848
																																						BCL7A	1198.35	1379.72	1529.79	1453.17	1348.14	1421.56	1398.75	1959.3	2257.95	1767.67
																																						BCL9L	4766.62	4807.52	4974.29	4980.54	5213.71	6462.5	7004.05	5868.39	5672.52	5824.84
																																						BCLAF1	8371.7	8238.4	9618.21	10277.8	9532.32	9141.19	9621.22	9582.79	9888.06	9132.82
																																						BCO2	2805.07	4928.3	3336.36	4403.31	3163.07	1856.54	4606.45	3431.38	4726.58	2806.66
																																						BCR	3436.61	3950.83	3362.16	2517.78	3025.51	3239.86	3527.25	3179.7	3436.47	2830.88
																																						BDH1	1852.2	2675.51	1792.69	2595.27	1751.66	1767.63	2259.31	2307.85	2244.39	2540.16
																																						BECN1	3153.2	3737.93	3625.06	4115.82	3462.97	3641.37	4048.63	4216.81	3912.05	3499
																																						BET1L	2791.68	2333.65	2704.41	2520.03	3105.3	3226.47	2440.58	2867.24	2650.1	3067.57
																																						BEX4	2720.27	2381.76	3006	3406.08	2637.58	2906.22	3083.42	3154.06	3010.95	3321.02
																																						BGN	18070.1	10192.3	15358.4	5169.21	21914.1	34342.1	16702.8	21316.7	12951.2	20386.5
																																						BHLHE40	3568.27	8457.43	5417.75	2495.32	5067.89	5206.33	3512.3	4055.35	5969.76	5877.02
																																						BHLHE41	2220.4	3269.16	3426.64	2381.9	2679.76	3825.88	3274.97	3457.97	3173.65	2828.09
																																						BHMT2	1184.96	1330.59	1032.75	771.506	747.436	645.294	341.045	324.808	863.55	1087.44
																																						BICC1	2016.22	1157.61	1589.31	635.622	1884.64	2069.72	1608.99	1328.67	1477.84	1450.85
																																						BICD2	4505.52	4966.17	5103.26	5420.76	4873.46	5375.54	4483.11	4536.87	4998.78	5426.02
																																						BIRC3	1330.01	1119.74	1351.21	760.276	1172.05	695.962	815.706	607.828	537.111	1313.87
																																						BIRC6	18853.4	19152.3	18446.7	20607.2	17461.6	19007	19799.3	21023.3	19964.9	18818.2
																																						BLCAP	4565.78	4601.79	5065.56	5898.04	4825.77	4713.04	4938.15	5256.76	5525.47	5324.45
																																						BMP2K	4878.19	5534.23	5368.14	6111.41	5494.34	4437.71	4938.15	5098.16	5436.82	5660.84
																																						BMP5	642.69	860.789	647.828	1067.98	1311.45	504.764	519.51	284.919	443.247	660.664
																																						BMP6	441.849	175.024	561.517	111.178	720.84	1714.09	797.019	735.092	391.1	675.573
																																						BMP7	2485.96	4511.72	3878.04	4261.81	3912.34	1272.43	762.447	845.261	1939.86	3481.3
																																						BMPR1A	5000.93	5721.54	5158.81	5576.86	5933.63	4888.94	4642.89	4908.21	4852.77	4765.35
																																						BMPR2	17426.3	21629.2	21729.5	20035.6	20798.9	21303.3	22704.3	23646.4	22552.4	21092.8
																																						BNC2	7824.97	4313.16	9697.58	16037.7	2497.26	3118.45	11522.7	3851.16	6325.4	3280.96
																																						BNIP2	4460.89	4757.37	5285.8	5279.26	5320.09	5103.08	5021.31	5629.06	5466.02	5049.56
																																						BNIP3	3349.57	4392.99	4510.99	4932.25	4219.57	4864.09	5255.84	7452.54	6672.69	4388.9
																																						BNIP3L	6367.76	5442.11	7088.41	3583.52	7810.01	7692.87	6153.77	6693.71	5996.87	6206.89
																																						BOC	1400.31	935.507	1189.5	407.652	1721.39	1560.18	1243.65	1059.9	1159.74	1183.42
																																						BOD1L	7945.48	6551.62	7274.92	6711.1	6917.68	7037.06	6876.97	7273.04	6907.35	7973.63
																																						BOK	400.565	1221.07	537.707	482.893	1407.75	991.364	626.963	438.776	451.591	429.571
																																						BPTF	13444	13345.8	14144.1	15058.4	13614.3	13751.9	14796.7	15316.3	15639.8	13113.6
																																						BRD2	7620.78	6612.01	7176.7	6581.95	7445.01	7057.13	7346.96	6826.67	7008.52	7634.44
																																						BRP44	4271.21	5770.67	5518.94	6351.73	4887.22	4542.87	4726.05	5890.23	5461.85	5105.47
																																						BRP44L	6715.89	8915.97	7304.68	12408.1	6311.47	9738.69	10929.3	12311.4	12789.5	7733.22
																																						BRWD1	11436.8	11823.8	11666.9	12381.2	10225.7	10630.6	11628.2	12099.6	11579.7	10869.7
																																						BSG	38645.1	72417.9	60947.4	76947.4	44705.8	56989.5	50707.4	58695.3	59566.2	49291.7
																																						BTAF1	4229.93	3469.77	3488.15	3458.86	3953.61	3630.86	3662.73	3816.02	3237.27	3516.71
																																						BTBD1	11586.3	12882.2	16563.8	16005.1	12043.3	12651.6	13417.6	17458	18163.7	13853.4
																																						BTBD2	3757.95	4058.3	3923.67	4085.5	4216.82	3951.11	4228.96	4496.98	4596.21	3643.44
																																						BTBD9	3956.56	3838.24	4116.14	5383.7	3577.6	4747.46	4798	4463.74	4416.83	4929.36
																																						BTF3	7171.12	8576.16	8452.52	10198	9196.67	8300.88	8081.38	8406.07	8096.3	8879.36
																																						BTG1	10283	11183.1	10408.9	13642.3	13809.7	12563.6	11931	15426.5	12259.7	11231.3
																																						BTG2	14403.6	10712.3	12182.7	3402.71	11661.8	8822.85	4661.58	3687.81	5419.09	7285.94
																																						BTN3A2	1477.29	1275.32	1726.22	835.518	961.12	1225.58	755.906	1149.18	956.371	988.667
																																						BTNL9	2945.66	2621.26	1515.9	2283.08	1832.36	3006.59	3202.09	3169.25	2711.63	1801.22
																																						BTRC	3702.16	4425.75	4573.49	5676.8	3596.86	5327.74	4917.6	4944.3	5750.74	4470.9
																																						BVES	4932.87	8146.28	5192.54	8355.18	7080	6646.06	8375.7	7976.79	8160.96	4879.04
																																						BZW1	6001.79	7462.56	6516.97	5591.46	7366.14	7692.87	6738.68	6240.69	6552.76	6591.73
																																						BZW2	8309.22	8749.14	10734.3	13692.8	7965	9075.23	9557.68	9687.26	12809.3	8682.75
																																						C10orf10	5527.58	2459.54	2563.53	950.065	2019.45	2425.35	5029.72	4925.31	3016.17	2679.93
																																						C10orf116	1867.82	2500.49	1355.18	746.8	2856.76	1878.52	1859.4	1523.37	1273.42	1558.94
																																						C10orf26	3988.92	3665.26	3538.75	2609.87	3746.35	3959.72	3878.57	4054.4	3996.52	3798.12
																																						C10orf46	4757.69	7186.21	6525.9	6738.05	6356.41	5287.59	7246.05	6797.23	4901.79	5873.29
																																						C10orf54	2730.32	3763.52	2543.69	2404.36	3152.07	2994.17	2716.22	2165.39	2424.82	2578.36
																																						C10orf58	3706.62	4199.55	4402.85	4768.29	4222.32	3252.28	3204.89	3818.87	3610.64	3966.78
																																						C10orf71	12073.9	11619.1	15155	14808	10924.5	12893.5	14776.1	19255.8	19478.9	12601.1
																																						C10orf76	4878.19	5643.75	5767.95	5499.37	4697.38	4017.08	4797.06	6062.14	6038.59	4949.86
																																						C11orf2	4446.39	5303.94	4838.37	5650.98	5158.68	5059.11	5557.64	5189.33	5518.17	4919.11
																																						C11orf31	1973.82	2244.6	2228.21	2587.41	1986.44	2649.05	2463.94	2946.07	1602.99	2035.11
																																						C11orf58	6000.67	6313.14	7039.8	7137.84	6718.67	6765.55	6474.26	6772.54	6969.93	6516.25
																																						C11orf9	594.711	1507.66	1028.79	105.563	408.109	692.138	1192.26	82.6266	1864.77	179.842
																																						C11orf96	1698.22	1176.04	1790.7	950.065	4449.76	2112.74	831.59	1039.01	918.825	2474.93
																																						C12orf23	3068.4	3451.34	4274.87	5323.06	4040.74	5619.32	4997.02	5250.12	4277.07	4422.44
																																						C12orf35	5017.67	4475.9	4145.9	4193.31	4171.88	4222.62	4421.44	3959.43	4285.42	4171.78
																																						C12orf5	866.962	1168.87	1536.73	1161.19	1221.58	950.256	1998.62	1029.51	1039.81	1116.33
																																						C12orf51	8610.48	7737.89	7328.49	7451.16	7597.25	7981.58	7968.32	7338.58	7694.77	6943.96
																																						C12orf57	2930.04	3310.1	3689.54	3917.05	3564.76	2816.35	3143.22	3419.03	3287.33	3201.75
																																						C12orf62	2056.38	2591.58	2457.38	2938.91	2263.4	1821.16	1828.56	2469.3	2136.97	2185.13
																																						C13orf15	3019.3	1656.07	1046.64	1596.92	1822.28	1593.64	1295.04	1212.81	1149.31	1184.35
																																						C13orf30	4197.57	4496.37	7274.92	3969.83	5171.52	3666.23	2713.41	2436.06	5261.6	4074.87
																																						C13orf33	987.466	1289.65	1346.25	149.36	1187.64	730.378	870.834	287.769	1127.41	600.095
																																						C14orf132	935.024	847.483	889.895	274.014	1261.01	980.848	949.321	1542.36	720.668	882.438
																																						C14orf135	3535.91	3110.51	3617.12	3918.17	3697.74	4661.42	3897.26	5020.28	4810.01	4181.1
																																						C14orf159	9979.54	11675.4	12163.9	15089.9	8597.8	8702.39	10087.5	10680.7	9702.42	11355.2
																																						C14orf166	3352.92	3603.85	3867.13	4283.15	3952.7	3473.12	3365.6	3832.17	3659.66	4123.33
																																						C14orf180	6142.37	7645.77	7811.63	9517.49	7394.57	5791.4	6664.87	6066.88	7140.97	7751.85
																																						C14orf2	4093.8	4987.66	4834.4	5827.29	3525.33	3759.92	4316.79	4860.73	4704.68	4811.95
																																						C14orf37	2012.87	1908.88	2493.1	2146.07	1892.89	2772.38	2850.77	2520.59	2681.38	2369.63
																																						C14orf43	5564.4	4539.36	5597.31	4588.61	5431.06	4956.82	5011.97	5140.9	5157.31	5676.68
																																						C14orf49	2077.58	1944.71	1812.53	1344.24	2520.19	1783.88	1547.32	2162.54	1635.32	2132.95
																																						C15orf17	6520.62	6618.15	8963.44	7009.82	6920.43	4868.87	6183.67	5276.71	6460.98	6292.62
																																						C15orf39	1268.64	1393.03	876.006	501.985	1626.02	1548.71	937.174	1008.61	1006.43	1216.96
																																						C15orf52	5968.31	5523.99	5633.03	5939.59	4777.17	3916.7	5872.52	5162.74	4907.01	5519.2
																																						C15orf59	1669.21	2197.52	2193.49	2203.34	1707.64	1340.3	1104.43	1241.3	1447.59	1503.03
																																						C16orf45	2261.69	2675.51	2523.85	3047.84	2578.88	3014.24	2750.79	3537.75	3318.62	2528.97
																																						C16orf58	2649.98	2155.56	2269.88	2361.69	2636.66	3823.01	2932.99	3004.95	2534.33	2855.11
																																						C16orf61	1247.44	1832.12	1671.65	2322.38	1358.22	1677.77	1623.94	1663.93	1663.48	1395.87
																																						C17orf103	2413.43	2872.03	3248.07	3285.92	2608.23	2611.77	2948.88	3527.3	3404.14	3230.64
																																						C17orf76-AS1	4318.07	4647.85	3925.66	4177.59	5013.78	5248.4	5473.55	5715.48	5707.98	4242.6
																																						C18orf1	5517.54	4398.11	5487.19	5828.41	5078.89	5671.9	5970.63	4946.2	4942.47	5521.06
																																						C18orf10	2545.1	1827	2118.09	2578.43	2446.82	2879.45	2593.81	2464.55	2878.5	2477.72
																																						C18orf19	2725.85	2735.9	3379.02	4189.94	2813.66	3046.75	3901	3911.94	3991.31	3835.39
																																						C18orf25	4120.58	4674.46	4764.96	6351.73	4485.53	4776.14	5158.66	4780.95	5176.08	5180.02
																																						C18orf55	1861.12	1666.31	2198.45	2744.63	1593.92	1682.55	2074.3	2070.41	2114.03	1865.51
																																						C19orf47	2488.19	3085.94	3003.02	3305.01	2426.64	2379.46	2542.42	2524.39	2759.6	2653.84
																																						C19orf6	7136.53	7294.7	8067.59	7749.88	7573.4	6858.29	7186.25	7368.02	7322.44	7185.3
																																						C19orf63	4126.16	4768.63	4942.54	4898.56	5145.84	4835.41	4632.61	5325.14	4745.35	4739.26
																																						C1QA	2277.31	870.001	1570.46	260.538	2714.61	1471.27	1729.52	1315.38	873.979	1745.31
																																						C1QB	1875.63	877.166	1099.22	163.959	1938.75	1116.6	1288.5	1416.05	678.95	1478.81
																																						C1QBP	3154.31	3693.92	3961.37	3877.75	2996.16	3430.1	3453.44	3547.25	3974.62	3365.75
																																						C1QC	2434.63	1356.18	1676.61	322.303	2868.69	1619.45	1808.01	1872.87	1050.23	1800.29
																																						C1QTNF1	11309.6	16746	9877.14	12202.6	12857.7	15792	11020	13781.6	8812.8	22338.6
																																						C1QTNF7	715.216	421.695	845.252	187.542	971.208	1219.85	494.282	724.645	512.081	587.982
																																						C1R	13505.4	11793.1	9990.24	2210.08	12725.7	12417.4	11619.8	8642.56	9148.62	9829.82
																																						C1S	13993	10530.1	10840.5	3188.22	12481.7	11734.8	11328.3	9601.79	9679.47	11596.6
																																						C1orf115	3094.06	4387.88	3724.27	3382.5	4447.93	2831.65	2726.49	2544.33	2646.97	3539.07
																																						C1orf151	2915.54	3328.52	2803.62	3708.17	2562.37	2759.95	2816.19	3294.62	3165.31	3137.46
																																						C1orf170	3540.37	4405.28	6943.56	4680.7	3125.47	3995.09	4350.43	4177.87	7436.12	6819.1
																																						C1orf183	4379.44	4125.85	5602.27	5883.44	4069.17	4166.21	4122.45	4442.84	3793.15	5487.52
																																						C1orf198	6964.7	8040.86	9553.73	9313.1	10251.3	9229.15	7901.98	9124.07	9952.72	7572.01
																																						C1orf21	7914.23	6642.71	8775.94	8354.06	9789.11	10876.3	9054.99	9261.78	11522.3	9205.5
																																						C1orf43	7856.21	9446.16	8647.96	11171.7	8530.85	9872.53	9664.2	10663.6	11252.2	9363.91
																																						C1orf9	2972.44	3852.57	3800.66	3978.82	3555.59	3725.5	3720.67	3995.52	3538.68	3752.46
																																						C20orf108	3031.58	3579.29	3844.31	3200.57	3788.54	3598.35	3484.27	3722	3212.24	3872.67
																																						C20orf177	2086.51	2408.37	3371.09	3517.26	2728.37	2686.34	3322.62	3239.53	3494.87	3202.68
																																						C20orf194	5012.09	4491.25	5335.4	5321.93	4781.75	6235.93	5652.01	5533.14	5946.81	5212.63
																																						C20orf3	2522.78	3194.44	2626.03	2198.85	3283.21	3021.89	2778.82	3088.53	2504.09	2321.18
																																						C20orf30	3632.98	4539.36	4521.9	4405.56	4497.45	4004.65	4300.91	4038.26	4300.02	3391.84
																																						C21orf33	7197.9	8667.26	8183.66	8850.43	6181.25	6992.12	7725.38	8808.76	8602.12	7025.03
																																						C22orf13	5889.09	7160.62	7669.77	9068.29	5936.38	6777.98	7173.17	7889.42	8880.59	7341.85
																																						C22orf25	2961.28	2989.73	3106.2	3711.54	2277.16	3879.41	4543.85	5199.78	4998.78	3434.71
																																						C22orf32	2308.55	2477.97	2513.93	3032.12	2155.18	1935.88	2123.83	2169.19	2096.3	2087.29
																																						C2CD2	1824.3	2848.49	1812.53	1052.26	2909.95	2430.13	1897.71	1803.54	1626.98	2029.52
																																						C2orf29	2252.76	2469.78	2629.01	3150.04	2597.22	2789.58	2866.65	3216.74	3070.4	2517.79
																																						C3	47243.3	79612.3	42256.6	5208.51	42530.5	35806.7	47831.4	17343	58515.9	20252.3
																																						C3orf23	1979.4	2332.63	2600.24	2944.53	2230.38	2627.07	2582.6	2805.51	2957.76	2536.43
																																						C3orf37	3048.31	2606.93	3487.16	4331.44	2536.7	2824.96	3075.02	3584.29	4720.32	3348.98
																																						C3orf58	1259.72	1446.25	1790.7	1248.78	1902.06	1990.37	2022.91	1544.26	1513.3	1596.22
																																						C3orf64	3552.65	3023.51	4140.94	5172.57	4649.69	3854.56	4427.98	4193.06	4817.31	4309.69
																																						C3orf70	1097.93	1058.33	1317.48	531.183	1698.47	1300.15	616.685	908.893	826.004	1166.65
																																						C4A	1136.98	1549.63	1787.73	515.461	1289.44	666.326	1423.05	573.638	859.378	1722.94
																																						C4B	1085.65	1437.04	2212.34	926.482	793.29	559.255	215.84	262.126	962.628	1058.55
																																						C4orf29	523.301	460.589	387.903	716.479	354	657.722	1267.01	1081.74	1276.55	482.685
																																						C5AR1	783.278	323.436	327.386	43.7973	1082.18	451.228	297.13	287.769	226.317	416.526
																																						C5orf13	3130.88	3004.06	3032.79	2944.53	2974.15	2714.06	3137.62	2703.89	4123.76	2153.45
																																						C5orf24	3399.78	4544.48	4199.47	4122.56	4357.14	3790.51	3776.73	3519.7	4000.7	3676.05
																																						C5orf4	3244.69	2545.52	3717.32	2664.9	3427.2	2648.1	3434.75	3668.81	3820.27	3198.02
																																						C5orf41	5651.43	5005.06	7399.92	5908.14	5841.92	5459.67	5715.55	7060.3	7524.77	7096.78
																																						C5orf51	3480.12	3944.69	3322.47	2842.33	2695.35	3776.17	2776.95	3419.98	3439.6	3020.05
																																						C5orf65	3522.52	2910.92	3896.89	3977.69	3244.7	3123.23	3937.44	3357.3	4616.03	3651.82
																																						C6	7626.36	5013.25	7030.87	11921.9	7165.29	4361.23	13215.7	7459.19	8859.73	11361.7
																																						C6orf106	10248.4	12280.3	11333.5	13169.5	10118.4	9494.91	10143.5	10322.6	13486.2	10498.9
																																						C6orf125	1788.6	2057.3	2072.45	2697.46	1760.83	1698.8	1680	1881.42	2292.37	1964.29
																																						C6orf145	1812.03	1315.24	1167.68	767.014	1591.17	1883.3	1039.96	1072.25	1585.26	1292.44
																																						C6orf62	4843.61	4990.73	5239.17	4840.16	5487.92	5602.11	5129.7	5316.6	5068.66	5686
																																						C6orf89	11305.1	12032.6	11857.3	12293.6	12879.7	10782.6	10912.5	10524.9	10871.5	12725.9
																																						C7	45412.3	28834.9	35350.8	13263.8	35608.2	65224.5	26991.2	36761.3	20058.8	32055.7
																																						C7orf41	4191.99	5623.28	4814.56	4308.98	7125.86	7671.83	7488.05	8738.48	6906.31	6122.09
																																						C7orf42	6544.06	6858.68	7334.44	6735.8	7833.86	8297.05	6826.52	6764.94	6924.04	6522.78
																																						C7orf58	2836.32	3189.32	4814.56	3407.21	4807.43	3352.66	3762.71	4532.12	3997.57	3986.35
																																						C7orf60	1861.12	2506.63	2594.29	2923.19	2281.74	2449.25	2506.92	2864.39	2225.62	2101.27
																																						C8orf83	1217.32	1316.26	1596.26	1562.1	1526.97	1920.59	2558.31	3142.66	2860.77	1222.55
																																						C8orf84	460.818	618.212	943.468	253.8	797.876	579.331	1082.94	142.46	505.823	514.368
																																						C9orf123	2711.35	2901.71	2981.2	3157.9	2309.25	2598.39	2700.33	2974.56	3283.16	2810.38
																																						C9orf125	3059.47	3325.45	3683.59	5223.11	3152.99	3411.93	4333.61	4222.51	4629.59	3892.23
																																						C9orf3	4120.58	3557.79	3028.82	4515.61	3324.48	3531.43	3449.7	3668.81	3592.91	3681.64
																																						C9orf5	18840	20594.5	28394.3	28886	21296	17380.9	20272.1	18926.2	23386.8	19424.8
																																						C9orf86	4458.66	5639.65	5187.58	5414.02	4869.79	5146.1	5049.34	5119.05	5616.2	5082.17
																																						CA3	187.451	690.883	63.4931	110.055	888.669	645.294	311.146	325.758	75.0913	253.456
																																						CA4	1155.95	1441.13	1155.77	1097.18	575.021	481.82	571.835	459.67	635.147	622.459
																																						CAB39	8276.86	9111.47	9628.13	12535	9503.89	10176.5	9919.28	10694	10129	11336.6
																																						CAB39L	2666.72	2166.81	3121.08	2452.65	3119.05	2503.74	2246.23	2093.21	2611.51	2727.45
																																						CABIN1	5469.56	5252.76	4350.27	4526.84	4550.64	4573.46	4900.78	4343.12	4139.41	4790.51
																																						CABLES2	1945.92	3116.65	2546.67	3516.14	2197.37	1293.46	1456.68	945.933	1177.47	2164.63
																																						CACNA1C	17878.2	15480.9	16235.4	26881.4	17443.2	14433.6	15172.3	15225.1	18721.7	18026.2
																																						CACNA1G	1412.58	5166.78	3429.62	2817.63	1770	617.571	423.27	460.62	402.573	1296.17
																																						CACNA2D1	4737.61	4712.33	5921.72	5447.71	4592.83	5184.34	4983	6622.48	6604.9	4526.81
																																						CACNA2D2	1485.1	1679.61	1813.52	1976.49	1498.54	1296.32	1110.97	880.401	1497.65	1104.21
																																						CACNA2D3	1893.48	2177.05	2364.13	2357.19	1956.17	890.028	1507.14	1622.14	1361.03	1782.58
																																						CACNB2	3464.5	5107.42	4245.11	6396.65	2940.22	2326.88	4099.09	2388.57	2608.38	3584.73
																																						CADM1	2434.63	3696.99	2977.23	3081.53	2743.04	2097.45	3069.41	3302.22	3686.77	3557.71
																																						CADM2	1703.8	1925.26	2164.72	2829.98	1742.49	1458.84	1897.71	1234.65	1642.62	1984.79
																																						CADM3	926.098	672.46	688.503	262.784	1240.83	437.844	448.498	393.189	249.261	755.71
																																						CADPS	6164.69	4473.85	5171.71	6030.55	3800.46	4378.44	4168.23	5528.39	4874.68	4265.9
																																						CADPS2	1775.21	1985.65	1180.57	1958.53	1380.23	1567.83	1836.97	1249.85	1406.92	2089.15
																																						CALCOCO1	8224.42	8128.88	9208.48	9371.5	8720.69	7863.03	9495.08	8621.66	9266.47	8527.13
																																						CALCOCO2	9618.03	9573.08	10800.8	11497.4	8681.26	10182.3	9506.29	10197.3	9310.28	10853
																																						CALCRL	3442.18	3232.31	3760.97	1893.39	4531.39	3700.64	3477.73	2908.08	2366.42	2689.25
																																						CALD1	20541.5	18301.7	19884.2	19855.9	27184.6	21863.5	20687.9	20261.6	18995	21479.5
																																						CALM1	33068.4	39741.6	39159.4	40526	34614.1	41401.1	43535.2	47610	48924.1	38512.3
																																						CALM2	13836.8	13300.8	15001.2	14912.4	16955.3	22419	19257.4	19502.7	21215.4	15938.9
																																						CALM3	8748.84	11062.3	11213.5	8894.22	9044.43	11547.4	16403.8	15731.4	16036.2	8509.43
																																						CALR	21755.5	22764.3	20223.5	22356.8	20319.2	20935.3	22404.4	18307	19757.3	20005.4
																																						CALU	17309.1	20494.2	20446.8	23376.5	21808.6	28838.4	25742.9	32058.2	27499.1	21879.3
																																						CAMK1D	1764.05	1406.33	1822.45	1756.38	2286.33	2192.09	1535.17	1686.72	1997.22	2578.36
																																						CAMK2A	1847.73	3074.69	2705.4	2709.82	2039.63	1658.65	1637.02	1334.37	1731.27	2187.93
																																						CAMK2B	10010.8	11077.7	12353.4	14918	9580.93	11413.6	11351.7	14035.1	13609.3	11328.2
																																						CAMK2D	15528.3	14501.4	17492.3	21514.6	13665.7	16141.9	15497.5	18762.9	17541.1	14704.2
																																						CAMK2N1	1533.08	1669.38	1241.09	1500.34	1869.05	1101.3	1090.41	794.925	1628.02	1233.74
																																						CAMKK2	2814	2817.78	2509.96	1802.43	2940.22	3242.72	2674.17	2697.24	2305.93	2655.7
																																						CAMSAP2	6419.09	7363.28	7877.11	8012.66	7947.58	7506.45	7040.49	7524.72	8444.64	7453.67
																																						CAMTA2	2817.35	3521.97	2899.85	3559.94	2894.36	3231.25	3427.27	3526.35	3529.29	2778.7
																																						CAND2	7735.71	7718.44	9904.92	10028.5	8104.4	8062.84	8699.93	10668.3	9598.13	10169
																																						CANX	28889.8	33507.3	36147.4	36023.8	37435.1	35436.7	36543.3	41365.6	35764.3	34128.1
																																						CAP1	5340.13	4683.68	4659.8	3232.02	6153.73	5664.25	5074.57	4625.19	4255.17	5459.56
																																						CAP2	6804.03	6339.75	7907.87	9404.07	6954.36	8545.61	8897.08	9810.73	10870.5	7973.63
																																						CAPN1	6113.36	6472.81	5890.97	6666.17	6832.39	5898.47	5925.78	6291.02	6330.61	6281.43
																																						CAPN2	9336.85	9668.27	8604.31	7972.23	9569.93	10046.5	9752.03	10728.2	10012.2	8687.41
																																						CAPN3	1737.27	1152.5	1888.92	2411.1	2003.86	1899.56	1150.21	1078.9	723.796	1068.8
																																						CAPNS1	10375.6	11684.6	10621.2	12028.5	11137.2	11545.5	11479.7	12612.4	12326.4	11123.2
																																						CAPRIN1	10024.2	11293.6	11221.4	11772.5	11614.1	12882.9	12209.4	13096.8	12840.6	11599.4
																																						CAPZA1	3096.29	2955.96	2567.5	2715.43	3451.04	3253.24	2682.58	2627.91	2695.99	2833.68
																																						CAPZA2	10887.8	14181	14179.8	16151.1	12630.3	12785.4	12350.5	13691.3	14194.3	13379.1
																																						CAPZB	8569.2	8490.19	8178.7	9460.22	9246.19	8241.61	7958.97	8208.53	8616.72	8571.86
																																						CARD10	1568.79	2171.93	1561.53	1028.68	1371.98	1444.5	1689.34	1247	1390.23	1667.97
																																						CARD8	2750.4	2548.59	2460.36	1900.13	2148.76	2610.81	2530.28	1815.89	1808.45	2178.61
																																						CARNS1	1902.41	2637.64	2745.08	2183.13	1459.1	1589.81	1240.84	1679.13	1885.63	2613.77
																																						CASC3	4665.08	4220.02	4464.36	4224.76	4924.82	4966.38	4228.03	4029.71	4510.69	5043.97
																																						CASC4	6155.76	5583.36	7071.54	4832.3	7636.68	7716.77	6125.74	6561.7	6691.47	6723.12
																																						CASKIN2	3551.53	4161.68	3941.53	3757.58	4148.04	3790.51	3774.86	3266.13	3382.24	3509.25
																																						CASQ2	44498.5	62802.8	57124.9	85714.7	47422.3	54715.2	63631.6	81213.4	76215.6	50850.6
																																						CAST	36757.2	34573.8	39623.7	39592.8	36799.5	39186.1	35921	50615.9	49038.8	44620.4
																																						CASZ1	5991.74	5699.02	5384.02	8153.04	6033.59	5509.38	7446	6665.22	6731.1	6639.25
																																						CAT	3598.39	4850.51	4467.33	6044.03	5700.69	4960.64	4302.78	5496.1	4575.35	5004.83
																																						CAV1	23537.4	26137.9	23210.7	26560.3	24894.6	25221	22418.4	21305.3	22594.1	21871.8
																																						CAV2	8254.55	10503.5	8980.3	9408.56	8738.12	10863.9	8711.14	9320.67	9351.99	8141.36
																																						CBL	4238.85	3782.97	3819.51	3866.52	4476.36	5273.25	3363.74	4658.43	4544.07	4253.78
																																						CBLB	4505.52	3783.99	4706.43	3778.92	3409.77	2844.08	3324.49	3587.14	3356.16	4209.99
																																						CBX5	13349.2	16198.4	16401.1	15307.7	15660.4	17265.2	15587.2	13485.2	15759.8	15336
																																						CBX6	4261.17	5160.64	4618.13	4662.73	5467.74	5061.02	4859.66	4383.01	4453.33	4376.78
																																						CBX7	8105.03	8370.43	9268.01	10464.2	8833.5	8796.08	8815.79	9241.84	9513.65	8906.39
																																						CCBE1	493.175	337.765	734.139	159.467	1237.17	595.583	605.472	267.824	349.383	272.093
																																						CCDC141	13255.5	9399.08	12567.7	17050.6	10830.9	19659	19853.5	22232.3	25616.6	16941.5
																																						CCDC144B	2896.57	986.683	998.032	1338.63	1434.34	1331.7	964.271	1634.49	532.939	1928.88
																																						CCDC165	721.91	564.989	705.369	763.645	730.928	1066.89	1782.78	2621.26	2215.19	761.301
																																						CCDC3	1816.49	2046.04	3290.73	1422.85	4153.54	1888.08	3117.06	2563.33	1533.11	2804.79
																																						CCDC47	6184.77	6729.71	7051.7	7030.03	6643.46	6429.05	6893.79	6442.03	6322.27	7153.62
																																						CCDC50	6612.12	6660.11	6200.5	5688.03	7795.34	8226.31	6406.98	7813.44	7394.4	6396.98
																																						CCDC6	4131.74	4588.49	4829.44	4606.58	4526.8	4142.31	4177.57	4067.7	3869.29	4188.55
																																						CCDC69	10200.5	13756.3	13939.7	15277.4	13624.4	15282.5	12880.3	13552.7	15361.4	12588
																																						CCDC72	1721.65	2585.44	1944.48	2416.71	2119.42	2205.47	1849.12	2169.19	2497.83	2418.09
																																						CCDC8	3680.96	3036.82	3153.82	3970.96	3270.37	3948.25	3910.34	4149.38	4094.56	3817.69
																																						CCDC80	24647.6	18600.6	19008.2	4410.05	20575.1	32471.2	31187.4	16827.3	26229.8	12885.3
																																						CCDC85B	2635.47	3507.64	2794.69	3472.34	3173.16	4351.67	3037.64	3284.17	3272.73	3048
																																						CCDC85C	2154.57	2550.64	2278.81	2733.4	1991.94	1957.87	2514.39	1844.38	2570.83	2305.34
																																						CCDC88A	4854.76	4981.52	5110.2	5403.91	4589.16	5489.31	5649.21	5241.57	5498.35	4915.38
																																						CCDC93	5522	4632.5	5029.84	4417.91	3717	4677.67	5721.15	5375.48	6691.47	5234.99
																																						CCL2	1141.44	345.953	1451.41	272.891	1151.88	932.092	443.826	278.271	385.886	1337.17
																																						CCL21	1633.5	716.471	424.61	67.3805	296.223	751.41	993.237	40.8385	148.097	211.524
																																						CCNB1IP1	2035.18	2094.14	1959.36	2563.83	1853.46	2157.67	2234.08	2630.76	2612.55	1839.42
																																						CCND1	16246.9	17926.1	17658	20557.8	17081	18587.3	17341.9	24050.1	24676.9	19480.7
																																						CCND2	39640.3	43477.5	52732	53382.2	37444.2	49925.7	57385.3	64676.7	74142.2	46376.9
																																						CCND3	2602	3826.98	3150.84	3732.88	2588.97	2764.73	2727.43	2953.67	2876.41	2878.41
																																						CCNG1	5221.85	5497.38	6750.11	5947.45	5623.65	4781.87	5285.74	5268.16	6087.61	5396.2
																																						CCNG2	1607.84	1377.67	2117.1	667.067	2132.25	1694.97	1632.35	1645.88	1355.81	1387.49
																																						CCNI	17159.6	17534.1	17877.3	20450	18886.7	22644.6	21236.4	23738.5	22760	18970.1
																																						CCNL1	2148.99	1772.75	1681.57	1580.07	2104.74	1589.81	1458.55	1285.94	1518.51	1424.76
																																						CCNL2	3505.78	2394.04	1982.17	1949.54	2529.36	2600.3	2763.87	2753.27	2268.38	2460.95
																																						CCNT2	3090.71	2822.9	2932.59	3187.1	2547.7	2578.31	2290.14	2579.47	2399.79	3138.39
																																						CCNY	4687.4	4964.12	5306.63	4837.92	4920.23	6170.93	5824.87	5775.32	6490.18	4988.06
																																						CCT2	2323.06	3243.57	2915.72	3451	3198.84	2806.79	2752.66	2698.19	2399.79	2863.5
																																						CCT3	5682.67	6541.38	5992.16	6807.67	6128.97	5969.21	6269.63	6233.09	6062.58	5785.7
																																						CCT4	4803.44	5685.71	5685.61	6556.12	5582.38	5518.94	5828.61	5800.96	5879.02	5545.29
																																						CCT5	3674.27	4297.8	3902.84	4713.26	4037.99	3944.42	3854.28	3893.9	3850.51	3864.28
																																						CCT6A	3882.92	4731.78	4426.66	5287.12	4237	4741.72	4401.82	4800.89	4516.95	4444.81
																																						CCT7	7394.28	8334.61	8044.77	9194.07	8288.74	7674.7	7256.33	7755.51	8060.84	8113.4
																																						CCT8	5196.19	6058.28	6351.29	6707.73	5576.88	5128.9	5523.07	6087.78	5858.16	6397.91
																																						CD109	7635.29	6602.8	6753.09	6552.75	5696.1	7148.91	5448.32	7059.35	6342.08	5478.2
																																						CD14	1974.93	1341.85	1717.29	389.684	2482.59	1411.04	1606.18	1302.08	1362.07	2263.4
																																						CD151	9069.07	15255.7	14970.5	11225.6	9467.21	17301.5	10519.2	18871.2	10253.1	14342.7
																																						CD163	4699.67	1861.8	2107.18	541.29	3033.76	2394.76	2537.75	2442.71	1142.01	2008.08
																																						CD164	10267.4	12507.5	13221.4	12655.2	14500.2	12582.8	11461	12489.9	11872.8	11464.2
																																						CD209	698.479	560.895	487.111	74.1185	1255.51	557.343	544.738	502.408	395.272	653.209
																																						CD248	2157.92	2109.5	1592.29	971.402	3470.3	1422.52	1637.02	1433.14	1771.95	1547.76
																																						CD300LG	1379.11	2171.93	849.22	1642.96	1059.25	965.552	1957.51	1521.47	1510.17	852.62
																																						CD34	8816.9	9453.33	7851.32	5099.58	11273	7625.95	10083.7	8788.82	6815.58	9281.91
																																						CD36	35127	52799.8	47807.3	58062.9	47482.8	41480.5	42689.5	44947.9	50112	38033.4
																																						CD4	1168.22	644.824	937.515	190.911	1459.1	1135.72	1027.81	794.925	672.693	1028.74
																																						CD44	5582.25	3997.91	3919.71	2489.71	8390.54	5302.89	5702.47	3802.72	3691.99	4782.13
																																						CD46	7475.73	8830	9093.4	8410.21	7903.56	7103.02	8149.59	7897.97	8213.11	7635.38
																																						CD47	6498.31	6185.19	7135.04	6685.27	7645.85	7501.67	7995.41	7147.68	8528.07	7447.15
																																						CD59	28529.4	33094.8	31368.6	35484.8	34420.6	31154.8	35273.4	34206.5	34800.6	31328.9
																																						CD63	21477.7	28049.9	20911.1	25136.3	25549.5	29635.7	25233.6	28788.3	25836.6	28200.8
																																						CD68	1282.03	700.095	965.293	231.34	1765.42	910.104	1148.34	1238.45	595.516	1221.62
																																						CD74	20676.5	16589.4	19637.2	9066.04	20253.2	17111.3	17666.2	16168.2	12149.1	16176.5
																																						CD81	33448.9	40774.4	40054.2	39817.4	41538.2	36260.8	29873.7	35095.4	31251.5	36496.8
																																						CD82	1162.64	1771.73	1483.16	1739.54	1097.77	897.676	955.862	782.579	1142.01	1412.65
																																						CD84	1035.44	416.577	882.951	102.194	968.456	607.055	671.813	543.246	441.161	552.572
																																						CD9	3849.44	3297.82	2957.39	1810.29	3681.23	3896.62	2979.71	3967.03	3010.95	3862.42
																																						CD93	15249.4	17619.1	11377.2	8548.34	15255.9	14990	12405.6	10905.8	11821.7	10997.4
																																						CD97	2998.1	2997.92	3088.34	2458.26	4187.47	3714.98	2617.17	3392.44	2776.29	3611.75
																																						CD99L2	6711.42	6668.3	6860.23	8341.7	6760.85	6190.05	6028.56	6573.09	6187.73	7449.01
																																						CDC123	2282.89	2423.72	2821.47	3305.01	2464.24	2751.34	2583.54	2454.11	2738.75	2972.52
																																						CDC14B	2470.34	2143.27	2440.52	3591.38	2588.97	3450.17	3670.21	3448.48	3903.7	2940.84
																																						CDC16	3052.78	2540.4	3582.4	3218.54	2940.22	2511.39	2591.01	2592.77	2722.06	3085.27
																																						CDC27	5304.42	6409.35	6467.37	6595.43	6542.58	6763.64	6781.67	7012.82	6360.86	6007.48
																																						CDC37L1	2180.24	2304.99	2735.16	2984.95	1994.69	2344.09	2277.06	2650.7	2276.73	2433
																																						CDC42	7954.4	7841.27	8332.48	7463.51	8755.54	8877.34	8117.82	9068.04	8962.98	8310.02
																																						CDC42BPA	11594.1	10032.6	10737.3	11352.5	10821.8	11298.9	11102.2	10085.2	11338.8	10618.1
																																						CDC42BPB	13006.7	12681.5	12286.9	13216.7	12759.6	13860	13159.7	14538.5	14738.7	12790.2
																																						CDC42EP3	3967.72	4969.24	4601.26	6622.38	5322.84	4740.76	5701.53	5331.79	5187.56	4314.35
																																						CDC42EP4	4403.99	4412.44	3138.94	2770.46	3769.28	3084.03	2585.4	3419.98	2891.01	2776.84
																																						CDC42SE1	3408.71	2481.04	2218.29	1610.39	3007.17	2954.01	2367.7	2452.21	1899.18	2483.31
																																						CDC73	4638.3	5220.01	5668.74	5709.37	5134.84	5010.35	5221.27	5494.2	5050.93	4800.76
																																						CDCA7L	3466.73	2294.76	3551.64	3338.7	3297.89	3073.51	2913.37	2700.09	4240.57	3444.03
																																						CDH11	2500.47	1378.7	1684.55	534.552	2728.37	1981.77	1322.14	1411.3	1556.06	1958.7
																																						CDH13	7098.6	9051.08	12827.6	10680.9	9632.29	8190.94	6826.52	9639.77	9601.25	8086.38
																																						CDH19	4511.1	4452.36	3310.57	1694.62	3782.12	4171.95	1918.26	4327.93	2754.39	4014.3
																																						CDH2	19380	18258.8	27033.2	33298.3	23233.8	28755.3	32476.9	42142.4	41783.1	26889.7
																																						CDH5	7800.42	10657	6368.16	6339.38	6651.72	7537.04	8275.73	6854.21	8402.92	6244.16
																																						CDH6	1258.6	2132.01	1166.69	1455.42	1559.07	1789.62	1228.7	989.62	1237.96	1336.24
																																						CDIPT	4556.85	5083.88	5204.45	5448.83	5055.97	4818.2	4959.64	5322.3	4680.69	4813.81
																																						CDK14	3270.35	3996.89	3395.89	3580.15	2969.57	3332.59	4293.44	3597.58	3282.11	3487.82
																																						CDK16	5489.64	6500.44	5522.91	6708.85	5088.98	5701.54	5680.04	6058.34	6474.54	5490.31
																																						CDK18	9181.76	13578.2	11466.5	14663.1	8638.15	10087.6	11710.5	13335.2	12567.4	11431.6
																																						CDK5RAP2	5451.71	5251.74	5983.23	5732.96	4902.81	5529.46	5296.95	5435.31	6415.09	5907.77
																																						CDK6	4283.48	4145.3	3762.96	4657.11	3884.83	4074.44	4386.87	2928.02	4647.32	4108.42
																																						CDKN1A	3205.64	1940.61	1722.25	1198.25	4574.49	2125.17	1324.94	2379.08	1451.76	2138.54
																																						CDKN1B	3847.21	4202.62	5371.12	4377.48	4695.55	4520.89	4694.28	4791.4	4646.27	4141.03
																																						CDKN1C	1515.23	4230.25	2129	1989.97	1759.91	2261.88	1969.65	1380.91	2268.38	1768.6
																																						CDON	2912.19	4336.7	3394.9	2280.83	4017.81	2097.45	2722.76	1796.89	2481.14	3215.73
																																						CDS2	18116.9	16789	23519.2	22432.1	17613.8	19467.8	18414.6	18653.7	21527.2	19623.3
																																						CDV3	8537.96	9400.1	10003.1	10285.6	10655.8	10364.9	10111.8	11038.7	11227.2	9929.53
																																						CEBPA	322.461	1725.67	241.075	171.82	2103.82	782.001	736.284	661.013	276.378	483.617
																																						CEBPB	3940.94	3522.99	3321.48	1741.79	3649.14	2683.47	2218.2	2321.14	2698.07	2035.11
																																						CEBPD	6047.53	4490.23	3060.57	1198.25	5803.4	4182.46	2142.51	2302.15	2310.1	2255.95
																																						CECR1	7585.08	4211.83	8747.16	2688.48	6647.13	8346.76	1973.39	2896.68	5493.14	1644.67
																																						CELF1	8167.52	8454.36	7669.77	8926.79	8012.69	8435.67	8140.24	8880.94	8797.15	8674.36
																																						CELF2	10823.1	9915.96	12441.7	10788.7	11372	11548.4	11808.6	13113.9	12901.1	11778.3
																																						CELSR1	3686.54	5469.75	5482.23	5122.04	4676.29	3627.99	4702.69	3510.21	4194.68	3702.14
																																						CELSR2	10149.1	13287.5	12513.1	15369.5	11542.6	8475.82	8754.12	7701.37	10186.3	10360
																																						CENPB	5481.83	6497.37	5969.34	6069.86	6492.14	6011.28	5883.74	6100.13	6032.33	5515.47
																																						CENPN	704.058	1131	1140.89	1712.59	871.244	1169.18	995.105	982.972	1237.96	788.324
																																						CEP192	6451.45	6666.25	7515	7737.52	6816.8	6462.5	8275.73	10673.1	8217.28	6779.03
																																						CEP350	9640.35	9538.28	9819.6	10660.7	8763.8	9158.4	9711.85	11389.2	10009	9677.94
																																						CEP68	3561.57	4057.27	3921.69	3867.64	4379.15	4909.97	4424.25	4825.59	5141.67	4957.31
																																						CEP85	4315.84	3602.83	4958.41	3390.36	3692.24	2929.16	3263.76	3123.67	3887.02	3513.91
																																						CERCAM	1932.53	1455.46	1573.44	715.356	2174.44	1921.54	1329.61	1509.12	1671.82	1469.49
																																						CERK	6354.37	7344.86	6719.35	8695.45	7137.78	7745.45	7535.7	8320.6	7906.49	7489.08
																																						CERS2	3394.21	3162.71	3440.53	2845.7	3396.02	4009.43	3399.24	4115.19	3991.31	3526.03
																																						CERS6	9514.26	12392.9	12188.7	15935.5	10471.4	11322.8	10720	14310.6	11956.2	10293.9
																																						CES1	1009.78	2754.32	970.254	2159.54	2419.31	5860.23	2012.64	1943.15	3250.83	3633.19
																																						CES2	2454.72	2559.85	2505.99	3083.78	2941.14	4106.94	5387.58	4665.08	4914.31	3399.3
																																						CFB	2854.17	2916.04	1924.63	361.609	836.394	1598.42	1776.24	522.352	2876.41	631.777
																																						CFD	6827.46	11067.4	6546.73	1610.39	16546.3	8390.74	8246.76	7854.28	3548.06	7526.35
																																						CFH	11550.6	8443.1	12030.9	1998.95	13296.1	20767	11169.5	18325.1	8958.81	17846.3
																																						CFI	1199.46	1589.54	1004.98	435.727	848.316	963.64	1164.23	647.717	1321.4	901.075
																																						CFL1	8507.83	9319.25	7768.97	8615.72	10103.7	9018.83	7927.2	8262.66	8363.29	8064.95
																																						CFL2	12438.7	15128.8	15235.4	21769.5	14711.2	15415.4	15909.5	18522.6	18118.9	12567.5
																																						CFLAR	31371.3	19588.3	22582.7	25469.8	21692.1	20208.7	21920.3	22024.3	20310.1	24951.5
																																						CGNL1	6843.08	2822.9	6844.36	1142.1	8565.7	10541.7	6098.64	5708.84	3879.72	5761.48
																																						CHCHD10	7880.76	8845.35	8581.49	11150.3	6741.59	6761.73	8016.9	9238.99	9054.76	8734
																																						CHCHD2	7750.21	10195.4	9844.4	11489.5	8673	9299.89	8043.07	10438.5	9190.34	8295.11
																																						CHCHD3	4505.52	5138.12	4891.94	6829.01	4440.59	4823.93	5162.4	5850.35	6459.94	4906.06
																																						CHD2	8321.49	7229.2	7259.05	7654.42	7322.12	6674.73	7811.34	7327.18	7099.25	7467.65
																																						CHD3	4840.26	4552.66	4335.39	2295.43	5338.43	4455.88	4085.07	3055.29	3121.5	3789.73
																																						CHD4	18141.5	19387.7	17918.9	20061.4	18965.6	18870.3	17650.3	19387.8	18764.5	20282.1
																																						CHD6	8512.29	8102.27	8081.48	8840.32	7593.58	8347.72	8099.13	8757.47	8736.66	8108.74
																																						CHD7	6038.61	5208.75	4705.43	6077.72	4894.56	4477.87	5300.69	5101.96	4786.03	5506.16
																																						CHD9	9938.26	9532.14	10591.4	9890.33	10313.7	10408.8	10402.4	11966.6	10721.4	10702.9
																																						CHGB	1202.81	2245.63	806.561	2463.88	1668.2	3220.74	6807.83	4178.82	2229.79	3166.34
																																						CHL1	7614.09	8243.51	7657.86	9254.71	10985	7116.4	4025.27	3744.79	3863.03	10162.5
																																						CHMP1B	3169.93	3126.89	3876.05	3574.53	4023.31	3747.49	3034.84	3366.8	3759.78	3533.48
																																						CHMP4B	3379.7	3893.51	3791.73	4019.25	3657.39	4215.92	4079.46	4326.98	4092.47	3761.78
																																						CHORDC1	1411.46	1934.47	1688.52	2368.42	1334.38	1418.69	1514.62	1482.53	1714.58	1564.53
																																						CHP	8824.71	11243.5	10986.3	13023.5	10276.1	12191.8	11249.8	13180.4	12616.4	9429.14
																																						CHPF	8366.13	10634.5	11293.8	11440.1	11317	13320.8	11116.2	13759.7	9620.03	11987.9
																																						CHPF2	2771.6	2436	2650.84	2855.81	2592.64	3312.51	3254.41	2947.97	2584.39	3036.82
																																						CHPT1	3782.5	6161.65	6474.31	7282.71	4507.54	5198.68	5445.52	6695.61	4497.13	5270.4
																																						CHRDL1	1565.44	2789.12	1924.63	194.28	3442.79	1490.39	3156.31	1985.89	1091.95	1268.21
																																						CHRM2	8918.44	10742	11759.1	15298.7	9601.11	9683.24	10321.1	11072.9	11081.2	10039.5
																																						CHRNE	7829.43	8716.39	10657.9	14638.4	12354.2	12013.9	10340.7	12572.5	10686.9	12504.2
																																						CHST15	1491.8	1089.04	978.19	371.716	1643.44	1620.41	1502.47	857.608	609.074	920.643
																																						CHST3	4935.1	4694.93	4274.87	5710.5	5193.53	5892.73	5288.54	5438.16	4529.46	4940.54
																																						CHST6	931.677	586.483	525.802	552.52	976.71	1477.01	457.842	652.466	651.834	965.371
																																						CHST7	1258.6	2315.23	1172.64	1659.81	1291.28	1117.55	1822.02	1322.03	844.777	1653.06
																																						CHSY1	3377.47	2499.46	2603.22	2091.04	3704.16	3319.2	2440.58	2397.12	2240.22	3039.61
																																						CHTOP	3491.28	3130.98	3620.1	3976.57	3683.99	3212.13	3244.14	3127.47	3828.61	3347.12
																																						CHURC1	3273.7	2730.78	2921.67	2798.54	3795.87	2597.43	2467.67	2983.11	2710.59	3651.82
																																						CIB2	1759.59	1851.57	1884.95	3087.15	2053.38	1416.78	1447.34	944.033	2277.77	1695.92
																																						CIC	4440.81	4674.46	3947.48	3609.35	4369.98	4147.09	3980.42	3822.67	3606.47	4073.94
																																						CIDEC	259.977	1269.18	38.6911	72.9955	2147.85	412.988	296.196	379.893	59.4473	262.775
																																						CILP	2725.85	1901.72	3027.83	612.039	2963.15	3260.89	4913.86	3571.94	2892.06	1582.24
																																						CIRBP	13473.1	11021.4	13154	13652.4	14466.3	13463.2	11336.7	12838.5	12116.8	14454.5
																																						CISD1	2513.85	3460.56	3604.22	4178.71	2679.76	2925.33	3176.86	3708.7	3711.8	2934.32
																																						CISH	168.483	131.012	273.814	265.03	210.016	379.529	1013.79	634.421	832.262	415.594
																																						CITED2	6945.74	6118.67	6580.46	7856.56	8032.87	4942.48	5829.54	6104.87	7703.11	5965.54
																																						CKAP2	661.658	1079.82	1252	797.336	1295.86	1322.14	1148.34	612.577	1412.13	1172.24
																																						CKAP4	4019.04	4230.25	3988.16	4654.87	5286.16	6236.89	5851.97	6494.26	6225.28	4862.26
																																						CKAP5	8518.99	8533.17	8915.82	9950.97	8075.05	8928.01	9022.29	10005.4	9568.92	9757.14
																																						CKB	13683.9	18148.2	15062.7	23578.7	10701.6	10179.4	15736.7	17111.3	14609.4	15143.1
																																						CKM	140077	184470	169261	234312	142712	128030	127884	167352	166867	170909
																																						CKMT2	23525.1	36122.4	30026.3	39957.7	23104.5	24287	31569.6	35496.2	35400.3	30243.3
																																						CLASP1	13090.3	14264.9	14875.2	16532.9	12858.6	11943.2	13535.3	14338.1	14491.6	14111.6
																																						CLASP2	9354.71	9575.13	9649.96	9824.07	9199.42	8211.01	9276.44	9416.59	9677.39	9551.21
																																						CLCN3	6334.29	6887.34	7648.93	7812.77	6477.47	7019.85	7235.77	6670.91	6848.95	7503.99
																																						CLCN4	5787.56	6059.3	6977.3	7731.91	4641.44	5325.83	5684.71	6152.36	5820.62	6695.16
																																						CLDN1	884.814	1093.13	1104.18	137.007	449.378	531.531	543.804	75.0288	671.65	185.433
																																						CLDN11	1783.02	506.648	749.02	305.458	787.788	991.364	629.766	529.95	348.34	543.254
																																						CLDN12	2850.82	2832.11	3305.61	3419.56	2322.09	2540.07	2785.36	2676.34	3392.67	3239.96
																																						CLDN18	8283.56	3721.56	1378	2538	18033.8	3342.15	1099.75	79.7774	1989.92	7722.97
																																						CLDN5	2281.77	5951.83	1523.83	1531.78	2376.2	2148.11	1981.8	1007.67	1848.08	1472.28
																																						CLEC14A	3871.76	3628.42	2971.28	2576.18	3225.44	4050.54	4465.36	4073.4	3781.68	3068.5
																																						CLEC3B	2506.04	1706.23	1927.61	1751.89	3052.1	2000.89	2542.42	2821.65	2074.4	3079.68
																																						CLGN	6910.03	9278.3	9383.09	10329.4	8319.92	5335.39	7589.9	6610.13	8669.91	7524.49
																																						CLIC1	3267.01	3710.3	2852.23	2712.06	3935.27	3505.62	3191.81	3467.47	3160.09	3498.07
																																						CLIC4	20849.5	31913.7	30349.7	26205.4	33708	32355.5	23823.7	29122.6	24015.7	29563.1
																																						CLIC5	13206.4	23624.1	23602.6	30284.2	17220.4	19401.9	23640.5	28659.1	25248.4	24220.9
																																						CLINT1	5188.38	5547.54	5599.3	6659.44	5015.61	5939.58	5397.86	6266.33	5630.8	5631.95
																																						CLIP1	9052.33	10438	11582.5	13367.2	10528.3	10449	10240.7	11880.2	12285.8	11705.6
																																						CLIP4	7946.59	8686.7	10439.7	12086.9	8454.73	8312.35	8898.95	11171.7	11859.2	9934.19
																																						CLK1	3650.84	3468.74	3201.44	3599.24	2773.31	2773.33	2577.93	2931.82	2772.12	3158.89
																																						CLMN	3347.34	2820.85	2272.85	2006.82	2007.53	2944.45	2273.32	1977.34	2077.53	2279.24
																																						CLMP	720.794	1126.91	442.467	297.597	1609.51	811.637	569.032	724.645	635.147	641.096
																																						CLOCK	3178.86	4019.4	3835.38	4584.12	3560.18	4161.43	4071.06	4231.05	4601.43	3736.62
																																						CLPTM1	4946.26	6215.9	5114.17	6236.06	5509.01	5343.04	5597.82	6437.28	6122.02	5814.59
																																						CLPX	3403.13	3578.26	4025.86	4194.43	3418.94	3248.46	3826.25	3840.71	4017.38	3732.89
																																						CLSTN1	10522.9	11402.1	12213.5	10622.5	12216.7	11801.7	12025.4	11646.6	11408.7	10771.9
																																						CLSTN2	3861.72	5417.55	4820.51	2411.1	4915.65	4243.65	5342.73	2280.31	2142.19	4934.01
																																						CLTB	3829.36	5279.37	4579.44	5564.5	4268.18	4178.64	4163.56	4617.59	4284.37	3868.94
																																						CLTC	24469.1	24860.5	24533.1	25499	25491.7	28443.6	28791.7	30243.3	28279.2	25550.6
																																						CLTCL1	3852.79	4100.26	3963.36	4045.07	2984.24	2946.37	3211.43	2821.65	3244.57	3299.59
																																						CLU	11452.4	6365.34	11371.2	2970.36	16150.1	15992.8	9781	8829.65	5330.44	9829.82
																																						CMBL	2706.88	3022.49	3618.11	3373.52	3020.92	2190.18	2571.39	2832.1	2843.04	2954.82
																																						CMIP	1981.63	2161.7	1367.09	1231.94	2003.86	2208.34	2242.49	2386.68	1637.41	1873.9
																																						CMKLR1	1142.56	914.013	963.309	391.93	1431.59	1371.85	1184.78	1405.6	828.09	1327.85
																																						CMPK1	4911.67	5757.36	6348.32	5720.6	6716.83	6765.55	6241.6	6721.25	6275.34	5840.68
																																						CMTM6	2108.83	1974.39	1972.25	1406.01	2433.06	2417.7	1903.31	1935.55	1887.71	2227.99
																																						CMYA5	165716	240512	254196	248249	206262	270197	386359	478394	372185	328240
																																						CNBP	19839.7	21742.9	24021.2	28205.5	22594.6	21941	20959.8	24231.4	26606.3	21761.8
																																						CNDP2	3050.55	3545.51	3321.48	3311.75	2901.7	3646.15	3801.02	4332.68	3453.16	3010.73
																																						CNKSR3	1934.76	1436.01	1156.76	1894.51	1898.39	1432.08	1180.11	1407.5	1387.1	1229.08
																																						CNN1	2969.09	5249.69	3075.45	5351.13	5733.7	2839.3	3110.52	2539.58	2669.91	4023.62
																																						CNN2	4264.51	3803.44	2910.76	4408.93	4004.05	3728.37	3951.46	2944.17	3799.41	2846.73
																																						CNN3	5768.59	5511.71	6336.41	4031.6	6834.22	7179.5	5481.02	5937.72	4630.63	6561.91
																																						CNNM4	2331.98	3007.13	2662.74	2536.87	2159.77	2157.67	2490.1	1955.5	2164.09	2100.33
																																						CNOT1	14197.2	14231.2	13966.5	14922.5	13355.7	14126.7	15276	14982	15305.1	14097.6
																																						CNOT6L	5051.14	3842.33	4540.75	4081.01	4872.55	4736.94	4617.66	4752.46	4659.83	4414.99
																																						CNOT7	3366.31	4378.66	4389.95	4977.17	4181.05	4243.65	4074.79	4431.45	4774.55	4204.4
																																						CNP	2942.31	3755.33	3129.02	2812.01	3585.86	3049.61	2987.18	2845.4	3010.95	2959.48
																																						CNTFR	861.383	1434.99	1148.83	820.919	1446.26	879.512	627.897	547.045	312.88	965.371
																																						CNTNAP3	1747.31	813.707	920.65	1553.12	1425.17	1021.96	1218.42	680.957	1453.85	1818.92
																																						CNTNAP3B	1379.11	361.306	481.159	540.167	652.057	368.057	937.174	208.941	384.843	1011.03
																																						COBLL1	1955.96	2460.57	1968.29	1249.91	2468.83	2142.38	1865	1757	2083.78	1991.31
																																						COCH	262.209	183.212	217.265	85.3486	1128.03	165.387	259.755	115.867	222.145	88.5234
																																						COG2	2540.63	2389.94	2923.66	3333.09	2294.58	2812.53	2858.24	2917.58	3194.51	2823.43
																																						COG5	6056.46	6122.76	9215.43	7206.34	5362.28	4556.26	4839.11	4846.48	5642.28	5826.7
																																						COG6	2452.49	2471.83	2469.29	3134.32	2788.9	2357.48	3187.14	2888.13	2771.08	2812.25
																																						COL12A1	12535.8	10974.3	9278.92	3005.17	11954.4	15708.9	8703.67	12948.6	13007.5	11332.9
																																						COL14A1	12453.2	9623.23	13056.8	4243.85	14192.1	23159.9	11224.6	10353	10085.2	11324.5
																																						COL15A1	21054.8	21520.8	18459.6	7081.69	23152.2	24342.4	17065.4	18941.4	18456.8	16906.1
																																						COL16A1	3901.89	2515.84	2771.87	1717.08	3638.13	3905.23	2845.16	3652.67	2278.81	3355.5
																																						COL18A1	14893.4	14934.3	14574.6	8743.74	15158.7	16789.1	12313.1	13308.6	11463.9	11760.6
																																						COL1A1	67033.9	41600.4	30288.2	11605.2	47330.6	85678.9	34213.9	41027.5	46554.5	36252.7
																																						COL1A2	90383.8	69941.9	64270.9	20424.1	104606	125027	55476.4	66619.9	68528.1	66544.4
																																						COL21A1	1114.67	1080.85	961.325	1012.95	1616.85	2212.17	2194.84	3169.25	3388.49	1277.53
																																						COL24A1	1244.1	468.777	985.135	269.522	1516.88	1336.48	471.857	392.239	330.61	766.892
																																						COL27A1	1510.77	843.389	1082.36	610.916	728.176	777.221	1054.91	621.124	598.644	758.506
																																						COL28A1	680.626	626.401	1488.12	251.554	1051.91	299.225	498.02	326.708	669.564	505.049
																																						COL3A1	50986.7	42215.5	33365.6	7965.49	61796	98543.6	29614	37997.8	40412.7	38026.9
																																						COL4A1	21727.6	33182.9	18851.5	13236.9	25820.9	30615.6	22224	21092.6	22728.7	17806.2
																																						COL4A2	23153.6	31590.2	19852.5	17768.2	28835.4	32688.2	23222.9	22596	23955.2	20802.1
																																						COL4A3	2930.04	1588.52	1515.9	966.91	1612.26	1984.64	1295.04	1432.2	1533.11	1976.4
																																						COL4A3BP	3204.52	3453.39	3814.55	3475.71	3506.99	3723.59	4323.34	4045.86	4088.3	3733.82
																																						COL4A4	4518.91	3764.55	3162.75	1421.73	4508.46	4197.76	2737.71	2557.63	2231.88	3171.93
																																						COL4A5	6178.08	6436.98	5794.74	7109.76	5457.65	4860.26	5586.61	3757.14	5102.04	4631.17
																																						COL4A6	4352.66	4959.01	5993.15	5164.71	5424.64	2768.55	4310.25	2626.96	4520.08	4319.01
																																						COL5A1	10438.1	8480.97	7227.3	2676.13	11419.7	18756.6	7383.4	9967.43	9083.96	8332.38
																																						COL5A2	5101.35	4210.8	3829.43	1417.24	5490.67	7330.55	3369.34	4339.32	4064.32	3874.53
																																						COL5A3	2538.4	2115.64	2199.44	984.878	2613.73	2583.09	1697.75	1959.3	1597.78	1480.67
																																						COL6A1	35581.1	24023.3	24576.8	10860.6	32111.3	29159.7	19904	21828.6	24556.9	23469.9
																																						COL6A2	52227.5	33634.2	37019.4	13644.5	46761	35348.8	26942.6	29479.7	30782.2	31808.8
																																						COL6A3	40396.8	26762.3	21931.9	8806.63	27615.7	33608.8	22055.8	28341.9	25092	22372.2
																																						COL6A6	2210.36	1561.91	2019.87	312.196	3088.79	2964.53	2014.5	1058.95	1511.21	983.076
																																						COL8A1	2576.34	2096.19	2934.57	805.197	3455.63	4546.7	2788.16	3601.38	2342.43	3193.36
																																						COLEC12	2897.68	2511.74	2885.96	647.976	3245.61	2731.27	2493.84	1443.59	2355.99	2117.11
																																						COLQ	1470.6	495.389	668.662	1974.25	1886.47	4062.01	3573.04	4175.02	4057.01	2747.95
																																						COMP	813.404	126.918	403.776	16.8451	1555.4	2262.83	1267.01	3665.01	513.124	3862.42
																																						COPA	14530.8	15545.4	15357.4	16666.6	15493.5	18133.3	18575.3	19897.8	17392	16545.5
																																						COPB1	5940.42	6105.36	6639	6492.11	6767.27	7376.43	6525.65	7100.19	6245.09	6501.34
																																						COPB2	6190.35	6484.07	6111.21	6806.55	6525.16	7335.33	7246.98	6892.2	6645.58	6787.41
																																						COPG	7444.49	8006.06	7085.43	8516.89	7622.01	9544.62	9219.44	9805.03	8996.35	7861.81
																																						COPS2	4058.1	4719.5	6134.03	5725.09	4997.27	4887.03	4805.47	5772.47	5584.91	5753.09
																																						COPS4	2301.86	2721.57	3091.32	3276.94	2639.41	2493.23	2888.14	2978.36	2601.08	2984.64
																																						COPS5	3839.4	4782.96	4699.48	5430.87	3890.33	3486.5	3741.22	3889.15	4194.68	4277.08
																																						COPS6	3062.82	3445.2	3300.65	3939.51	2975.07	2889.96	2999.33	3004.95	3403.09	3327.55
																																						COPS8	3235.76	4019.4	3922.68	4653.74	3845.4	3737.93	3890.72	4439.05	4309.4	3788.8
																																						COQ10A	2998.1	3742.03	3908.79	4456.1	2969.57	3032.41	4199.06	4209.21	3365.55	3163.55
																																						COQ10B	1679.25	1938.57	1941.5	2229.17	1849.79	2422.48	1937.89	2652.6	2350.77	2079.83
																																						COQ7	1690.41	1954.94	2385.95	2627.84	1849.79	1778.14	1842.58	1654.43	2436.29	1978.26
																																						COQ9	4315.84	4420.63	4524.87	5087.23	3304.31	3856.47	4395.28	5408.72	5699.64	3911.8
																																						CORIN	29419.8	27118.4	32761.4	42779.9	31610.6	24258.3	23022	23707.2	41120.8	22396.4
																																						CORO1C	5970.54	5547.54	5124.09	4293.26	6452.71	5663.3	4822.29	4475.13	4406.4	5331.9
																																						CORO6	4390.6	4162.7	4506.03	5384.82	3961.87	3804.85	3993.5	4326.03	4097.69	3824.21
																																						COTL1	961.803	811.66	742.075	403.16	1744.32	1066.89	952.124	804.423	687.294	847.029
																																						COX10	2190.28	1973.37	1936.54	2780.57	1913.07	2308.72	2724.63	2674.44	2721.02	2610.04
																																						COX4I1	20983.4	25688.6	24354.6	27489	18514.4	17894.3	22025	23328.3	25196.3	23356.2
																																						COX5A	10944.7	15637.5	12193.6	17759.2	10675.9	10580	12324.4	13692.3	14936.9	12706.4
																																						COX5B	15826.2	20190.2	17470.5	22276	14830.4	13366.7	15698.4	17635.6	17808.1	16200.7
																																						COX6A2	8953.03	11164.7	11006.1	14257.7	8619.81	9545.58	10517.3	11207.8	13496.6	9072.25
																																						COX6B1	10278.6	12933.3	11272	14020.8	10221.1	8673.71	10632.2	11406.3	11803.9	11523.9
																																						COX6C	8376.17	10807.5	9430.71	12360.9	8048.46	7542.78	8642	9560	9901.62	9220.41
																																						COX7A1	15844.1	18133.9	14862.3	21195.7	13245.7	16508.1	13758.6	16740.9	19516.4	17763.4
																																						COX7A2	4633.84	5866.88	5386	6247.29	4921.15	6356.39	5693.12	6877.01	6622.63	5400.86
																																						COX7A2L	3034.92	3067.52	3782.8	3897.96	3221.77	3258.98	3046.05	3660.27	3968.37	3504.59
																																						COX7B	7963.33	10139.1	9524.96	11052.6	7615.59	6833.43	7984.2	8664.4	9345.74	8865.38
																																						COX7C	16838.3	22086.8	20417	24653.4	16483.9	15850.3	18771.5	20642.4	21394.8	18255.4
																																						COX8A	11067.4	13373.4	10557.7	14510.4	10679.6	9800.83	10917.2	11842.2	11885.3	10969.4
																																						CP	654.963	353.118	198.416	47.1663	1250.01	933.048	1181.05	1819.69	292.022	516.231
																																						CPAMD8	1145.91	1373.58	1192.48	1719.33	1802.1	1433.03	1366.98	977.274	641.405	1257.03
																																						CPD	7265.97	9812.59	8529.9	7031.15	9099.45	8510.24	8640.13	8216.13	8270.47	7736.94
																																						CPE	7346.3	7765.53	9536.86	4940.11	9541.5	7240.68	6080.89	4464.69	6711.28	8180.49
																																						CPEB2	3350.69	3549.6	4035.78	4286.52	3621.62	3299.13	3358.13	3619.43	4043.46	4677.76
																																						CPEB3	3322.8	2749.2	4032.8	3818.23	2912.71	2821.13	3125.47	2744.72	3226.84	3316.37
																																						CPEB4	14443.8	18032.6	13522	21713.4	12599.1	15207.9	16360.8	20273.9	19963.9	13687.6
																																						CPLX3	2477.03	781.977	1541.69	1312.8	987.715	668.238	724.138	400.787	419.26	1328.78
																																						CPM	1562.09	1593.64	1090.3	498.616	1822.28	1253.31	1096.02	1346.72	712.324	861.938
																																						CPNE1	2574.11	2023.52	1409.74	1792.32	2229.47	2126.13	1524.89	2116	1983.66	2194.45
																																						CPNE3	9162.79	7639.63	10103.3	12133	9547.92	11161.2	9993.1	11327.4	11997.9	10114
																																						CPNE4	234.314	1078.8	395.84	1047.77	558.513	180.682	571.835	132.962	91.7782	1135.89
																																						CPNE5	5738.46	5095.13	5441.56	8046.35	6042.76	4614.57	4945.63	5946.27	4367.81	5824.84
																																						CPNE8	2041.88	1901.72	2195.47	3462.23	2005.7	1605.11	2129.43	2312.6	2586.48	2333.29
																																						CPSF1	3154.31	3025.56	2955.4	2516.66	2366.11	3410.98	3018.02	2243.27	2796.11	2513.13
																																						CPSF2	3302.71	4227.18	4264.95	4185.45	4051.74	4539.05	4008.45	4275.69	4025.73	3649.96
																																						CPSF6	4347.08	4669.35	3650.85	5326.43	4028.81	3881.33	4214.01	4269.99	4230.14	3941.62
																																						CPT1A	6126.75	7679.55	6872.13	9562.41	8506.09	8533.18	8877.46	6872.26	8126.54	7914.92
																																						CPT2	1919.14	2121.78	2338.33	2454.9	1865.38	2404.32	2129.43	2529.14	2921.26	2266.2
																																						CPXM2	1829.88	2223.11	1796.66	343.64	3603.28	2058.25	1840.71	1370.46	717.539	1689.4
																																						CRAT	4883.77	3988.7	4973.29	6147.35	4499.29	4977.85	4275.68	4773.35	5191.73	4643.28
																																						CREB3L2	9669.36	9268.07	9242.21	8575.29	11115.2	10550.3	8931.65	8507.69	7895.01	9174.75
																																						CREBBP	10961.4	9660.08	10688.7	10540.6	10444.8	9204.29	9979.08	9426.09	9900.58	9972.39
																																						CREBL2	3047.2	2828.01	3142.91	2478.48	3436.37	3758	3318.89	3509.26	3186.16	2850.45
																																						CREBZF	3152.08	2808.57	2788.74	3053.46	2401.88	2230.33	2583.54	2465.5	2609.42	2454.43
																																						CREG1	4456.43	5019.39	6090.38	5256.8	6420.61	5785.66	5935.13	5810.46	5363.81	5116.65
																																						CRELD1	2671.18	3047.05	3042.71	3141.05	3413.44	2925.33	4002.85	3097.07	3384.32	3197.09
																																						CRIM1	7968.91	8719.46	10546.8	5615.04	10332	12812.2	12127.2	9275.08	9981.93	7793.79
																																						CRIP1	1887.9	2082.88	2018.88	1270.12	2555.04	2392.85	1655.71	1642.09	1861.64	2436.72
																																						CRIP2	34352.7	38683.3	36252.6	41554.7	35485.3	31284.8	34231.6	31739.1	41577.6	33838.3
																																						CRISPLD1	764.31	547.589	1022.83	174.066	1352.72	1722.7	734.416	560.342	512.081	619.664
																																						CRISPLD2	4173.02	4544.48	5027.86	2822.12	5587.88	4330.64	2013.57	2640.25	2822.18	3746.87
																																						CRKL	8011.31	8780.87	9123.16	9279.41	8127.33	8598.19	8590.61	8577.03	9241.44	8315.61
																																						CRLF1	526.649	368.471	213.297	67.3805	771.28	861.349	903.537	2302.15	314.966	697.937
																																						CRLS1	3750.14	4350	4757.02	5625.15	3799.54	4449.19	4271.01	5061.12	4593.08	4030.14
																																						CROCC	1697.1	1487.19	1067.48	832.149	1056.5	777.221	972.68	813.92	903.181	1030.6
																																						CRTAP	8394.02	7301.87	9125.15	6712.22	10823.6	8703.35	8700.86	7799.2	7924.22	9132.82
																																						CRY2	10371.2	11560.8	12062.7	12956.1	10018.4	10945.2	14608	12614.3	12183.6	12821.9
																																						CRYAB	48816.5	71237.7	56256.9	84494	51596.9	61598.4	65836.7	91381.3	76703.7	64153.4
																																						CRYBG3	7715.63	7757.34	8312.63	7721.8	8027.37	7454.82	8841.02	8613.12	8135.93	7412.67
																																						CRYM	2059.73	4757.37	3192.51	6070.98	2383.54	2616.55	5957.55	7204.66	5809.14	4580.85
																																						CRYZ	1795.29	1884.32	1758.96	1157.82	1747.99	2393.8	2478.89	1711.42	1909.61	989.598
																																						CS	29701	38909.5	36783.3	42653	27251.6	27108.1	33208.5	35754.5	36127.2	30152
																																						CSDA	12660.8	17489.1	15122.3	25701.2	14075.6	15387.6	22221.2	26513.7	24300.4	16717.9
																																						CSDC2	8824.71	14498.3	11507.1	18102.9	12021.3	7270.32	9894.99	9604.63	5629.76	9493.44
																																						CSDE1	52594.6	58431.3	65311.6	67333.3	56997.7	62658.6	62379.6	72923.2	69831.8	61766
																																						CSF1	2069.77	2368.45	1704.39	789.475	2247.81	1707.4	1838.84	1542.36	1571.7	1620.44
																																						CSF1R	3886.27	2553.71	3580.41	531.183	4242.5	3402.37	2901.22	2752.32	2131.76	2793.61
																																						CSF3R	548.964	90.0707	185.519	29.1982	954.7	500.94	158.843	170.002	119.937	546.05
																																						CSGALNACT1	7062.89	6904.74	7396.94	8100.26	7958.58	6125.04	6627.49	6562.64	6736.31	7421.06
																																						CSK	3350.69	3266.09	3342.32	3452.13	3569.35	3282.88	2726.49	2229.97	2757.52	3682.57
																																						CSNK1A1	16447.7	15671.3	14921.9	20739.7	17864.2	15641	15711.5	16220.5	17392	17900.4
																																						CSNK1E	4961.88	4562.9	4192.53	4629.04	4198.48	4354.54	4465.36	4501.73	5130.19	4479.28
																																						CSNK2A1	5500.8	6031.67	5901.88	6820.03	5608.06	5947.23	6103.31	6650.02	6679.99	6291.68
																																						CSPG4	5079.03	6221.02	4618.13	7721.8	7270.76	5995.98	4656.91	5738.28	5345.04	5722.34
																																						CSRNP1	3620.71	3020.44	1859.16	568.242	3855.48	3045.79	765.25	633.471	1432.99	1436.87
																																						CSRP1	4437.46	5237.41	5910.81	4148.39	8870.18	4962.55	5174.55	4555.86	4113.33	6256.27
																																						CSRP3	22396	29031.4	27595.7	46443.1	23543.8	40334.3	50148.6	56807.2	62557.3	30033.7
																																						CST3	17199.8	16775.7	20647.2	18659.9	22987.1	17767.1	14914.4	17669.8	14364.3	20897.1
																																						CTBP1	6535.13	7651.91	6816.58	6884.04	5909.78	6244.54	6492.95	6524.66	6894.84	6686.78
																																						CTDNEP1	4223.23	4799.33	4700.47	4972.68	4166.38	4159.52	4293.44	4647.04	4378.24	4361.87
																																						CTDSP2	12905.1	12241.4	13287.9	11925.2	13699.6	12268.2	12568.2	12548.8	13439.3	13137.8
																																						CTDSPL	7470.15	7847.41	7854.29	8295.66	7972.34	7692.87	5529.61	6968.18	7567.53	7299.92
																																						CTGF	14519.7	6243.54	12283.9	12734.9	16914.1	26023.1	10827.5	11670.3	11052	13506.8
																																						CTIF	3307.17	3816.75	3319.5	4611.07	3624.37	3759.92	4027.14	4459.94	4592.04	3438.43
																																						CTNNA1	25360.6	27789.9	27166.1	29452	27026.9	28123.4	28032.1	31946.1	32071.3	25208.7
																																						CTNNA3	5129.24	3682.66	5782.83	8961.6	4966.09	5094.48	5441.78	6089.68	8303.84	5874.23
																																						CTNNAL1	7527.06	6749.16	8317.59	9515.25	6739.76	7124.05	5967.83	7051.76	6630.98	8925.02
																																						CTNNB1	16117.5	17191.2	16029	16519.4	17844	18743.2	19898.4	18076.2	18725.9	17094.3
																																						CTNNBIP1	3021.53	4049.09	3947.48	3671.11	3359.33	2562.06	2623.71	2394.27	3026.6	2819.7
																																						CTNND2	960.687	1532.23	1174.62	1273.49	896.923	942.608	2398.53	2885.28	2627.15	1261.69
																																						CTSA	5818.8	6931.35	5165.76	6076.6	5861.18	5519.9	6816.24	6534.15	6104.3	5359.86
																																						CTSB	29284.8	33314.9	28987.6	34022.6	32323.1	44108.5	42609.2	42953.5	33801.5	41758.8
																																						CTSC	1845.5	1920.14	1552.6	586.21	2524.77	1616.58	1682.8	1444.54	839.562	1500.24
																																						CTSD	28191.3	35104	34874.6	39417.6	30726.5	44935.4	45137.6	51212.4	44915	38400.5
																																						CTSF	6767.21	6028.59	6931.66	6467.4	6272.04	6993.08	6385.49	6561.7	7547.72	5908.7
																																						CTSH	3234.65	3069.57	1530.78	1301.57	1655.36	1490.39	2111.68	2515.84	1736.49	1357.67
																																						CTSK	5866.78	660.177	1380.97	475.032	1685.63	1447.37	921.29	1605.05	1012.69	1323.19
																																						CTSO	1791.94	1458.53	2503.02	956.803	2481.67	1987.51	1765.03	1678.18	2006.61	2004.36
																																						CTSS	1814.26	837.248	1151.8	239.201	2235.89	1359.42	1661.31	1247.95	739.44	1196.46
																																						CTSZ	4814.59	4374.57	4944.52	3904.7	5032.12	5381.28	5395.99	5308.05	5120.81	4937.74
																																						CTTN	6520.62	6139.14	5496.12	5347.76	6379.34	6621.2	5804.31	7139.13	6031.29	6142.59
																																						CUL3	4790.05	5333.62	5614.18	6352.86	5352.19	4986.45	5377.31	5711.69	6103.25	5725.13
																																						CUL4A	12485.6	15393.9	16712.6	15384.1	11844.3	9809.43	11484.4	12139.5	12716.5	12641.1
																																						CUL4B	4025.74	3599.76	4561.58	3636.3	4218.65	4740.76	3953.32	4138.93	4069.53	4034.8
																																						CUL5	4941.79	5554.7	6208.43	6759.38	5333.85	5348.77	5836.08	5976.66	6196.07	6119.3
																																						CUX1	13618.1	16095	15124.3	17132.6	14694.7	14687.9	15053.7	18138.9	16703.6	13736
																																						CX3CL1	2542.86	2607.96	1849.24	1650.82	2597.22	1976.99	1688.41	1920.36	1545.63	1321.33
																																						CXADR	2358.76	3245.62	3198.46	3567.8	2283.58	2628.98	3676.75	2564.28	2885.8	2149.72
																																						CXCL12	11125.5	7852.53	7617.19	4362.89	12901.7	13832.2	22087.6	18140.8	11797.7	13387.5
																																						CXCL2	421.765	880.236	463.301	201.018	1272.02	924.444	218.643	81.6769	585.086	666.255
																																						CXCR7	1501.84	1481.05	1618.08	681.666	1786.51	1217.93	1426.78	1185.26	1355.81	1581.31
																																						CXXC5	1815.38	1774.8	2378.01	2805.27	2361.53	2403.36	2185.49	2218.57	2117.16	2545.75
																																						CXorf36	2325.29	3313.17	1744.08	1627.24	2091.9	2350.78	2745.18	2285.05	2011.82	2011.81
																																						CYB561	2015.1	2574.18	2432.58	1712.59	2011.2	1397.66	1621.13	884.2	942.813	2227.06
																																						CYB5R1	3090.71	3571.1	3609.19	4277.54	3860.99	5528.5	5032.52	6173.25	4740.14	4934.95
																																						CYB5R3	14061.1	16855.5	17225.5	19532.5	14708.4	16376.1	16792.5	19138	16137.3	16997.4
																																						CYBA	1762.93	1535.3	1355.18	904.021	1672.79	1286.76	1080.13	894.647	1087.78	1111.67
																																						CYBB	2777.18	1118.72	2565.52	276.26	3220.85	1932.06	2009.83	1809.24	1374.59	2399.45
																																						CYBRD1	16983.3	12357.1	20546	6371.95	26076.8	21484	19413.4	20727.9	13943	16614.4
																																						CYC1	12380.7	14854.5	13242.3	17916.5	10522.8	10276.9	12301.9	12790	13681.2	12727.8
																																						CYCS	20845	28350.8	25904.2	32852.5	21195.1	22921.8	28002.2	25577.2	28840.3	22806.4
																																						CYFIP1	4480.98	4362.29	4108.2	2614.36	4542.39	4590.67	4086	3943.29	4042.41	4251.92
																																						CYFIP2	3260.31	3676.52	4188.56	3869.89	3215.35	3578.28	2982.51	3156.91	3284.2	3427.25
																																						CYGB	3007.03	2909.9	2341.31	1599.16	3227.27	3061.09	1673.46	3404.79	2324.7	3265.12
																																						CYLD	4304.68	4366.38	4707.42	4554.92	4808.35	5073.45	5060.55	5062.07	4757.87	5246.18
																																						CYP1B1	3220.14	3628.42	2707.38	1357.72	4659.78	2469.33	4230.83	3411.44	3328	4868.79
																																						CYP26B1	643.806	1110.53	339.291	428.989	1307.78	4080.17	871.768	2040.97	1509.13	1027.8
																																						CYP2J2	2883.18	3555.75	2680.6	7692.6	3536.33	5325.83	7149.81	6970.08	6523.55	4383.31
																																						CYP4V2	3468.96	4479.99	4249.08	3871.01	2943.89	3792.42	3162.85	2612.71	3494.87	2188.86
																																						CYP51A1	3239.11	3387.89	5922.71	3749.72	4383.73	3898.53	3111.46	3173.05	3213.28	2692.97
																																						CYR61	4027.97	4742.02	10267	4714.39	7976.93	6398.45	3026.43	2172.04	3624.2	5128.77
																																						CYTH1	2986.95	2145.32	2200.43	2313.4	2229.47	1920.59	2210.72	1916.56	2011.82	2250.36
																																						CYTH3	4436.35	4067.51	4816.55	3355.55	4902.81	5122.2	3681.42	4638.49	4588.91	4690.81
																																						DAAM1	6987.02	6586.42	6784.83	6642.59	7343.21	6788.5	6270.56	5268.16	6506.87	6970.05
																																						DAAM2	2896.57	2871	2668.69	2011.31	2997.08	2754.21	2175.22	1974.49	2611.51	2292.29
																																						DAB2	4668.43	4150.42	4733.21	1644.08	5850.17	3627.03	4958.71	3604.23	3703.46	5008.56
																																						DAB2IP	6663.44	7971.26	6838.4	6973.88	7108.43	8401.26	6633.1	7184.72	8050.41	6321.5
																																						DACT3	1582.18	1543.48	2076.42	2171.9	1782.84	2437.78	1520.22	2295.5	1527.9	2283.9
																																						DAG1	13978.5	18475.7	18594.5	22632	16987.4	14911.6	15035	15909.9	16880.9	15650
																																						DAP	3317.22	2845.41	3364.14	2618.85	3998.55	4569.64	4302.78	5176.04	3894.32	3991.94
																																						DAP3	3587.24	4338.75	4107.21	4853.64	3657.39	3556.29	3928.1	4335.52	4320.88	3996.6
																																						DAPK1	2054.15	1919.12	2311.55	425.62	1765.42	1707.4	1490.32	989.62	1196.25	1268.21
																																						DAPK2	4868.15	5758.38	4441.54	6214.73	4035.23	3429.14	5225	3576.69	4061.19	5287.18
																																						DAPK3	3163.24	3397.1	2529.8	3844.06	3002.58	3953.03	3551.54	3870.16	4552.41	2989.3
																																						DARC	1239.63	1257.92	537.707	265.03	1082.18	1053.5	1371.66	1258.39	563.185	926.234
																																						DARS	3982.22	3786.04	4843.33	4654.87	4014.14	4194.89	3959.86	4604.3	4452.29	4659.13
																																						DAZAP2	8415.22	8676.47	9102.33	9345.67	9554.34	10448	9823.04	11612.4	10674.4	9100.2
																																						DBI	1963.77	2309.08	2969.29	3172.5	2136.84	2239.89	1987.41	2539.58	2327.83	1903.72
																																						DBN1	2140.07	2325.46	1643.88	1118.52	2799.9	2035.31	1910.79	1687.67	1540.41	2010.88
																																						DBP	1048.83	1492.31	1412.72	458.187	743.767	1402.44	1122.18	1096.94	1356.86	1036.19
																																						DBT	4675.12	6031.67	6138.99	6948.05	5246.72	5258.91	6181.8	6743.09	6099.08	5757.75
																																						DCAF11	3863.95	5016.32	4966.35	4857.01	3894.92	4034.29	4917.6	4617.59	4664	4009.64
																																						DCAF5	5956.04	5890.42	6210.42	7086.18	5862.1	6078.2	6342.51	6482.87	7114.9	6545.14
																																						DCAF6	14052.1	15789	17843.5	17998.4	13200.7	12763.4	14611.7	16171.1	17368	15292.2
																																						DCAF7	6972.52	6821.83	6809.63	7158.05	7069	7202.44	7328.27	6580.69	7702.07	6886.19
																																						DCAF8	7913.12	7383.75	8337.44	9624.18	7807.26	7423.28	7423.58	8028.08	8409.18	8866.32
																																						DCBLD2	8764.46	11547.5	12822.6	13752.4	11644.4	9805.61	10018.3	9598.94	11864.4	11445.6
																																						DCHS1	7646.45	8223.04	5106.23	3218.54	6758.1	8052.32	6696.64	7049.86	7022.08	6497.62
																																						DCLK1	2509.39	2375.61	2421.67	1260.01	3087.87	2499.92	2145.32	1599.35	1838.69	2171.15
																																						DCN	70187.1	48164.3	74216.5	14599.1	92882.8	83393.1	63085	67513.6	63745.2	68830.2
																																						DCTN1	9743	9240.43	10643	10384.5	10590.7	11165	11337.7	12725.5	10563.9	10539.9
																																						DCTN4	5488.53	5565.96	6383.04	6570.72	5990.49	5897.51	5812.72	6094.43	6306.62	6263.73
																																						DCUN1D2	6151.3	6854.58	8029.89	8921.17	5234.8	5179.56	8298.15	7118.24	8915	6068.98
																																						DCXR	2210.36	3152.47	2402.82	3080.41	2274.4	2414.84	2597.55	2731.43	2563.53	2472.13
																																						DDAH1	1469.48	1255.87	1832.37	1295.95	1818.61	2568.75	1494.99	1921.31	2285.07	1783.51
																																						DDAH2	1684.83	1941.64	1582.37	1176.91	2177.19	2127.08	1925.74	1711.42	1889.8	1680.08
																																						DDB1	12890.6	13472.7	14143.1	13996	13662	13472.8	13327.9	15411.3	14450.9	13362.4
																																						DDHD2	4716.41	4437	5389.97	4587.49	4566.23	4957.77	4554.12	5364.08	5282.46	4500.72
																																						DDIT4	8438.65	5544.46	2260.95	1329.64	4873.46	3650.93	2348.07	2597.52	2395.62	1538.44
																																						DDIT4L	580.206	1010.22	964.301	840.01	1388.49	427.328	427.942	172.851	511.038	458.458
																																						DDR1	4193.1	6396.04	6153.87	7847.58	6295.88	6241.67	4314.93	4658.43	4451.24	6436.12
																																						DDR2	6214.9	6472.81	6339.39	4457.22	8158.51	6147.98	5751.05	6123.87	5502.52	7190.89
																																						DDX1	8694.17	8942.59	8210.45	10103.7	7533.97	7862.08	10230.4	10723.4	11346.1	8655.72
																																						DDX11	911.593	101.33	658.741	299.843	730.928	91.7752	405.517	94.9732	384.843	414.662
																																						DDX17	27157	21896.4	20713.6	22368.1	22782.6	22582.4	24408.6	20883.6	20929.6	21883
																																						DDX18	3175.51	2867.93	2970.29	3376.88	2926.46	3725.5	3410.45	3539.65	3742.05	3479.44
																																						DDX24	12572.6	13934.3	13938.7	16073.6	12932.9	13156.4	14685.5	14314.4	15631.5	14258.8
																																						DDX3X	16863.9	17467.6	15750.3	17662.7	16676.5	18086.4	16600	17002.1	17240.7	16138.3
																																						DDX5	21560.2	20801.2	18232.4	18059.1	18312.6	19662.8	16363.6	15997.3	17662.1	18368.1
																																						DDX6	21957.5	25042.7	29092.7	32067.5	24785.5	26584.2	27728.4	28580.3	28876.8	28255.7
																																						DDX60L	1685.95	1576.24	1411.73	1693.5	1357.31	1214.11	1418.38	1593.65	751.956	1184.35
																																						DECR1	7207.94	9228.15	8572.56	9624.18	6935.1	6457.72	8444.85	8393.73	8785.68	7857.15
																																						DEGS1	3147.62	4160.65	3636.96	4233.74	3862.82	3003.73	2738.64	2662.1	2854.51	3487.82
																																						DEK	5169.41	5180.09	8572.56	7762.23	5999.66	6391.76	5128.76	6841.87	6618.46	6642.98
																																						DENND1B	3130.88	3315.22	3591.33	3946.25	3014.5	3355.53	3671.14	3607.08	3839.04	3585.66
																																						DENND2A	2039.65	1807.55	1684.55	1319.53	2050.63	1320.22	1072.66	1096.94	1489.31	1669.83
																																						DENND3	2930.04	2013.28	1236.13	1246.54	1525.14	1675.85	1707.1	1555.66	1435.08	1523.53
																																						DENND4A	4042.47	3718.49	3575.45	3712.66	4130.61	3609.83	4059.84	4607.15	4185.3	3570.75
																																						DENND4B	4277.9	4347.96	3610.18	4348.29	3488.64	3527.61	4342.02	3532.05	3717.02	3716.12
																																						DENND4C	8896.12	6904.74	8491.21	7062.6	9163.65	7494.98	9019.48	8581.77	8176.61	8386.43
																																						DENND5A	8829.17	9824.87	8830.5	11209.9	8970.14	9889.74	10774.2	11045.4	12219	8619.38
																																						DENND5B	6950.2	8103.29	8212.43	9273.8	7193.72	7255.02	8241.15	8596.97	9380.15	7474.17
																																						DES	239834	349742	302613	408321	256783	316486	308213	523973	377201	288560
																																						DEXI	3041.62	3634.56	3773.87	3393.73	2797.15	2814.44	2697.53	2694.39	3127.76	3115.09
																																						DGAT2	516.607	1541.44	308.537	431.235	2737.54	467.48	642.847	776.88	135.581	577.732
																																						DGCR2	5754.08	7063.38	7082.46	7324.26	6409.6	6008.41	6106.12	6604.43	6142.88	5937.59
																																						DGKB	574.627	815.754	701.4	303.212	1017.98	176.858	181.268	117.767	153.311	363.412
																																						DGKD	5103.58	3741	3731.21	5339.9	5151.34	5116.47	4014.06	5989.01	5810.19	4395.42
																																						DGKG	2896.57	3726.67	2848.26	4868.24	3227.27	3380.39	3310.48	4427.65	3567.88	4093.51
																																						DGKI	1557.63	779.93	1421.65	1706.97	1302.28	4040.98	1615.53	2740.93	3745.18	1964.29
																																						DGKZ	7534.87	5670.36	6898.92	7204.1	5502.59	7526.52	7313.32	7464.89	7263	7293.4
																																						DHCR24	1726.11	2750.23	4601.26	1335.26	3226.35	2213.12	1501.53	1214.71	1607.16	1062.28
																																						DHCR7	2104.36	2429.86	3166.72	2394.25	2182.7	2237.02	2119.15	1932.7	2143.23	1893.47
																																						DHFR	429.576	697.024	1250.02	391.93	1364.64	818.329	913.815	674.309	831.219	493.867
																																						DHRS3	3028.23	2360.26	2508.97	2222.43	4304.86	2936.81	3709.45	3959.43	3790.02	3993.8
																																						DHRS7C	4998.7	5065.45	7221.35	8352.93	4045.32	3587.84	5679.11	3807.47	7421.52	5231.27
																																						DHRS9	958.456	1993.84	1761.93	2659.28	748.353	2494.18	4653.17	4117.09	2218.32	1221.62
																																						DHTKD1	3150.97	3536.3	3894.9	3993.42	3090.62	3277.14	3781.4	4112.34	3825.48	3218.52
																																						DHX30	4619.33	5209.77	4975.28	5800.34	4948.67	4871.73	4897.97	4424.8	4901.79	4688.01
																																						DHX32	3323.91	2872.03	3690.54	3800.26	2989.74	3437.75	3167.52	4063.9	4622.29	3717.98
																																						DHX9	6484.92	7419.57	7014	7484.85	7349.63	7114.49	6988.16	6748.79	7011.65	7155.49
																																						DIAPH1	3075.09	2781.96	2392.9	2229.17	3811.46	3892.8	3880.44	4346.92	2751.26	4079.53
																																						DICER1	7952.17	7267.07	7019.95	6760.51	6847.06	7594.4	7616.99	7401.26	6885.45	7212.33
																																						DIO2	632.648	1096.2	722.234	206.633	1040.91	769.573	565.295	215.589	1324.53	852.62
																																						DIP2A	6881.02	5894.51	5181.63	5622.9	5063.3	5154.71	5681.91	5201.68	6204.42	5041.17
																																						DIP2B	3668.69	3701.09	3649.86	3119.72	3757.35	4050.54	4587.76	4020.21	4053.89	3659.28
																																						DIP2C	7125.38	6676.49	6383.04	6836.87	5838.25	6825.78	7628.21	7605.45	9673.22	6862.89
																																						DIRAS1	7656.49	8500.42	9985.28	6542.64	5532.86	8608.71	10654.6	12282.9	13131.6	10533.4
																																						DIRAS3	1583.29	152.506	235.123	107.809	171.497	781.045	494.282	780.679	260.734	675.573
																																						DIRC2	2304.09	2262	2631.99	2681.74	2489.01	1764.76	1924.8	1983.99	1953.42	2226.13
																																						DIS3L	3144.27	2991.78	3839.35	4367.38	3380.43	3660.49	3283.38	3751.44	2844.08	4082.33
																																						DIXDC1	6621.04	6124.81	8040.8	9282.78	8558.37	6852.55	6633.1	7730.81	8446.73	7326.94
																																						DKK3	99002.1	150324	171034	178425	164951	230185	319703	306823	233613	162086
																																						DLAT	8985.38	10370.4	10391	13196.5	8855.51	8860.13	10707	10528.7	11273.1	9106.73
																																						DLC1	6669.02	6716.41	5893.94	6815.53	8699.6	7232.08	7508.61	6384.1	7767.78	6572.16
																																						DLD	9239.78	10327.4	11350.4	11690.5	8718.86	9937.53	12158	11970.4	12269.1	9928.6
																																						DLG1	3660.88	3280.42	3770.89	3757.58	3856.4	4874.6	4561.6	4906.31	4623.33	3860.55
																																						DLG2	1274.22	1266.11	1475.22	1505.95	1272.02	733.246	823.181	584.085	1059.62	1448.99
																																						DLG5	3166.59	2919.11	2896.87	2158.42	3181.42	2988.43	2802.18	2832.1	2910.83	2741.43
																																						DLGAP4	4349.31	4380.71	4800.67	5189.42	5397.13	6060.99	4772.77	5582.52	5408.66	5156.72
																																						DLL1	3460.04	3008.16	2808.58	2082.06	2087.32	1270.51	1041.82	1374.26	1087.78	1988.51
																																						DLL4	1189.42	3403.24	1433.55	1170.17	1415.08	2213.12	1661.31	1451.19	1902.31	1390.28
																																						DLST	9366.98	10187.2	10086.5	11838.7	8529.02	9049.42	10013.7	10532.5	11687.1	8941.79
																																						DMD	56060.2	65223.5	61497	87508.1	55354.2	54013.5	56300.5	63432.6	70307.3	65927.6
																																						DMPK	15944.5	18872.9	19609.4	21471.9	16632.5	16183	17134.5	17683.1	19145.1	17202.4
																																						DMXL1	7438.91	7510.67	7028.88	7660.04	6801.2	7788.47	7347.89	7979.64	7881.46	7528.22
																																						DMXL2	2856.4	2552.69	2530.79	2325.75	3343.74	2516.17	3058.2	3221.49	2813.84	3015.39
																																						DNAJA1	3178.86	3912.96	3372.08	4257.32	3265.79	3501.8	3628.16	3294.62	3385.37	3377.87
																																						DNAJA2	5903.6	6267.08	7257.06	8201.33	6277.54	5986.42	6071.54	6617.73	6993.92	7380.06
																																						DNAJA3	3425.45	4337.72	4004.03	4368.5	3071.36	3566.81	3696.37	3965.13	4154.01	3895.96
																																						DNAJA4	6727.04	9639.61	7873.14	9967.82	7064.41	11637.3	11976.8	12486.1	12882.3	9051.75
																																						DNAJB1	3121.96	4231.28	4060.58	3346.56	3948.11	3229.34	3192.75	2569.97	3014.08	3089
																																						DNAJB4	4042.47	4776.82	5202.46	6011.46	4531.39	5500.78	5517.46	5896.88	5808.1	4948.92
																																						DNAJB5	2791.68	3804.46	2714.33	4910.91	2677.93	3137.57	2521.87	2851.09	2445.68	2962.27
																																						DNAJB6	8639.49	10050	11650	12484.5	9633.21	9220.54	11060.2	12772	13419.4	10328.4
																																						DNAJB9	3400.9	4444.17	4182.61	4426.9	3584.94	4344.03	4017.8	3522.55	3637.76	3857.76
																																						DNAJC10	4647.23	4722.57	6511.02	4687.43	5086.23	5474.97	5182.02	5161.79	5165.65	5396.2
																																						DNAJC11	4150.71	4263	4956.43	5161.34	4328.71	4276.15	4267.27	4557.76	5187.56	5095.22
																																						DNAJC13	6785.06	6870.96	7432.66	6850.35	6583.85	7828.62	8109.41	7789.7	7710.41	7515.17
																																						DNAJC15	1691.52	2253.81	2053.6	2506.55	1868.13	1570.69	2252.77	2267.96	2003.48	2442.31
																																						DNAJC21	3726.71	5357.16	5114.17	6396.65	4643.27	3710.2	4349.5	4384.91	4216.58	5433.47
																																						DNAJC3	6245.03	6854.58	7583.46	6926.71	6991.04	7454.82	7320.8	7014.72	6778.03	6933.71
																																						DNAJC5	6881.02	7644.75	7460.44	8414.7	7104.76	7603.96	7628.21	7808.69	8046.24	7744.4
																																						DNAJC6	2641.05	3118.7	3589.34	4650.38	2729.29	2957.84	3044.18	3627.02	3774.38	2963.2
																																						DNASE1L1	2448.02	3249.71	2486.15	3721.65	2810.91	2988.43	2640.53	2254.66	2539.55	2872.82
																																						DNER	3943.17	3931.38	1889.91	3047.84	2024.95	801.121	2356.48	154.806	1498.7	3607.1
																																						DNM1L	6060.92	6592.56	7438.61	8245.12	6351.83	6313.37	6742.42	7159.08	7593.61	7302.71
																																						DNM2	10355.6	9733.78	10504.1	12121.7	8925.21	9450.94	9098.91	10477.4	10115.4	9847.53
																																						DOCK1	6222.71	5366.37	4997.1	3608.22	5509.93	6431.91	6391.1	5911.13	5214.67	5642.2
																																						DOCK11	1662.51	2356.17	1449.43	601.932	2882.44	1667.25	1782.78	1398	1149.31	1630.69
																																						DOCK2	1130.29	624.354	750.012	169.574	1218.82	799.209	910.077	698.053	463.063	600.095
																																						DOCK4	3539.26	4117.66	3130.01	2833.35	2908.12	3238.9	3207.7	3229.09	3137.15	3086.21
																																						DOCK5	2725.85	1751.26	2188.53	2463.88	2738.46	2700.68	2819	3199.65	2418.56	2975.32
																																						DOCK6	5064.53	4763.51	3517.91	3299.4	3203.43	4342.11	3515.1	3255.68	3359.29	3432.84
																																						DOCK7	2402.28	2714.4	2919.69	1963.02	2627.49	2962.62	2149.05	2520.59	2600.04	2706.02
																																						DOCK8	1563.21	1213.91	1325.42	379.577	1841.53	1077.4	1139.93	862.356	827.047	933.689
																																						DOCK9	9650.39	8035.74	7836.44	5174.82	6612.28	8522.67	8301.89	8116.41	7808.45	6647.64
																																						DOK6	2261.69	3383.79	3053.62	2950.14	2426.64	1819.25	2588.21	1718.06	2420.65	2143.2
																																						DOK7	1872.28	1859.75	2260.95	1916.97	1541.64	2714.06	2273.32	2418.02	2812.79	1971.74
																																						DOPEY1	3791.42	3309.07	4167.73	4220.26	3451.96	3399.51	3701.04	4510.27	4136.28	3047.07
																																						DPF3	1598.91	1799.37	1963.33	2299.92	1535.22	1231.32	2066.83	2059.02	2284.03	1795.63
																																						DPP7	5723.96	5829.01	5315.56	6608.9	5000.02	5730.21	5383.85	5358.39	5559.88	5851.86
																																						DPP8	3342.88	3918.07	4060.58	3844.06	3646.38	3923.39	3796.35	4514.07	3943.33	3896.89
																																						DPP9	3331.72	3521.97	3119.1	3703.68	2711.86	3449.22	3514.17	3742.89	3480.27	3236.23
																																						DPT	5606.8	5916.01	8330.49	1655.31	9004.99	10904	5569.79	6663.32	5696.51	6314.98
																																						DPY19L1	2348.72	3333.64	3169.69	3320.73	3138.31	2867.02	2812.46	2884.33	2944.2	3002.34
																																						DPY19L2	4865.92	4939.56	3959.39	6351.73	3761.02	3514.23	4814.81	4735.36	5587	4482.08
																																						DPY19L2P1	2965.75	2359.24	2101.22	3994.54	1546.23	1690.19	2379.84	2016.28	2682.43	3019.11
																																						DPY19L4	3078.44	3231.29	3555.61	4314.6	4075.59	4869.82	3648.72	4159.82	4454.37	4143.83
																																						DPYD	2992.52	2334.67	2206.38	1194.88	2490.84	2451.16	2609.7	2058.07	2034.77	2048.15
																																						DPYSL2	27403.6	26290.4	27185	25963.9	31492.3	29844.2	25500.9	28898.4	26712.7	31247.8
																																						DPYSL3	11404.4	8383.74	11084.5	4396.58	15558.6	15224.2	10043.6	8733.73	7321.4	12374.6
																																						DPYSL4	445.197	129.988	136.907	388.561	208.181	577.419	1448.28	1773.15	2597.95	155.615
																																						DR1	3264.78	3851.55	4443.52	3709.3	3844.48	3945.38	3631.9	4284.24	3663.83	3795.32
																																						DSC1	12514.6	9929.27	13362.3	12603.5	10980.4	11232.9	12168.3	11580.1	13114.9	13734.2
																																						DSC2	3293.79	3447.25	3623.07	4167.48	3165.83	2473.15	2912.43	3225.29	4371.98	3007
																																						DSCR3	2560.72	2596.7	3070.49	2555.97	2530.28	3187.28	2884.4	3214.84	3511.56	3003.27
																																						DSE	2376.61	2136.11	2147.85	1166.81	2296.42	2458.81	2348.07	1957.4	1770.9	2174.88
																																						DSEL	1774.09	1637.65	1670.66	917.497	2839.34	2572.57	1578.15	1974.49	1484.1	1717.35
																																						DSG2	9989.59	10105.3	11477.4	15557	10713.5	10623	11572.2	13108.2	17120.8	11752.2
																																						DSP	82650.4	109499	115088	106429	82661.8	66036.1	90034.1	93049.9	90941.8	101349
																																						DST	81707.5	98935.5	92871.5	99618.7	87307.8	74188.8	90885.3	95648.4	91857.5	90905.1
																																						DSTN	23287.5	25126.7	28247.5	29930.4	24240.8	24487.7	24269.4	29795	27712.9	28014.4
																																						DTNA	8809.09	6635.55	8136.04	11665.8	7449.59	7602.05	7958.97	8393.73	10323	8758.22
																																						DUSP1	9875.78	18206.6	12185.7	3516.14	15756.7	15803.5	4248.59	3400.99	9993.4	6052.2
																																						DUSP26	1077.84	2123.83	1559.55	2115.75	1625.1	1560.18	1918.26	2205.28	2196.42	1658.65
																																						DUSP27	8633.91	11591.5	9539.84	15942.2	9833.13	9058.98	9616.55	12871.7	11890.5	9905.3
																																						DUSP3	15222.6	17416.4	19107.5	22022.2	14603	22899.8	24709.4	28500.5	27226.8	19809.7
																																						DUSP6	2009.52	3123.82	3929.63	2798.54	3097.96	4207.32	1925.74	2242.32	2781.51	2118.97
																																						DUSP7	2179.12	2720.54	3155.8	2758.11	2447.74	2903.35	3010.54	2925.17	2887.89	3117.89
																																						DVL1	3307.17	4127.9	3855.22	3973.2	3320.81	3354.58	3855.22	3928.09	3596.04	3423.53
																																						DVL3	6297.47	4979.48	5505.05	6245.05	5227.46	7105.89	6101.44	6978.63	7698.94	6730.57
																																						DYNC1H1	64238.9	75758.7	67982.2	74162.3	68884.2	70456.6	73892.9	79479.2	86995.3	72622.7
																																						DYNC1I1	1778.55	2105.4	2535.76	2299.92	1947	2314.46	2242.49	2455.06	2565.62	2777.77
																																						DYNC1LI1	2511.62	3048.07	3137.95	3976.57	2945.72	2738.92	3129.21	3285.12	3312.36	3120.68
																																						DYNC1LI2	8994.31	9404.2	10125.2	8768.45	9699.24	11148.8	9846.4	10902.9	11006.1	10306.9
																																						DYNLL2	5212.93	6484.07	6186.61	7439.93	5888.69	5952.01	6575.17	6569.29	6962.63	6612.23
																																						DYRK1A	9493.06	9497.34	10283.9	11217.7	8785.81	9231.06	10304.2	9923.74	11150	9606.19
																																						DYRK2	7876.3	9343.81	7484.25	12704.6	7855.87	8937.57	8513.99	8457.36	9738.92	8886.82
																																						DYSF	11004.9	11041.8	11092.4	14126.3	9336.98	9353.42	9719.33	9631.23	12732.1	10574.4
																																						DZIP3	2983.6	3352.06	3651.84	3909.19	3333.65	3758	3817.84	4005.02	4128.98	3676.05
																																						EBF1	3178.86	3187.27	2848.26	1638.47	4698.3	2437.78	2115.42	2479.75	1822.01	2477.72
																																						EBF3	1419.27	1110.53	1180.57	838.887	1924.07	1700.71	1537.97	1513.87	1357.9	1572.92
																																						ECE1	11127.7	9403.17	9729.32	12403.6	11793.9	12606.7	10425.7	13441.6	11520.3	12492
																																						ECH1	7653.14	13535.2	12411.9	15089.9	10128.4	9629.71	11070.4	10921	13350.6	10655.4
																																						ECHDC2	2884.29	2097.21	2102.22	2569.44	1947	1817.34	1652.9	1962.15	2235.01	1892.54
																																						ECHDC3	1516.35	1971.32	2396.86	3481.32	2078.15	2043.91	2455.53	2124.55	2783.59	1907.45
																																						ECHS1	5604.57	7935.43	6959.44	6832.38	5679.59	6699.59	7252.59	7701.37	7235.88	6137
																																						ECI1	3444.42	4575.18	3881.01	5319.69	3829.8	2926.29	3614.15	3853.06	4276.03	3383.46
																																						ECI2	3895.19	5261.97	5343.34	5265.78	3955.45	4016.12	4786.78	4636.59	5166.7	4053.44
																																						ECM1	2825.16	1830.07	2568.49	918.62	3613.37	3332.59	1587.5	2855.84	2846.17	2765.66
																																						ECM2	1878.98	2272.24	2385.95	823.165	4087.51	3981.71	2370.5	1693.37	1982.62	2018.33
																																						ECSIT	3808.16	4160.65	4174.67	4810.97	3016.34	3258.02	3893.52	3645.07	4382.41	3287.48
																																						EDA	2074.24	2644.8	2054.6	2554.84	2635.74	1676.81	2099.53	1755.1	2062.92	1756.49
																																						EDC4	2936.74	2751.25	3044.69	3152.28	2988.82	3089.77	3074.08	3275.62	3241.44	1735.99
																																						EDEM1	2203.67	2283.5	2308.57	1785.58	2713.7	2851.72	2413.48	2508.24	2391.45	2405.97
																																						EDIL3	1352.33	1480.03	1659.75	612.039	2217.54	2246.58	1243.65	1269.79	1431.95	1749.97
																																						EDNRA	5899.13	7688.76	7042.77	10500.1	7551.39	6465.37	8745.71	7351.87	9188.25	7363.28
																																						EDNRB	4065.91	3402.22	3792.72	2396.5	3408.86	3428.19	2116.35	2893.83	1648.88	2366.84
																																						EEA1	4758.81	4793.19	5790.77	5409.53	5714.44	6165.19	5962.22	6660.47	7033.55	5995.36
																																						EEF1A1	250484	230663	269918	276903	304080	347585	313032	336738	315292	291507
																																						EEF1A2	32424.6	47259.5	36946	51187.8	33246.7	36715.8	42885.8	46670.8	46543	34668.6
																																						EEF1B2	5624.65	5701.07	5738.19	5775.63	6533.41	6842.99	6963.87	6711.75	6520.43	6369.96
																																						EEF1D	10963.7	12456.4	11544.8	12930.3	11994.7	11446.1	12632.7	12402.5	12681	12046.6
																																						EEF1G	31085.7	33625	32535.2	36067.6	33505.3	33811.5	39183.8	37639.8	37860.6	34083.4
																																						EEF2	120626	143132	125083	159984	137929	143143	153469	148632	152024	130224
																																						EEF2K	7119.8	8335.63	8101.32	8230.52	7424.83	5161.4	6854.55	5415.37	6246.13	7219.78
																																						EFCAB2	1139.21	332.647	938.507	532.306	383.347	996.143	759.644	1429.35	1423.61	461.253
																																						EFEMP1	6542.94	6674.44	7919.77	2299.92	9935.85	13261.5	9139.08	7254.05	5897.79	10452.3
																																						EFEMP2	5511.96	5186.23	6032.84	5110.81	5646.58	6201.52	4804.54	5554.98	6053.19	5422.29
																																						EFHA1	2709.12	2945.72	3400.85	3499.29	2655.92	2671.04	3183.4	3236.69	2989.05	3130.93
																																						EFHD1	1386.92	1807.55	1655.78	1151.08	1491.2	2048.69	1897.71	1476.83	2570.83	1534.72
																																						EFNA5	2434.63	2689.84	2950.44	3399.34	3092.46	2629.93	2229.41	2275.56	2611.51	3019.11
																																						EFNB1	1400.31	2146.34	1712.33	2223.56	2441.32	1868.01	2268.65	1451.19	1636.36	2519.66
																																						EFNB2	2051.92	2465.69	2300.63	1769.86	2221.21	2902.39	2325.65	2348.69	2921.26	2410.63
																																						EFR3A	7841.71	8802.36	10412.9	10458.6	8520.76	7955.76	8248.63	9769.89	9442.73	8640.81
																																						EFR3B	2822.93	3108.46	4275.86	3611.59	4497.45	4812.46	2682.58	2694.39	4074.74	3157.96
																																						EGFL7	4254.47	4093.1	3563.55	2640.19	3613.37	4617.44	4348.56	3584.29	3582.48	3770.16
																																						EGFLAM	1624.58	1620.25	1603.2	1337.5	1131.7	931.136	1153.01	1063.7	1874.15	1130.3
																																						EGFR	4697.44	3990.75	4374.08	3530.74	4431.42	3280.96	2820.87	3182.55	3735.79	3409.55
																																						EGLN1	9023.32	10334.6	10734.3	12246.4	9134.3	9384.02	12801.8	11675	15398.9	10689
																																						EGLN3	2497.12	4119.71	2335.36	4660.48	3331.82	4805.77	4005.65	6753.54	3728.49	3017.25
																																						EGR1	6922.3	8102.27	16306.8	1697.99	13596	11709.9	2939.53	1475.88	5164.61	8878.43
																																						EGR2	983.003	632.542	1302.6	477.278	1549.9	975.112	263.493	109.219	400.487	1139.62
																																						EGR3	1078.96	963.142	703.384	452.572	2695.35	1281.99	179.399	174.751	327.481	1698.72
																																						EHBP1	2674.53	3343.87	3070.49	2450.4	3927.93	2698.76	3098.37	2620.31	2197.46	2492.63
																																						EHBP1L1	2947.89	3351.04	3020.88	3300.52	3412.52	3351.71	4120.58	4751.51	3018.25	4643.28
																																						EHD1	2260.57	3450.32	3232.19	3662.13	3124.56	2973.13	3036.71	2728.58	3163.22	3008.86
																																						EHD2	8292.48	10613	6920.75	5105.19	10276.1	8681.36	8050.54	7229.36	7293.24	7432.24
																																						EHD3	2441.33	2257.91	2286.74	3068.06	2400.96	3678.66	3325.43	3560.54	5153.14	3103.91
																																						EHD4	4960.76	6640.67	4720.31	5726.22	4021.48	4070.61	5725.83	4331.73	5932.21	4305.96
																																						EI24	3769.11	4215.92	4052.64	4461.71	4689.13	4078.26	4041.16	3740.04	4301.06	3925.78
																																						EID1	14906.8	16732.7	20428.9	20761	18531.8	17553	17868	19092.5	19900.2	18934.7
																																						EIF1	24192.4	28199.3	27977.6	29406	26920.5	28862.3	27205.2	33687	29832.1	28628.5
																																						EIF1AX	3938.71	5358.18	5436.6	5904.78	5716.28	5265.6	5128.76	5423.92	5491.05	5518.27
																																						EIF1AY	2764.91	4082.86	4557.61	6023.81	4058.16	4196.8	4909.19	6387.89	6335.83	4430.83
																																						EIF1B	5710.57	8719.46	8798.75	9545.57	5397.13	7480.64	9383.89	10431.9	11281.4	9021.93
																																						EIF2A	3824.9	4318.28	4702.46	4835.67	4931.24	4470.22	4737.26	5377.38	4894.49	4787.72
																																						EIF2AK1	4580.28	4066.49	5503.06	5795.84	5003.69	4088.78	4364.45	5837.05	5417	4840.83
																																						EIF2C1	7020.49	6594.61	7431.67	6796.44	6858.06	6729.23	6935.84	6555.05	7372.5	7107.03
																																						EIF2C4	5159.37	4957.98	5854.26	6044.03	5033.04	4289.54	4825.09	4969.95	5825.83	5703.7
																																						EIF2S1	3558.23	3873.04	4240.15	4107.96	4464.44	4352.63	3809.43	4197.81	4703.63	4211.85
																																						EIF2S3	6924.54	7429.81	7435.64	7369.18	8455.65	8725.34	8409.34	9065.19	8418.57	7749.06
																																						EIF3A	12356.2	12877	13518.1	13769.2	12666.1	14137.2	13568.9	16160.6	14993.2	14164.7
																																						EIF3B	6126.75	5681.62	5807.63	5857.61	5978.57	6162.32	5686.58	6215.04	6913.61	5801.54
																																						EIF3D	3897.42	3951.85	4236.18	4113.58	4619.43	4625.09	4353.24	5065.87	4549.28	4275.21
																																						EIF3E	6894.41	7497.36	8708.47	8398.98	8845.42	8805.64	9216.64	9422.29	8289.24	8655.72
																																						EIF3F	6162.46	5869.95	5943.55	6638.1	6510.48	6173.8	6207.03	5547.38	6578.83	5848.13
																																						EIF3G	4022.39	4006.1	3821.49	4524.6	4140.7	4480.73	4289.7	4161.72	4575.35	3742.21
																																						EIF3H	6112.25	7352.02	6773.92	8060.95	6929.6	7170.89	7436.66	8203.78	8054.58	7549.65
																																						EIF3K	9659.32	12293.6	10090.4	12454.2	10055.1	9867.75	10833.1	11073.9	10901.8	10577.1
																																						EIF3L	10822	11115.5	11242.2	12482.2	11578.4	12102.9	13033.5	13155.7	13094	11695.3
																																						EIF4A2	16240.2	17078.6	22559.9	23402.4	19393	19295.7	19605.9	20671.9	20582.3	20899.9
																																						EIF4B	33525.9	31891.2	38482.8	38954.9	37250.7	36000.7	38327.9	38917.1	39996.5	36732.5
																																						EIF4E3	4745.42	5756.34	6321.53	6157.45	5627.32	6061.94	5731.43	6568.34	6592.39	5816.45
																																						EIF4EBP2	20132	25026.3	24408.1	30435.8	25363.3	24579.5	25947.5	25873.5	26305.9	27136.6
																																						EIF4G1	22572.2	25617.9	24603.6	25977.4	22680.8	22941.9	22810.8	24542	23559.9	22006.9
																																						EIF4G2	47649.4	55072.1	55487	56887.1	51576.7	56594.7	56177.2	60561.5	62272.6	52698.4
																																						EIF4G3	6330.94	6143.23	5983.23	6955.91	5813.49	7422.32	7063.85	7201.81	5945.77	6176.14
																																						EIF4H	13851.3	14848.4	15339.5	16926	16398.6	15234.7	14716.3	16033.4	16232.2	15646.3
																																						EIF5	13122.7	13168.7	16455.6	17761.5	13873.9	14812.1	15214.4	16331.6	17700.7	15337.8
																																						EIF5A	7674.34	9281.37	7515.99	7757.74	7605.5	6986.39	7558.13	7867.58	7551.89	7697.81
																																						EIF5B	5643.62	6326.44	6635.03	7143.45	6285.8	6642.23	6135.08	7981.54	6374.42	7394.03
																																						ELAC2	3750.14	4372.52	4406.82	4844.66	3896.75	3597.4	3805.69	4053.45	4439.77	4021.76
																																						ELF1	4440.81	3203.65	3304.62	3484.69	4336.96	3276.18	3050.72	3665.01	3152.79	2970.66
																																						ELK3	1743.97	2419.63	1416.69	1325.15	1767.25	1759.02	1854.73	1640.19	1532.07	1850.6
																																						ELK4	8113.96	9162.65	8582.48	7686.99	8454.73	9924.15	8458.86	7995.79	8437.34	8855.13
																																						ELL2	4518.91	4064.44	3990.14	3915.93	3939.86	3310.6	3296.46	3767.58	3266.47	3199.89
																																						ELMO1	2147.88	2146.34	1819.47	1421.73	1703.05	2234.15	1932.28	2456.96	1863.72	2024.86
																																						ELMOD1	485.365	510.742	723.226	1359.96	924.436	577.419	816.64	459.67	570.485	1058.55
																																						ELN	8434.19	5887.35	6588.4	3116.35	9747.84	15833.1	4931.61	5000.34	4694.25	7362.35
																																						ELOVL5	3020.42	3361.27	3312.55	2498.69	4520.38	2886.14	2578.86	2432.26	2108.81	2563.45
																																						ELP2	3590.58	3668.33	3723.27	3827.21	3650.97	3898.53	3846.81	4276.64	4318.79	3376
																																						ELTD1	2364.34	3183.18	1677.61	1950.66	2320.26	2607.95	3050.72	3071.43	2427.95	2180.47
																																						EMB	938.372	1407.35	1206.37	290.859	1604.01	1249.48	1088.54	778.78	858.335	1380.03
																																						EMCN	3127.53	3138.14	2802.62	2084.3	3136.48	2596.47	2679.78	2326.84	2365.38	2646.38
																																						EMILIN1	4801.21	4912.95	4440.55	1841.73	5653	6055.25	2744.25	3062.88	3203.89	3507.39
																																						EMILIN2	904.898	848.507	768.862	258.292	1632.44	672.062	928.765	607.828	601.773	841.438
																																						EMILIN3	1058.88	874.095	612.113	716.479	885.917	1538.19	466.251	911.742	999.131	944.871
																																						EML1	2926.69	3603.85	3035.76	2530.14	3384.09	2596.47	2654.55	2652.6	2636.54	3035.89
																																						EMP1	8340.46	8365.31	5215.36	2850.19	13076.9	8854.4	7864.6	7038.46	5476.45	7564.56
																																						EMP2	8818.02	7572.08	7378.1	7490.46	8316.25	8245.43	8204.71	7198.02	8328.87	8375.24
																																						ENAH	12338.3	13957.9	14160.9	13711.9	16174	14542.5	13956.7	13035.1	12185.6	12976.6
																																						ENC1	1177.15	1511.75	906.761	713.11	1942.42	1992.29	922.224	963.977	1320.35	1145.21
																																						ENDOD1	2498.23	3169.87	2705.4	1810.29	3398.77	3220.74	2486.36	2814.05	2163.05	3191.5
																																						ENDOG	1510.77	1954.94	1601.22	2284.2	1294.94	1414.87	1708.96	1622.14	1837.65	1411.72
																																						ENG	19430.2	17802.3	13492.3	11823	20678.7	25261.1	27120.1	30107.4	23487.9	21615.5
																																						ENGASE	2307.43	1880.23	1961.34	2441.42	1928.66	1767.63	2125.69	2251.81	1323.48	2127.36
																																						ENO1	9927.1	8695.92	10017	8441.65	11546.3	10998.7	8408.41	10952.3	11995.8	8658.52
																																						ENO3	10836.5	15553.6	8572.56	12902.2	11845.2	14691.7	11764.7	9840.17	9174.69	15800
																																						ENOSF1	3489.05	1319.33	1159.74	1712.59	1719.56	1487.52	1584.69	949.732	1111.77	1630.69
																																						ENPEP	1047.72	1383.81	941.483	640.114	1290.36	1081.23	467.186	880.401	824.961	1216.03
																																						ENPP2	1766.28	2701.1	832.355	373.962	2218.46	1307.8	1671.59	1154.87	789.501	1191.8
																																						ENPP4	3088.48	3979.49	4304.63	4494.28	3521.66	3744.62	4086	3746.69	4199.9	3962.12
																																						ENSA	6614.35	7357.14	7573.53	7935.17	7165.29	6814.31	6692.9	7977.74	7251.52	7087.46
																																						ENTPD1	2874.25	1477.98	1607.17	1295.95	2125.83	1892.86	1793.99	1838.68	1274.47	2069.58
																																						ENTPD4	3809.28	3168.85	3404.82	3866.52	2945.72	4322.04	3975.75	4287.09	3852.6	3731.96
																																						ENTPD6	4602.6	5006.09	4818.53	7410.73	4258.09	5132.72	3931.83	3710.6	4842.34	4850.15
																																						EP300	10313.2	10167.8	10436.7	10289	9638.71	10003.5	10489.3	9728.1	9763.95	9900.64
																																						EP400	6693.57	6328.49	5562.59	5916.01	5935.46	6824.83	6534.06	6463.87	6137.67	5799.68
																																						EPAS1	39398.2	40567.6	37122.6	34483.1	40961.3	36711	37944.8	36748.9	32689.7	33883
																																						EPB41L1	3489.05	3708.25	3765.93	3296.03	3781.2	3619.39	2667.63	3230.04	3902.66	3444.03
																																						EPB41L2	7926.51	6101.27	6647.92	3716.03	7917.31	7423.28	5830.48	5365.98	5492.09	6445.43
																																						EPB41L3	1424.85	986.683	1122.04	471.663	1808.52	1449.28	1200.67	1294.48	993.916	1394.94
																																						EPB41L4B	2824.04	3069.57	4668.73	5570.12	3316.23	2198.78	2788.16	3418.08	3340.52	3753.39
																																						EPB49	3839.4	5229.22	3984.19	5989	4647.86	3527.61	3995.37	5880.74	6117.85	5076.58
																																						EPDR1	1880.09	1819.84	2767.9	2434.68	2395.46	2511.39	1654.77	2328.74	2782.55	2255.02
																																						EPG5	8484.4	7556.73	8511.05	9840.92	7965	8331.47	8400.93	7476.29	9331.13	9342.48
																																						EPHA2	1128.05	1947.78	1688.52	1968.63	1790.18	2797.23	1908.92	1956.45	1912.74	2323.04
																																						EPHA3	2993.64	2578.27	2873.06	1120.76	2786.15	3772.34	1677.2	3018.25	2515.56	3287.48
																																						EPHA4	8648.42	8896.53	8563.63	15108.9	10075.2	9198.55	12380.4	10738.6	9846.34	13450.9
																																						EPHA5	1357.91	1529.15	1789.71	2021.41	749.27	997.099	1462.29	1667.73	1281.77	1809.6
																																						EPHA7	2136.72	2561.9	2738.14	4015.88	3168.58	2275.26	2780.69	3033.44	2321.57	3224.12
																																						EPHB4	4159.63	5793.18	3007.99	2472.86	3154.82	4058.19	3170.32	2727.63	3039.11	3086.21
																																						EPHX1	3304.94	4160.65	2776.83	1956.28	4349.8	2621.33	2932.06	3008.75	2041.02	2897.04
																																						EPHX2	2154.57	1929.36	1761.93	2451.53	2349.61	2205.47	2952.61	2569.02	2117.16	2707.88
																																						EPM2A	2048.57	2715.43	2477.22	3095.01	2305.59	2192.09	2520	2599.42	2874.33	2278.31
																																						EPM2AIP1	5491.87	5170.88	6088.39	6968.26	5719.95	5269.43	6022.02	5685.09	6243.01	5743.77
																																						EPN1	5742.92	7469.73	7097.34	8004.8	6539.83	5703.45	6287.38	7138.18	6319.14	6363.43
																																						EPN2	5840	7534.21	5824.5	7417.47	5325.59	5506.51	5999.6	5731.63	5482.71	5462.36
																																						EPN3	608.101	536.33	750.012	1350.98	570.435	373.793	849.343	276.372	645.576	459.39
																																						EPRS	7571.69	9033.68	8547.76	9899.31	8102.57	8611.57	9555.81	9694.86	9563.71	8881.23
																																						EPS15	9294.46	9896.52	11145	9463.59	9772.6	9447.11	10293	11114.7	10197.8	8911.04
																																						EPS15L1	4861.46	4750.21	4684.6	6272	4639.6	4256.08	4407.43	4578.66	4951.85	4550.1
																																						EPS8	4840.26	4900.66	4754.04	3832.83	5281.57	6020.84	5507.18	5338.44	4990.44	4716.9
																																						ERAP1	4843.61	5941.59	4091.34	4997.39	4868.88	3694.91	3866.43	4401.06	4992.53	3745.01
																																						ERAP2	334.734	238.483	1490.1	934.343	1693.88	2635.67	2496.64	1148.23	172.084	1416.37
																																						ERBB2	12038.2	16996.7	14854.4	14438.5	12987	9576.17	10437.9	10237.2	9632.54	13098.7
																																						ERBB2IP	8293.6	8173.91	8890.02	9440	8926.12	8940.44	8534.55	9533.4	9115.25	8859.79
																																						ERBB3	984.119	1116.67	1228.19	488.508	1620.51	809.725	631.635	293.467	638.276	1025.94
																																						ERBB4	7693.31	8947.7	8854.31	12609.1	7259.75	6860.2	8647.6	8008.14	9820.27	9155.18
																																						ERC1	10472.7	9098.16	11180.7	10575.4	9383.75	11305.6	11234.9	11016.9	11674.6	11045.9
																																						ERCC1	3648.6	3996.89	3351.24	4514.49	3349.24	3893.75	3689.83	3479.82	3980.88	3669.53
																																						EREG	657.195	1358.23	1130.97	751.292	1364.64	308.785	173.793	114.918	50.0609	260.911
																																						ERF	2391.12	2104.38	1875.03	1402.64	1936.91	2042	1875.28	1569.91	1575.87	1702.44
																																						ERGIC1	5727.3	6195.43	5762.99	5531.94	6600.36	6300.94	5679.11	6600.63	6272.21	6055
																																						ERGIC2	1856.66	2342.86	2493.1	2876.02	2436.73	2452.12	2578.86	2418.02	2554.15	2865.36
																																						ERGIC3	3587.24	3600.78	3587.36	3490.31	4340.63	4058.19	3835.59	4038.26	3764.99	3440.3
																																						ERLEC1	2628.78	2793.21	3324.46	3223.03	3113.55	4053.41	3801.02	4084.8	3560.58	3089.93
																																						ERLIN2	2864.21	3185.23	3768.91	3320.73	3334.57	2994.17	3195.55	2789.36	3421.87	3335
																																						ERMP1	3528.1	3907.84	4770.91	5089.47	3992.13	4469.26	4737.26	4355.47	5004	4314.35
																																						ERRFI1	2248.3	1549.63	2643.89	882.684	2148.76	1412	1072.66	1067.5	1288.02	1144.28
																																						ESAM	2913.3	3736.91	2441.51	2512.17	2528.44	3079.25	2738.64	2502.54	2551.02	2535.5
																																						ESRRA	6050.88	6680.58	6563.6	8890.85	5575.96	6392.72	7407.69	7282.54	7263	6645.78
																																						ESRRG	3946.52	4714.38	4202.45	6187.77	4099.43	3322.07	3963.6	4308.93	4312.53	4174.58
																																						ESYT1	5264.25	6612.01	4614.16	3827.21	6246.36	6596.34	5777.22	5099.11	5589.09	4911.65
																																						ESYT2	13475.3	10816.7	12138.1	9610.7	14800.1	15185.9	12743.9	12756.8	14011.8	13341.9
																																						ETF1	5934.84	7425.71	7193.57	7186.13	7203.81	7812.37	7219.89	8286.41	7660.35	7109.83
																																						ETFA	6704.73	8720.48	8543.79	9691.56	6862.65	7624.99	9381.09	9338.71	9295.67	8083.58
																																						ETFB	6179.19	7917.01	6929.68	8082.29	5497.09	6034.22	6412.59	7128.68	7104.47	6713.8
																																						ETFDH	5298.84	6585.4	6807.65	8044.11	5088.98	6603.04	7673.06	7527.57	7843.91	6422.14
																																						ETNK1	3418.75	3918.07	3845.3	3768.81	3364.84	3349.8	3260.96	3054.34	3581.44	3234.37
																																						ETS1	7961.1	7215.89	6787.81	5814.93	7232.24	8255.95	7964.58	6315.71	6401.53	6757.6
																																						ETS2	5284.34	4730.76	4544.72	3604.86	4980.76	4733.12	5540.82	4570.11	4843.39	5081.24
																																						ETV1	4429.65	6345.89	6486.22	8154.16	6881.91	8128.8	7010.59	8744.18	8383.11	6712.87
																																						ETV5	2364.34	1495.38	2030.79	3044.47	3374.92	4796.21	2335.93	3505.46	3773.34	3679.78
																																						EVC	3294.9	2283.5	2266.9	1568.84	3000.75	3258.02	2174.28	2547.18	2428.99	2781.5
																																						EVI5	4094.92	3626.37	3949.47	3242.12	4411.25	4631.78	4314.93	4968.05	4522.16	4216.51
																																						EWSR1	8005.73	7200.54	7756.08	7948.65	8099.82	7847.74	7243.25	7821.04	8075.44	7831.06
																																						EXOC3	3003.68	3386.86	3280.81	2739.02	3034.68	3274.27	3748.7	3347.8	3996.52	3225.05
																																						EXOC5	4159.63	5472.82	5869.14	5569	5040.37	5138.46	5083.91	5499.9	5578.66	5645
																																						EXOC6B	6728.16	7839.22	7560.64	8952.62	6158.32	7649.85	8591.54	9245.64	8534.33	8173.97
																																						EXOG	1384.68	1166.82	1192.48	2119.12	993.218	1646.22	1879.95	2167.29	2141.14	1540.31
																																						EXOSC6	2294.05	2137.13	2137.93	1587.93	2188.2	1996.11	1818.29	1355.27	2190.16	2450.7
																																						EXT1	3505.78	2243.58	2735.16	2491.95	3436.37	5251.26	3215.17	3922.39	4848.6	3256.73
																																						EXT2	3858.37	4000.98	3503.03	3180.36	4281.93	3963.54	3749.63	3559.59	3653.4	3521.37
																																						EXTL3	6926.77	10468.7	10118.2	11675.9	7900.81	9204.29	9961.33	10439.4	12405.7	8925.02
																																						EYA4	999.74	678.601	411.713	2009.06	451.213	1172.05	1385.67	645.817	1760.47	1875.76
																																						EZH1	5278.76	4448.26	5359.21	4577.38	4981.68	4162.39	4891.43	5116.2	4825.66	5214.49
																																						EZR	16328.3	16086.8	15634.2	16090.5	14197.6	14154.4	17604.5	15297.3	17911.4	15144
																																						F11R	1663.63	2332.63	1546.65	988.247	2341.35	1778.14	1782.78	1346.72	1397.53	1368.85
																																						F13A1	8256.78	3271.2	4559.6	583.964	7054.32	4377.49	4537.31	3459.87	3237.27	5873.29
																																						F2R	2657.79	1876.13	2328.41	1059	2650.42	3109.84	1550.12	3175.9	2758.56	2636.13
																																						F2RL3	771.005	906.848	27.7782	32.5672	198.093	337.465	21.4905	8.54758	36.5027	11.1819
																																						F3	4048.05	4947.75	5480.25	5526.32	6895.67	3695.86	3548.74	6261.58	3876.59	4542.65
																																						F5	4090.45	3081.85	3120.09	2336.98	2224.88	6056.21	5984.65	1761.75	4720.32	1738.79
																																						F8	8810.21	8336.66	6729.28	7955.39	7701.8	8975.81	12546.7	13846.1	9782.72	8420.9
																																						FABP3	29996.7	37339.4	35605.7	58178.5	30901.6	42604.7	42317.7	49672.9	50577.1	39706
																																						FABP4	1611.19	6312.11	959.341	1636.22	9122.38	3627.99	2811.52	3218.64	2248.57	1851.54
																																						FABP5	1660.28	1472.86	1563.52	2415.59	1666.37	1505.69	2690.99	1575.6	1900.23	1583.17
																																						FADS1	4648.34	4866.89	5287.78	4762.68	5104.57	4404.25	4409.3	4318.43	4605.6	3469.19
																																						FADS2	3386.4	4376.62	3874.07	1299.32	2400.96	2714.06	2243.43	1929.85	2056.67	3426.32
																																						FADS3	1816.49	2542.45	1859.16	2700.83	1890.14	2166.28	2136.91	2198.63	1836.61	1957.76
																																						FAF1	3770.22	4144.28	4162.77	5297.23	3907.76	3930.08	4075.73	4310.83	4486.7	4087.92
																																						FAIM2	891.509	916.06	1060.53	408.775	1544.39	654.854	646.585	1616.44	837.476	1267.28
																																						FAM101B	2492.65	2473.87	1717.29	1321.78	2372.53	2479.84	2058.42	1886.17	3120.46	1948.45
																																						FAM102A	1806.45	1837.24	2005.98	1607.02	1935.08	2255.18	2270.52	2055.22	2151.57	2610.97
																																						FAM102B	2294.05	1674.5	2427.62	1336.38	2317.51	2795.32	2134.1	2216.67	2515.56	2426.47
																																						FAM107A	3955.44	3633.53	2814.53	3150.04	2800.82	3614.61	3379.62	2443.66	2659.48	2602.59
																																						FAM107B	1082.31	1090.06	1203.39	217.864	1610.43	1140.5	906.34	582.185	922.997	1038.99
																																						FAM110B	2260.57	2136.11	3031.79	2482.97	2863.18	2724.58	2135.97	2604.16	2749.18	2678.07
																																						FAM114A1	2637.71	2433.96	2423.65	2129.22	3020.92	3981.71	3517.91	2850.14	2934.82	2973.45
																																						FAM115A	4141.78	4259.93	4816.55	3603.73	4625.85	4889.9	4068.25	4975.64	4446.03	4884.63
																																						FAM118A	1236.29	1051.17	1380.97	1032.04	1688.38	1760.94	1612.72	880.401	1561.27	1247.71
																																						FAM120A	11742.5	13440	13036.9	14240.9	12873.3	13006.3	13970.7	15240.3	15246.7	11800.6
																																						FAM127A	6584.22	7408.31	6802.69	8566.3	6644.38	6169.02	7304.91	8417.47	8658.44	6924.39
																																						FAM129A	53810.8	58941	66848.3	83786.5	60235	51432.4	54451.4	59739.1	68384.2	59537.1
																																						FAM129B	4926.17	5372.51	4110.19	3189.34	5730.95	5622.19	4944.69	4704.97	4500.26	4455.99
																																						FAM134A	3075.09	3075.71	3205.41	2641.31	3701.41	3560.11	3520.71	3293.67	3559.54	3626.66
																																						FAM134B	7970.02	6256.84	9056.69	10858.4	8132.83	8445.23	8505.58	10474.6	11281.4	14193.6
																																						FAM13A	2644.4	2895.57	2515.91	1851.84	2817.33	2481.75	2766.67	2382.88	2508.26	2691.11
																																						FAM13B	5869.01	4854.61	5181.63	7396.13	6141.81	4772.31	4903.58	5025.98	5875.89	5939.45
																																						FAM155B	7170.01	8469.72	7815.6	11535.5	5581.46	6366.91	7529.16	6933.99	6867.72	6660.69
																																						FAM160A1	1671.44	1534.27	1332.36	1959.65	1051	934.96	1823.89	1462.59	1815.75	1198.33
																																						FAM162A	3377.47	3838.24	3748.08	4880.59	2949.39	3023.8	3002.13	3705.85	3457.33	3594.05
																																						FAM168B	10208.3	10114.5	11776	11325.5	11004.3	10428.9	10880.8	11273.3	11595.3	11707.5
																																						FAM171A1	1714.96	1242.57	1397.84	1312.8	2101.99	2217.9	2011.7	1671.53	2056.67	1815.2
																																						FAM177A1	1588.87	1760.47	2661.75	2027.03	1762.66	3002.77	2534.95	3061.93	3281.07	2513.13
																																						FAM179B	3367.43	3780.92	3911.77	4046.2	3309.81	3380.39	4071.99	3668.81	4038.24	3814.89
																																						FAM189A1	387.176	1330.59	506.953	829.903	663.062	477.04	542.87	181.399	532.939	445.412
																																						FAM190A	1550.94	1273.27	1048.63	1611.52	1029.9	976.068	1165.16	1803.54	1227.53	1076.26
																																						FAM190B	12927.4	14667.2	15709.6	17689.6	13773	16082.7	14897.6	18473.2	18061.5	15199.9
																																						FAM198B	11175.7	11367.3	13131.2	9611.82	13707	11832.3	12018.8	12410.1	12114.7	10974.1
																																						FAM202A	2188.05	1170.92	977.198	1945.05	1055.58	1196.9	1532.37	1463.54	1661.39	1536.58
																																						FAM208B	5706.1	5977.42	5561.6	6503.34	5410.88	6321.97	6355.59	6415.44	6327.48	6338.27
																																						FAM20B	7906.42	9071.55	9522.97	10649.5	8949.97	8491.12	9305.4	10337.8	9345.74	9388.14
																																						FAM20C	2047.46	1977.46	1525.82	1486.86	2462.41	1720.79	1737	1890.92	1781.33	2021.13
																																						FAM21A	2726.97	1585.45	212.305	4049.57	1463.69	1771.45	1060.51	1454.99	1661.39	3627.6
																																						FAM21B	1926.95	16.3765	2769.89	49.4123	1167.47	22.9438	683.025	17.0952	859.378	39.1367
																																						FAM21C	7756.91	2562.92	7529.88	5181.56	6032.68	3301.04	2870.39	2818.8	3872.42	5588.16
																																						FAM3C	4536.77	4888.38	6061.61	4949.1	5183.44	5945.31	5565.11	6034.59	6725.88	5278.79
																																						FAM40B	3511.36	3458.51	5082.42	4429.14	2705.44	2442.56	2756.39	2608.91	3135.06	3513.91
																																						FAM46A	7374.2	6907.81	6063.59	6601.04	5827.25	6669.95	6416.33	4810.39	4600.38	5887.27
																																						FAM46B	965.151	1813.7	989.103	1667.67	437.456	595.583	680.222	763.584	627.847	765.028
																																						FAM46C	3595.05	4544.48	5864.18	6467.4	4642.35	4931.01	6206.09	5366.93	6456.81	4339.51
																																						FAM53B	5138.17	4550.62	5055.64	6136.12	4502.96	4799.08	6185.54	5353.64	5789.33	5301.15
																																						FAM54B	5572.21	8963.06	9050.74	9546.69	7595.41	9725.3	8719.55	11188.8	9567.88	8474.95
																																						FAM55C	8179.79	8820.79	10850.4	10431.6	8394.21	6919.47	8051.48	8733.73	9120.46	9344.34
																																						FAM59A	4535.65	4080.82	5775.89	6304.57	6047.35	4433.89	3303	3520.65	4418.91	5492.18
																																						FAM63A	3692.12	3212.86	4935.6	5022.09	3284.13	3229.34	3081.56	4145.58	4359.47	4005.92
																																						FAM63B	4767.73	5246.62	5356.24	5959.8	4931.24	5167.14	5656.68	5354.59	6390.06	5488.45
																																						FAM65A	5322.28	6010.17	5355.25	5867.72	5524.6	5762.72	5679.11	6342.31	6026.07	6061.52
																																						FAM73B	2825.16	2564.97	2660.76	3436.4	2428.48	2570.66	2838.62	3015.4	2727.27	2860.7
																																						FAM78A	5045.56	7039.84	6555.66	9090.75	5031.2	5090.66	5976.24	5584.42	6649.75	6443.57
																																						FAM82B	3397.55	4109.48	3504.02	4437	3608.78	3027.63	3872.03	4762.9	4199.9	3816.76
																																						FAM83B	1317.74	1675.52	1917.69	1847.35	1308.7	941.652	1002.58	718.947	924.04	1452.72
																																						FAM83G	1385.8	1685.75	2241.11	1998.95	1920.4	3435.83	1836.04	1379.96	2136.97	2165.56
																																						FAM98A	3058.36	3050.12	3362.16	4563.9	2794.4	4378.44	4193.46	3967.03	4012.17	3601.5
																																						FAN1	2643.29	2474.9	2703.42	2947.9	2190.95	2630.89	3227.32	2803.61	3140.28	2632.41
																																						FARP1	2963.51	3021.46	2301.62	1903.5	3237.36	3461.65	2994.66	3168.3	3002.61	2849.52
																																						FASN	6549.63	12760.4	4883.02	3832.83	14706.6	8111.59	7070.39	9821.17	3649.23	6357.84
																																						FASTKD1	1681.48	1646.86	1387.92	2905.22	1428.84	1607.02	3154.44	2739.03	2027.46	2075.17
																																						FASTKD2	4260.05	4936.49	5100.28	5762.15	4325.04	4222.62	4931.61	4753.41	4810.01	4895.81
																																						FAT1	19471.5	27254.6	18142.2	21948.1	25834.7	21631.2	24507.6	25197.3	23529.6	19481.7
																																						FAT3	478.67	517.906	1299.62	526.691	1884.64	425.416	575.573	407.435	140.796	1290.58
																																						FAT4	14160.4	10928.2	14866.3	11567	14067.4	11864.8	10825.6	11790	9627.33	13422.9
																																						FAU	8160.82	8870.94	8244.18	9654.5	8513.43	8716.73	8719.55	8939.82	9245.61	8758.22
																																						FBLIM1	6112.25	6965.13	7328.49	7993.57	6886.49	5595.42	5773.48	4748.66	5814.36	7717.38
																																						FBLN1	41128.8	31876.8	37467.9	8464.11	43504.4	42351.4	34045.7	31362	27668	35553.8
																																						FBLN2	30101.5	20911.8	25389.3	7162.54	42783.6	32026.7	28409.6	37927.5	26274.6	34898.7
																																						FBLN5	6086.59	4326.46	6465.38	1667.67	8500.59	10550.3	8177.62	7307.23	4982.1	5913.36
																																						FBN1	31521.9	23869.8	26684	7683.62	39222.5	35155.6	33988.7	30592.8	28044.5	29252.8
																																						FBN2	541.154	779.93	401.792	2173.02	551.176	2343.14	664.338	467.268	2351.82	1717.35
																																						FBRSL1	3386.4	3188.3	3258.98	3956.36	2832	2896.66	3353.46	3405.74	3548.06	3061.98
																																						FBXL17	5080.15	5447.23	6258.04	6324.78	4963.34	5558.14	5752.92	5990.91	7580.05	6174.27
																																						FBXL3	3751.26	3746.12	4441.54	3435.28	4315.87	4146.14	3856.15	3856.86	3782.72	4191.35
																																						FBXL4	2331.98	2170.91	2739.13	2579.55	2149.68	1616.58	2390.12	3073.33	3210.15	2527.11
																																						FBXL5	6993.71	8141.16	8793.79	8810	8413.46	7725.37	7762.76	7802.04	7751.09	7999.72
																																						FBXL7	2531.71	3786.04	3390.93	3444.27	2977.82	3178.67	3419.8	3002.1	3628.37	3233.43
																																						FBXO11	5833.3	5450.3	6421.73	6598.79	6428.86	5773.23	5778.15	5649	6135.58	5963.68
																																						FBXO18	6114.48	6640.67	6607.25	6803.18	5547.53	6007.45	6378.95	6075.43	5779.94	6804.19
																																						FBXO21	6311.97	6231.25	6996.14	8096.89	6271.12	5691.02	6192.08	7056.51	7552.93	6564.71
																																						FBXO30	3778.03	3361.27	4025.86	3590.26	3227.27	3584.01	3474.93	4157.92	3666.96	4000.33
																																						FBXO31	4235.5	4120.73	4605.23	4065.29	3819.72	4183.42	4555.06	4770.5	4818.36	4091.64
																																						FBXO32	54411.1	40834.8	69516	48216.3	50302.9	44413.5	35381.8	55993.3	58484.6	61340.2
																																						FBXO38	3188.9	2867.93	3441.52	3513.89	3056.69	3860.29	3427.27	4332.68	3631.5	3392.78
																																						FBXO40	31900.2	31453.1	40671.3	39801.6	28146.7	28082.3	29627	35689	41912.4	34140.2
																																						FBXO9	2963.51	3759.43	3284.78	4003.52	3817.88	4219.75	4301.84	4388.71	3888.06	3321.96
																																						FBXW11	6391.19	7706.16	8287.83	9329.95	7611	7426.14	7691.74	8594.12	8660.53	7678.24
																																						FBXW4	4142.89	4292.69	4458.41	5081.61	3867.41	4220.7	4105.63	4683.13	4628.54	4017.1
																																						FBXW5	4874.85	6794.2	6176.69	6906.5	5696.1	6357.35	7141.4	8036.63	6633.06	6656.03
																																						FBXW7	2306.32	2248.7	2566.51	2988.32	2127.67	2199.74	2633.99	3179.7	3143.4	3324.75
																																						FCGBP	884.814	280.447	338.299	44.9203	275.13	154.871	662.469	1267.89	985.573	253.456
																																						FCGR2A	1251.91	615.142	560.525	184.173	1534.31	770.529	775.528	630.622	467.235	888.029
																																						FCGRT	4920.59	4938.53	4182.61	2496.45	5966.64	4525.67	4274.75	3783.73	3266.47	4302.24
																																						FCHSD2	4429.65	3663.22	4244.12	4346.04	3795.87	4457.79	4137.4	5032.63	4524.25	4041.33
																																						FDFT1	4011.23	3983.58	5356.24	4932.25	4623.09	3657.62	3953.32	4519.77	5129.15	4026.42
																																						FECH	2753.75	2748.18	3281.8	2764.85	2765.97	2559.19	2675.1	2647.85	3221.62	2105.92
																																						FEM1A	8228.88	10021.4	10249.2	11514.2	8239.22	8318.08	9419.4	9537.2	10513.8	9256.75
																																						FEM1B	4296.87	4625.33	4867.14	5294.98	4590.08	4354.54	3942.11	3845.46	3731.62	4609.74
																																						FEM1C	6265.11	8704.1	7049.72	7658.91	6054.69	6281.82	5975.3	6308.12	6813.49	7134.05
																																						FERMT2	7141	7938.5	7203.49	7825.12	7967.75	7003.6	6770.45	6489.52	7288.03	6907.62
																																						FEZ1	1968.24	2387.9	2839.33	2074.2	2555.04	1918.68	1453.88	1427.45	1570.66	2346.34
																																						FEZ2	2144.53	2781.96	3066.52	2960.25	2274.4	3095.5	3316.08	4255.75	3290.46	2661.29
																																						FGD4	3134.23	3247.66	3408.79	2429.07	3272.21	3345.02	3200.22	4673.63	3390.58	3321.96
																																						FGD5	3471.19	2905.8	2628.02	1982.11	3911.43	3487.46	3653.39	3180.65	2893.1	3723.57
																																						FGD6	3555.99	3688.8	3728.23	5140.01	4531.39	4797.17	4438.26	5614.81	4388.67	4608.81
																																						FGF1	3293.79	3495.36	4712.38	4311.23	4243.42	6280.87	4813.88	6093.48	6503.74	4361.87
																																						FGF11	1346.75	1700.08	1432.56	1498.09	824.472	1203.59	847.475	1120.68	878.151	1004.51
																																						FGF12	27010.8	31002.7	35885.5	40285.7	27806.4	25153.1	31757.4	29434.1	40596.2	26636.2
																																						FGF2	1372.41	1500.5	1633.95	687.281	2336.77	1506.64	1573.48	1625.94	1464.28	1548.69
																																						FGF7	1864.47	1715.44	1906.78	1569.97	2186.36	1043.94	1122.18	1080.79	1073.18	1954.04
																																						FGFR1	11220.3	11378.6	10651	11181.8	12195.6	12512	12517.8	14662.9	14239.2	11683.2
																																						FGFR2	534.459	1053.21	1368.08	1262.26	1519.63	329.817	180.334	132.962	197.115	453.799
																																						FGL2	4101.61	2896.59	3482.2	921.989	6515.07	5264.65	3647.78	2253.71	1924.21	4493.26
																																						FH	7929.86	10114.5	9884.09	11483.9	7466.1	7751.18	9394.17	9793.63	9597.08	9238.11
																																						FHL1	27562	34303.6	24989.5	59274.6	52414	45479.4	46434.5	46474.2	39405.2	34102.9
																																						FHL2	2644.4	2414.51	2203.41	3489.19	2408.3	2613.68	14247.3	13199.4	8869.11	1529.13
																																						FHOD3	13041.2	23554.5	17660	20980	14846	13165.9	20593.5	19103.8	17015.5	17241.6
																																						FIBIN	1663.63	1046.05	1496.06	473.909	1703.97	2819.22	944.649	1629.74	1140.97	1100.49
																																						FILIP1	18254.2	16600.6	16039.9	24709.5	17070	15570.2	17746.5	20047.9	21512.6	18785.6
																																						FILIP1L	11143.3	9440.02	9561.66	11644.5	11798.5	9228.19	7628.21	9590.39	9682.6	11400.9
																																						FIS1	3086.25	3845.4	3562.56	4081.01	3534.5	3337.37	3332.9	3688.76	3937.08	3259.52
																																						FITM1	5296.61	6931.35	7441.59	7453.4	5217.37	3687.26	5004.49	4209.21	5501.48	5027.2
																																						FITM2	4743.18	6232.28	5331.44	8967.22	4976.18	4257.03	5834.21	4982.29	5859.21	5020.67
																																						FKBP10	2589.73	1551.67	1933.56	1152.21	2989.74	2853.64	1640.76	2210.03	1477.84	2054.67
																																						FKBP1A	4440.81	5444.16	4231.22	3882.24	5017.45	5494.08	5044.67	5132.35	4901.79	4081.39
																																						FKBP3	2388.89	3217.98	3352.24	3933.9	2919.13	2722.66	2813.39	3204.39	3195.55	2949.23
																																						FKBP4	2703.54	3573.15	3080.41	3981.06	3186	2786.72	3213.3	3030.59	3330.09	2856.04
																																						FKBP5	13608.1	9875.02	10896	11400.8	6778.28	7188.1	6103.31	8853.4	5808.1	7025.03
																																						FKBP8	8232.23	8900.62	9145.98	9033.48	9590.1	8276.02	8103.8	8163.89	8703.29	8056.56
																																						FKBP9	11810.5	10542.4	11975.4	10217.1	11798.5	10776.9	10412.6	10265.6	13205.6	10296.7
																																						FLI1	2002.83	1972.34	1483.16	1128.62	1650.78	1848.89	2010.77	1768.4	1440.29	1624.17
																																						FLII	9586.79	10800.3	9391.02	9572.52	8204.37	9261.65	10124.8	10471.7	10815.2	8469.36
																																						FLJ43663	2323.06	1773.78	1443.48	2193.23	1528.8	1885.22	1773.44	2525.34	1848.08	2085.42
																																						FLJ45340	7187.86	3543.46	3031.79	3544.21	3311.64	3800.07	4498.06	3636.52	3637.76	4106.55
																																						FLNA	66139	65891.8	81153.1	48859.8	116597	70579.9	64292.2	55428.2	50249.6	81319.5
																																						FLNB	8761.11	8480.97	6480.26	4048.44	8907.78	8142.18	9749.23	7665.28	6226.32	7509.58
																																						FLNC	63381.9	116496	61887.9	126599	70318.5	66403.2	86769.4	122306	102722	80957
																																						FLOT1	6407.93	7724.58	7702.51	7379.28	6923.18	6610.68	7219.89	7798.25	8179.73	7135.92
																																						FLOT2	4617.1	4790.12	5129.05	4252.83	5210.96	4419.55	4669.99	4254.8	5193.81	4632.1
																																						FLRT2	2647.75	2346.96	2819.49	323.426	3961.87	2802.01	3375.88	1656.33	1529.98	2903.57
																																						FLT1	12260.2	13941.5	9404.91	8739.25	9220.51	11929.8	11793.6	11052	12904.2	9630.41
																																						FLT4	2028.49	2015.33	1474.23	825.411	994.135	1465.54	1858.46	881.351	1147.23	994.257
																																						FLYWCH1	3741.21	2528.12	2682.58	2996.19	2696.27	2934.89	3145.09	3173.05	2877.46	2802
																																						FMNL2	1548.7	1631.51	1416.69	770.383	1878.22	1477.96	1450.14	1380.91	1126.37	1612.99
																																						FMNL3	5713.91	4961.05	3664.74	2590.78	3760.11	6184.31	4262.6	4560.61	4093.52	4312.49
																																						FMO2	5456.17	7502.48	9280.9	3877.75	5252.22	9523.59	9513.77	6215.04	10123.8	8342.63
																																						FMOD	4531.19	3637.63	3667.72	904.021	4574.49	10332.4	5528.67	9200.05	3758.74	6222.73
																																						FMR1	3769.11	3680.62	4597.3	4305.61	4087.51	3949.2	3941.18	4406.75	4473.15	4306.9
																																						FN1	144221	76008.4	121291	29821.5	144713	160856	89388.5	130756	102954	131849
																																						FN3K	2320.82	2085.96	2695.48	2463.88	2160.68	2864.15	2929.25	2839.7	3350.95	2824.36
																																						FNBP1L	2835.2	2896.59	2842.31	2323.5	2220.3	3539.08	3771.12	4272.84	3299.84	2737.7
																																						FNBP4	3587.24	2521.98	2631.99	2335.86	2715.53	2734.14	2782.56	3072.38	3171.56	3187.77
																																						FNDC1	695.132	630.495	2154.8	420.005	1258.26	732.29	1304.38	799.674	1500.78	762.233
																																						FNDC3A	5569.98	6020.41	5591.36	4977.17	6158.32	5788.53	6126.67	5455.26	5530.68	5500.56
																																						FNDC3B	9143.82	9089.97	9707.5	9883.59	9248.02	11392.6	11726.4	11515.5	12766.6	9229.73
																																						FNDC5	5964.96	8702.06	6665.78	6980.62	5285.24	4185.33	4561.6	3870.16	5481.66	5590.95
																																						FNIP1	4622.68	3911.93	5143.93	4741.34	4784.5	4819.15	5315.64	5831.35	6322.27	5018.81
																																						FNIP2	10489.5	8290.6	7116.19	5913.76	5314.59	6462.5	5853.84	7670.98	7227.54	5494.97
																																						FOLR2	1067.8	438.071	753.98	78.6106	1346.3	592.715	884.849	673.36	416.131	768.756
																																						FOS	5923.68	10042.9	8866.21	815.304	15083.5	14966.1	3608.54	459.67	6581.96	5973.93
																																						FOSB	1116.9	1886.37	1832.37	203.264	3515.24	3832.57	230.79	43.6876	1236.92	629.914
																																						FOSL2	11472.5	7446.18	5054.65	4277.54	7959.5	5769.41	4618.6	4661.28	5406.57	4297.58
																																						FOXC1	1105.74	662.224	1206.37	366.101	1480.2	1285.81	896.062	896.547	616.374	1106.08
																																						FOXJ2	4156.28	4469.76	5105.24	4561.66	4186.56	4282.84	4285.03	4196.86	4599.34	4591.1
																																						FOXJ3	5497.45	4738.95	5740.17	6293.34	5596.14	6286.6	6092.1	5892.13	6588.22	6392.32
																																						FOXK1	8398.48	9411.36	11229.3	9817.34	11451.8	12941.3	10017.4	12870.8	12781.2	11607.7
																																						FOXK2	3471.19	3573.15	3472.28	4406.68	3373.09	3415.76	3796.35	3318.36	3848.43	3753.39
																																						FOXN2	3427.68	3471.82	3527.83	3893.47	3960.95	3678.66	2742.38	3219.59	3634.63	3841.92
																																						FOXN3	15395.5	13843.3	15220.5	16736.2	16418.8	14985.2	14590.2	15982.1	19282.8	16603.3
																																						FOXO1	4562.43	4774.77	4425.67	3331.96	4781.75	4400.43	4557.86	4850.28	3722.23	4336.71
																																						FOXO3	9500.87	8075.66	9498.17	7682.5	7282.68	7739.71	7675.86	8913.23	8058.75	6955.14
																																						FOXP1	5245.29	4087.98	4943.53	4754.82	5199.03	5042.86	4901.71	5023.13	4841.3	5607.72
																																						FRAS1	3626.29	3352.06	3263.94	3430.79	4092.09	2697.81	2899.35	2055.22	2961.93	1669.83
																																						FREM1	2228.21	1811.65	2126.03	965.787	1730.57	1955.96	1423.98	1762.7	2277.77	2000.63
																																						FRMD3	2088.74	2213.9	2590.32	2886.13	2158.85	2448.3	2027.59	2645	3171.56	2308.13
																																						FRMD4A	4376.09	4658.09	3911.77	3877.75	4402.07	3970.23	3418.86	3117.97	3132.97	4158.74
																																						FRMD4B	4155.17	3591.57	3771.89	4390.96	5208.2	4924.31	3028.3	4055.35	4620.2	5774.52
																																						FRMD5	619.258	720.565	950.412	1973.12	719.005	830.757	1168.9	1539.51	1338.08	1030.6
																																						FRMD6	2196.97	1555.77	2011.94	1048.89	2986.99	2232.24	1598.71	1517.67	1553.97	1958.7
																																						FRMD8	1978.28	1890.46	1142.88	1117.39	1453.6	1707.4	1437.06	1381.86	1247.35	1207.65
																																						FRMPD2	1562.09	735.918	965.293	746.8	608.954	1315.44	734.416	380.842	639.319	1357.67
																																						FRY	20637.5	21236.2	23748.4	23347.3	19314.1	20072	20092.7	21157.2	25245.3	20517.9
																																						FRYL	9098.08	9362.23	8416.8	9852.15	8303.41	8168.95	9078.35	9387.15	8916.05	8762.88
																																						FRZB	1051.07	1298.86	1662.73	521.076	2035.04	3303.91	1079.2	1468.28	1657.22	1238.4
																																						FSCN1	2646.63	2816.76	2088.33	1311.67	2247.81	3705.42	2920.84	2302.15	2235.01	1617.65
																																						FSD2	4700.79	4072.63	5263.97	5537.55	4093.01	4806.73	5163.33	5541.68	6134.54	4962.9
																																						FSTL1	26787.7	24546.3	28438	22499.5	39446.3	36966.3	38441	32989.9	36418.2	27499.1
																																						FSTL3	1701.57	1915.03	1373.04	1671.04	2346.86	2334.53	2476.08	2704.84	2086.91	2051.88
																																						FTH1	66107.8	53884.8	63704.4	56817.5	81412.7	56372	51832.4	62555	55044	66021.7
																																						FTL	31692.6	20319.1	22713.7	14081.4	35392.7	22848.2	22279.1	27238.3	18866.7	25963.4
																																						FTSJ3	2628.78	1860.78	3116.12	2687.36	2699.94	2486.53	2640.53	2730.48	2336.17	2206.56
																																						FTSJD2	4195.34	4125.85	4650.87	4615.56	4334.21	3794.33	4043.02	4113.29	3773.34	4045.98
																																						FUBP1	3664.22	3688.8	3427.63	4025.98	3286.88	3553.42	3694.5	3835.97	4533.64	3393.71
																																						FUNDC2	5646.97	5888.37	6897.93	6824.52	5052.3	5550.49	6203.29	6494.26	7326.61	5854.66
																																						FURIN	6616.58	7348.95	7306.67	8063.2	7390.9	6644.14	5871.59	6531.3	6505.82	6866.62
																																						FUS	6159.11	4967.19	5582.43	5343.27	6407.77	6493.1	5727.7	5623.36	5490.01	5772.66
																																						FXR1	9037.83	10046	11429.7	13035.9	10126.6	9153.62	9925.82	11584.8	11328.4	11167.9
																																						FXR2	5846.69	6484.07	6355.26	8111.49	5888.69	5540.93	5869.72	6589.24	6816.62	6525.57
																																						FXYD1	4891.58	6285.5	6684.63	7453.4	5941.88	4393.74	5283.87	5458.11	5649.58	5776.38
																																						FXYD6	2122.22	2036.83	1942.49	1282.48	2010.28	2033.39	1223.09	1267.89	1533.11	1838.49
																																						FYCO1	29444.3	31916.8	37820.1	36075.5	29758	30006.7	32845.9	34532.2	42972	31989.6
																																						FYN	3795.89	3405.29	3202.43	2777.2	4027.9	3588.79	3327.3	3164.51	2971.32	3068.5
																																						FYTTD1	4708.6	4926.25	5045.72	5449.96	4413.08	5843.02	4819.49	6200.8	5916.57	5255.49
																																						FZD1	4016.81	4297.8	5703.47	5310.7	6664.56	4960.64	4542.91	4705.92	6118.9	5082.17
																																						FZD4	11514.9	12286.5	9399.95	5878.95	12401	10799.8	9581.98	10617	8972.36	9704.03
																																						FZD7	2571.88	3869.97	4702.46	5049.04	3841.73	3823.01	3184.34	5517.94	5337.74	4478.35
																																						FZD8	818.983	1573.17	968.27	1012.95	1889.22	1109.91	1601.51	1282.14	1120.11	1699.65
																																						G0S2	1819.84	3139.17	4221.3	4788.51	5518.18	1972.21	1645.43	2220.47	1976.36	2157.18
																																						G3BP1	6293	6874.03	7173.73	7265.86	6498.56	6446.25	6769.52	6293.87	7322.44	6296.34
																																						G3BP2	6984.79	7615.07	8178.7	7950.9	7617.42	8398.39	9160.57	7821.04	9233.1	7652.15
																																						GAA	4652.81	5092.06	4633.01	5501.62	5108.24	5091.61	5281.07	5363.13	5671.48	4182.03
																																						GAB1	7645.33	6713.34	8906.89	8364.16	7345.04	7144.13	6998.44	9067.09	10630.6	7274.76
																																						GAB2	3468.96	2890.45	3561.57	2670.51	4423.17	4597.36	3251.61	4687.87	4411.61	4348.83
																																						GAB3	2007.29	1573.17	2070.47	2502.06	2414.72	2324.02	2460.2	2645.95	2391.45	3069.43
																																						GABARAP	7900.84	9116.59	8418.79	10094.7	9182.91	8937.57	8481.29	9613.18	8507.22	7985.74
																																						GABARAPL1	9962.81	12566.9	11862.3	14383.5	11745.3	15419.2	14299.6	18824.6	17654.8	14799.2
																																						GABARAPL2	5472.91	6822.85	7041.78	6973.88	6196.84	7160.38	6902.2	7606.4	7455.94	6957.94
																																						GABBR1	2550.68	1794.25	1290.7	1911.36	1860.79	1689.24	1358.58	1530.97	1475.75	1745.31
																																						GABRA4	216.462	977.472	1529.79	1288.09	716.254	40.1517	397.108	347.602	585.086	334.525
																																						GABRB3	2769.37	3592.59	3263.94	5288.24	3420.78	2121.35	2787.23	1494.88	2166.17	2104.06
																																						GADD45B	2800.61	1748.19	1344.27	1169.05	3146.57	2409.1	1219.35	1172.92	1094.04	1604.6
																																						GADD45G	4546.81	2620.24	996.048	2485.22	1047.33	811.637	687.697	541.347	780.115	500.39
																																						GALNT1	3534.79	4054.2	4475.27	4469.57	4494.7	4151.87	3574.9	4209.21	3973.58	4317.15
																																						GALNT10	1855.54	1817.79	1640.9	1180.28	2213.88	2425.35	2270.52	1923.21	2348.69	2098.47
																																						GALNT2	4555.73	5226.15	5037.78	5190.54	6161.07	7023.67	5365.16	5572.07	5593.26	4919.11
																																						GALNTL1	4944.03	8937.47	7524.92	8069.93	6882.83	2761.86	3846.81	3026.79	4297.93	5971.14
																																						GALNTL2	767.657	1828.03	1604.19	770.383	1192.23	1505.69	2067.76	2991.65	1694.77	1216.03
																																						GALNTL4	2321.94	2472.85	1704.39	1840.61	1766.33	2430.13	1781.85	2169.19	2235.01	1873.9
																																						GANAB	12753.4	12850.4	11430.7	11618.6	13432.7	12692.7	12003.9	12455.7	12384.8	11861.2
																																						GAPDH	128243	145791	130429	158206	123693	124861	117709	164870	155049	131453
																																						GAS1	4126.16	4559.83	4307.61	930.974	3974.71	4017.08	3315.15	2990.7	4950.81	2119.9
																																						GAS5	1068.92	1948.8	780.767	557.012	931.772	1021	900.734	890.848	750.913	773.415
																																						GAS6	17299.1	16716.3	16325.7	17341.5	16280.3	18666.7	18430.5	17137	19451.8	17223.9
																																						GAS7	16916.4	11055.2	11955.6	8927.91	19102.3	16379	15356.4	17964.2	17706.9	19600
																																						GATA4	8206.57	8429.8	8903.91	12125.1	9419.52	9710.01	9485.74	10955.2	11266.8	10599.5
																																						GATA6	10697	9866.83	10150	10210.4	10012	9819.95	9439.95	10187.8	10132.1	9317.32
																																						GATAD2B	6589.8	6180.08	7271.94	7341.1	6674.64	6689.07	7134.86	7075.5	6990.79	7268.24
																																						GATM	3385.28	2932.41	4058.6	5575.73	4555.23	3351.71	3436.62	3501.66	5939.51	3466.39
																																						GBA2	7633.06	6097.17	5909.82	7759.98	5688.76	5954.87	6282.71	7372.77	6676.87	6386.73
																																						GBAS	12793.5	15539.2	16761.2	18846.3	13424.5	13873.4	15281.6	17031.5	18500.6	14846.8
																																						GBE1	4058.1	5677.52	4685.59	5472.42	4591.91	4686.27	4547.58	5447.66	4859.03	4606.01
																																						GBF1	6838.62	7197.47	6820.55	8505.66	6629.71	7734.93	8442.98	8847.7	7815.75	6393.25
																																						GBP4	2397.81	2582.37	3090.33	2298.8	3086.04	2411.97	2998.4	2779.86	2792.98	3472.91
																																						GCC2	3677.61	4098.22	4146.89	3595.87	4157.21	4479.78	3958	3967.98	4499.22	4217.44
																																						GCN1L1	9206.31	9476.87	8642	9621.93	9699.24	9403.14	9754.83	9377.65	9694.08	8507.56
																																						GCNT2	593.595	650.965	641.875	792.844	658.477	457.92	965.205	1281.19	1393.36	709.119
																																						GCOM1	42404.1	41865.5	51724	50672.4	36966.4	32765.7	36947.8	39757.7	44638.6	43216.2
																																						GDE1	5105.81	6869.94	7014	8333.84	6422.44	5566.74	6321.02	7185.67	7939.86	6077.36
																																						GDI2	6757.17	7567.98	7391.98	6971.63	8020.95	7570.5	7736.59	8112.61	8194.34	7939.15
																																						GEM	1295.42	1943.68	1679.59	1782.21	2223.96	3061.09	1048.36	1329.62	1521.64	1729.47
																																						GEN1	565.701	809.613	562.509	1677.77	435.622	602.275	502.692	566.04	560.056	595.436
																																						GFM1	5405.96	5541.39	6324.51	6567.35	5066.05	5860.23	5870.65	4921.51	5841.48	5336.56
																																						GFOD1	7543.79	8987.62	8385.06	11486.1	6889.25	7767.43	6557.42	7181.87	6373.37	7353.96
																																						GFPT1	5709.45	6810.57	6956.46	7407.36	7410.16	10468.1	9642.71	10330.2	9379.11	7183.44
																																						GFPT2	1193.89	1300.91	1016.88	293.105	1008.81	806.857	840.934	471.067	1551.89	926.234
																																						GFRA1	1791.94	1694.97	3251.04	653.591	2789.81	2899.52	3054.46	1130.18	1532.07	1364.19
																																						GGA2	4470.93	3983.58	4210.39	4650.38	4129.7	5049.55	5040	4506.48	4580.57	4153.14
																																						GGT5	2614.27	2186.26	1366.09	899.529	2445.9	2482.71	1930.41	1882.37	1076.31	1838.49
																																						GHITM	18175	23822.7	22897.2	25048.7	18065	20607.4	23616.2	26190.7	24711.3	19959.7
																																						GHR	2714.7	2933.44	3131	3013.03	4029.73	2306.81	2234.08	2419.92	2105.68	2364.97
																																						GIGYF1	5688.25	4591.56	5843.35	4786.26	4478.19	4527.58	5043.74	4820.84	4800.63	5264.81
																																						GIGYF2	7886.34	7598.69	8002.11	7907.1	7626.59	7768.39	7545.05	8080.32	9032.85	7960.58
																																						GIMAP6	2641.05	3278.37	3344.3	2958	3188.75	3106.02	4183.18	3294.62	3392.67	3764.57
																																						GIMAP8	2578.57	3406.31	2939.53	2048.37	2222.13	2635.67	4071.06	3583.34	2888.93	3041.48
																																						GIT2	4415.15	4440.08	4480.23	4897.44	4380.06	5016.09	5215.66	5011.73	4957.07	4827.79
																																						GJA1	26685	34107.1	28640.3	39806.1	31107.1	30222.7	20362.8	30781.7	33814	33464.6
																																						GJA3	1361.25	1194.46	1492.09	2020.29	1452.68	1910.07	2380.78	2381.93	3031.81	1463.9
																																						GJA5	5452.82	4815.71	6905.87	15010.1	5970.31	4295.27	13500.7	7892.27	10792.3	6343.87
																																						GJC1	5891.32	6697.98	5236.2	7707.2	4902.81	5831.55	5621.18	5119.05	6826.01	4156.87
																																						GLG1	18892.4	18324.3	20438.8	20391.6	22682.6	23299.4	19914.3	22614.1	21863	21022
																																						GLO1	4631.61	5602.81	6882.06	6575.21	5719.95	5217.8	4869.94	5402.07	5605.77	5333.77
																																						GLP1R	1249.67	2752.27	1333.35	1563.23	1618.68	1249.48	1916.4	1180.52	2459.24	2028.58
																																						GLRX	1437.13	1827	1666.69	2110.13	1425.17	2016.19	1839.78	2493.05	2230.84	1512.35
																																						GLRX5	2203.67	2370.5	2573.45	2803.03	2131.34	1836.46	2429.36	2552.88	2246.48	2643.59
																																						GLS	6647.82	6965.13	7643.97	8008.17	6384.84	7946.2	7791.72	7282.54	8253.78	6482.71
																																						GLT25D1	3635.21	4021.45	3595.3	2911.96	4034.32	4331.6	3417.93	3484.56	3613.77	3532.55
																																						GLT25D2	2053.04	2166.81	2182.57	823.165	2038.71	2663.39	1969.65	1720.91	1851.21	1960.56
																																						GLTSCR2	6561.91	6415.49	6216.37	5954.19	6996.55	6533.25	7237.64	6435.38	6571.53	6495.75
																																						GLUD1	7956.63	8598.68	8404.9	8018.28	7479.86	8207.19	8975.57	9188.65	8701.2	7947.54
																																						GLUL	18132.6	17153.3	17759.2	11654.6	17906.4	12620	20155.3	17593.8	17314.8	14270.9
																																						GLYR1	4937.33	4920.11	4942.54	4947.97	4529.55	5338.26	5470.74	5585.37	5718.41	5314.2
																																						GM2A	5703.87	4415.51	4395.9	3801.38	4357.14	3838.31	4351.37	3926.19	5802.89	3996.6
																																						GMFB	2770.48	4057.27	4384	3483.57	3706.91	3529.52	3352.52	3583.34	3661.74	3485.03
																																						GMPR	2184.7	2176.03	2681.59	4051.81	2304.67	2946.37	2647.07	3535.85	3145.49	2651.04
																																						GNA12	6319.78	6503.51	6920.75	6263.02	6539.83	5924.28	6226.65	5726.88	5886.32	6188.25
																																						GNA13	5533.16	5450.3	5473.3	4274.17	5230.21	5090.66	4227.1	4237.7	4243.7	4802.63
																																						GNAI2	9785.4	10432.8	9048.76	7000.83	10570.5	10666	9838.93	9152.56	9479.23	9103.93
																																						GNAO1	9644.81	11321.3	12551.8	10839.3	9059.1	5373.63	5412.81	5512.24	6563.19	7901.88
																																						GNAS	53371.1	60037.2	59847.2	63341	56966.5	65445.3	59549.3	67003.6	66067.8	55287.1
																																						GNB1	12473.3	12949.7	12541.9	10588.8	14252.6	14155.4	11983.3	12621.9	13194.2	12568.5
																																						GNB2	5198.42	6106.38	5329.45	5573.49	6093.2	5405.18	5225.94	5349.84	5172.95	5732.59
																																						GNB2L1	17049.1	17615	15542.9	16796.8	17804.6	17610.3	17783.9	17643.2	16971.7	15843.8
																																						GNB4	6583.11	3920.12	2782.78	1721.57	3011.75	3613.65	3319.82	3011.6	2667.83	3033.09
																																						GNB5	3694.35	3848.47	3786.77	3854.16	2914.54	3530.48	3280.58	2750.42	3046.41	3771.1
																																						GNG11	2046.34	1881.25	1794.67	1651.94	2049.72	2326.88	2587.27	1850.08	1702.07	1462.97
																																						GNG12	4059.21	3551.65	4579.44	2211.2	5050.46	6618.33	5642.67	4700.22	5921.78	4603.22
																																						GNG2	1373.53	1045.02	1321.45	386.315	1999.28	1471.27	983.893	822.467	769.686	1183.42
																																						GNG5	3589.47	3458.51	3750.06	4762.68	3501.48	3097.41	3217.97	3851.16	4072.66	3811.17
																																						GNG7	4407.33	4748.16	4465.35	6086.7	3812.38	5186.26	4334.55	4713.52	5455.59	4865.99
																																						GNL3L	5477.37	4982.55	4569.52	6407.88	4978.93	6828.65	6002.4	6420.19	5821.66	5054.22
																																						GNPAT	3244.69	4374.57	4032.8	4762.68	3513.41	3613.65	3981.36	4515.02	4460.63	3907.14
																																						GNPTAB	5524.23	5342.83	5943.55	5483.65	5885.02	5249.35	4883.96	5544.53	5195.9	5350.54
																																						GNS	12137.5	14247.5	14671.9	14119.6	14421.4	13225.2	13214.8	13499.5	14996.4	12557.3
																																						GOLGA2	4696.32	4742.02	4803.65	5409.53	4715.72	6035.18	5883.74	5644.25	5461.85	5221.02
																																						GOLGA3	9399.34	10104.3	9608.29	10053.2	10189	14707	12720.5	12429.1	11618.3	11213.6
																																						GOLGA4	18484	18372.4	20658.1	24473.7	17201.1	23022.2	24395.5	27258.2	26972.4	23544.4
																																						GOLGA8A	1680.37	921.177	815.489	890.545	1054.66	382.397	527.92	1006.72	670.607	816.279
																																						GOLGB1	17743.1	16259.8	18206.6	18641.9	16120.8	18179.1	17056.9	17906.2	16741.2	18373.7
																																						GOLIM4	5081.27	5483.05	5436.6	5152.36	5989.57	5612.63	5797.77	6709.85	6159.57	5543.43
																																						GORASP2	3968.83	3818.79	4440.55	4746.95	4195.73	5290.46	4903.58	4965.2	4666.09	4623.72
																																						GOT1	24685.5	29801.1	28904.2	35753.2	19424.2	24843.4	27526.6	31053.4	31830.4	25979.3
																																						GOT2	22936	26409.1	24897.2	30849	17916.4	21423.8	23800.3	26690.3	31206.7	24040.2
																																						GPAA1	4996.47	5693.9	5742.16	6195.63	5794.23	5648	5743.58	5409.67	6387.97	6315.91
																																						GPAM	3904.12	11361.2	3750.06	3257.85	12619.3	4978.81	5234.35	4513.12	2846.17	3904.35
																																						GPATCH8	4672.89	3768.64	4082.41	4445.99	3603.28	3482.68	3878.57	3744.79	3489.66	3744.07
																																						GPBP1	4884.89	5074.66	5209.41	5509.48	4534.14	4397.56	5146.52	4777.15	4746.39	4967.56
																																						GPBP1L1	7115.34	6950.8	7876.12	8175.5	7086.42	7203.4	6926.49	7911.26	8238.14	7787.26
																																						GPC1	7176.7	12364.2	10210.5	11461.4	9067.36	9127.81	11192.8	11319.8	10709.9	9269.8
																																						GPC4	1545.36	1716.46	2047.65	1918.1	2389.96	1117.55	886.718	658.164	1451.76	1299.9
																																						GPC6	1303.23	269.189	2417.7	262.784	897.84	2109.87	2176.15	893.697	715.453	710.051
																																						GPCPD1	4266.75	4440.08	3857.21	4443.74	4127.86	4058.19	4899.84	4478.93	3617.94	5082.17
																																						GPD1	747.573	4201.59	482.151	535.675	5227.46	1329.78	1111.9	1211.86	205.458	1131.24
																																						GPD1L	20223.5	16904.6	30547.1	29759.7	23303.5	25384.5	32448.8	32749.6	29368	25885.2
																																						GPI	25376.2	30211.6	27401.2	32378.6	23656.6	25338.6	27274.3	31403.8	30722.8	26524.4
																																						GPM6B	1158.18	1156.59	1482.17	554.766	1990.1	1564.96	759.644	609.728	585.086	1184.35
																																						GPNMB	9102.54	9161.62	9555.71	3716.03	8504.26	5786.62	12108.5	17639.4	8616.72	6750.14
																																						GPR107	6589.8	6752.23	7246.15	6805.43	7701.8	7898.4	7449.74	7475.34	7927.34	7628.85
																																						GPR116	10748.3	13446.1	10391	9877.98	8009.02	9961.43	10366.8	8143.95	9154.88	8503.84
																																						GPR124	6284.08	6112.52	5304.65	2539.12	6674.64	6494.05	4631.68	5212.13	4421	5346.81
																																						GPR125	3628.52	3761.47	3779.82	4344.92	3107.13	3038.14	3419.8	3083.78	3842.17	3246.48
																																						GPR126	1036.56	1034.79	1226.21	296.474	1318.79	854.657	1074.53	1233.7	813.489	935.552
																																						GPR133	14270.8	12788	11845.4	14898.9	13974.8	9341	11341.4	11774.8	12927.2	12468.8
																																						GPR137B	1900.17	2391.99	2489.13	2143.82	2348.69	1463.62	2368.63	1927.01	1907.53	1434.08
																																						GPR153	926.098	2661.18	805.569	1017.45	1060.17	1594.59	688.632	872.803	896.924	983.076
																																						GPR155	2809.54	3372.53	3077.43	3436.4	2954.89	2999.9	2970.37	2408.52	2828.44	3169.14
																																						GPR22	3972.18	6581.3	6318.55	7003.08	5128.42	2451.16	2633.99	2765.62	2629.24	4812.88
																																						GPR56	2334.21	2311.13	1545.66	1724.94	1260.09	1754.24	1798.66	1586.05	1712.5	1228.15
																																						GPRASP1	4118.35	3251.76	3803.63	4273.05	4711.14	4266.59	4362.58	3543.45	4075.79	4539.85
																																						GPRC5B	6236.1	6390.92	8055.69	7008.69	6265.62	6821	8665.36	7321.48	9682.6	7431.31
																																						GPRIN3	2445.79	2656.06	2847.27	3100.62	2125.83	2980.78	2445.25	2550.98	3414.57	2241.04
																																						GPS1	3563.8	4299.85	3639.94	4311.23	3760.11	3534.3	3794.48	4072.45	4150.88	3783.21
																																						GPSM1	5533.16	4561.88	5181.63	4942.36	4187.47	4118.41	3673.01	3789.43	4628.54	5057.95
																																						GPT	1051.07	1856.68	1254.98	1766.49	1080.34	929.224	1109.1	1271.69	972.015	1346.49
																																						GPT2	779.931	1808.58	1002.99	1197.13	1458.19	1040.12	1192.26	630.622	599.687	1002.64
																																						GPX1	4414.03	4568.02	3999.07	3751.97	4822.11	4453.01	4099.09	3993.62	3306.1	3913.67
																																						GPX3	44447.1	50453.9	47932.3	63387.1	52165.5	45410.6	68350.2	61613.8	58083.1	47655.4
																																						GPX4	5732.88	6994.81	6347.32	6632.48	7807.26	5986.42	6070.61	6441.08	6460.98	6231.12
																																						GRAMD4	4419.61	5010.18	4803.65	5392.68	5665.84	5413.78	6042.58	4928.16	5167.74	5824.84
																																						GRASP	1899.06	1368.46	868.07	487.385	1416	1183.52	668.075	699.002	667.478	793.915
																																						GRB10	6735.97	5604.85	4446.5	4876.1	5574.13	6338.23	5088.59	6618.68	4868.42	5890.07
																																						GRB2	4859.23	5112.53	4991.15	6547.14	5375.12	5621.23	5547.36	6415.44	5608.9	5526.66
																																						GREB1	3094.06	1742.05	2691.51	2055.1	1520.55	1294.41	1796.8	1284.04	1865.81	1688.47
																																						GREM1	3684.31	875.119	1480.18	2443.67	1974.51	1170.13	1982.74	1398.95	1585.26	1223.49
																																						GRHPR	2957.94	3751.24	4088.36	4440.37	3383.18	3221.69	3207.7	3400.99	4044.5	3499.94
																																						GRIK2	2272.85	1181.15	1607.17	1790.07	1837.87	1513.34	1704.29	1537.62	2063.97	1599.94
																																						GRIK5	702.942	1279.41	1190.5	1710.34	921.684	1262.87	847.475	728.444	894.838	1532.85
																																						GRIN2A	3452.23	5242.52	3540.73	7145.7	5824.49	1602.24	2499.44	2800.76	2615.68	3991.01
																																						GRIN2C	3068.4	4948.77	5739.18	5208.51	3220.85	4881.29	1911.72	301.065	1564.4	4073.01
																																						GRINA	4154.05	4815.71	4843.33	4991.77	4764.33	5062.93	4738.2	4719.22	4583.7	5186.54
																																						GRIP2	2155.69	2084.93	1869.08	2723.29	2003.86	3200.66	2754.53	3347.8	3978.79	2078.9
																																						GRK5	2517.2	2086.98	1970.27	1535.15	2330.35	2808.7	3656.19	2887.18	2750.22	2433.93
																																						GRN	11431.2	11598.6	11879.2	8695.45	12658.7	10501.6	11201.2	10675	11345	9721.73
																																						GRSF1	6841.97	7160.62	7626.12	8684.22	6698.49	7038.01	7221.75	8095.51	7756.3	7500.26
																																						GSG1L	678.395	1735.91	1056.56	3270.2	386.099	788.693	3283.38	2067.57	2889.97	1197.4
																																						GSK3B	8679.66	9783.93	11066.6	10415.9	9461.71	9132.59	9063.4	9403.29	10667.1	9291.23
																																						GSN	132932	126599	124623	74409.4	182543	145738	115456	213481	151087	192872
																																						GSPT1	8601.56	10805.4	10330.5	10795.5	10351.3	8532.23	8645.74	9030.05	9839.04	9526.98
																																						GSR	4551.27	4200.57	4914.76	5037.81	4104.02	4075.39	3915.02	4897.77	4953.94	3581
																																						GSTK1	6280.73	6509.65	6086.41	7296.18	5628.24	5546.66	5795.9	6545.55	7188.95	6010.27
																																						GSTM3	1722.77	3663.22	2678.61	3564.43	2421.14	1913.9	2598.49	4480.83	3389.54	4244.46
																																						GSTO1	3714.43	4751.23	4373.09	5939.59	3856.4	6112.61	5207.25	6284.37	5402.4	5516.41
																																						GSTP1	5522	6331.56	5622.11	6511.2	6229.85	4951.08	5262.38	5962.41	5705.89	5018.81
																																						GSTT1	2054.15	30.7059	2447.46	4314.6	2063.47	3161.46	1480.04	1726.61	2814.88	4189.49
																																						GTF2I	5691.6	6359.2	5704.46	6261.89	5766.72	5108.82	5813.66	5576.82	5610.99	5169.77
																																						GTF3A	4244.43	5659.1	4622.1	6258.52	3779.36	3925.3	4062.65	4981.34	5010.26	4389.83
																																						GTF3C1	9911.48	10539.3	10034.9	11520.9	9628.62	10276.9	10430.4	10158.3	10699.5	10245.4
																																						GUCY1A3	14101.2	12596.6	14211.5	13563.7	13120.9	13268.2	11391.9	10017.8	11821.7	11594.7
																																						GUF1	2213.71	2678.58	3075.45	3266.83	2434.9	2488.45	2572.32	3100.87	3025.55	2632.41
																																						GUK1	3414.29	3973.35	3552.64	3492.55	4733.15	3866.03	3585.18	4022.11	3416.65	3815.82
																																						GXYLT2	2339.79	1933.45	2112.14	2918.7	1935.08	2548.67	2824.6	3119.87	2288.2	2253.15
																																						GYG1	5221.85	7554.68	7089.4	7542.12	5568.62	7125.01	7021.8	8062.27	7952.37	6930.92
																																						GYG2	230.967	854.648	94.2476	79.7336	1143.62	406.297	317.686	191.846	84.4777	167.729
																																						GYPC	1741.73	1710.32	1721.26	901.775	2784.31	1859.4	3427.27	2212.87	5078.05	2506.61
																																						GYS1	7066.24	9650.87	8780.9	10862.9	6695.74	10245.4	9722.13	11021.6	9635.67	9252.09
																																						GZF1	1860.01	1759.45	2163.73	2398.74	1836.03	2073.55	2466.74	2214.77	2637.58	2226.13
																																						H19	14621.2	15844.3	10714.5	11272.8	12873.3	15626.6	13940.8	15909.9	15191.4	11906.9
																																						H1F0	5135.94	4174.98	6400.9	3765.45	5659.42	5143.24	4831.63	4327.93	5053.02	4279.87
																																						H1FX	3358.5	3467.72	4265.94	3442.02	4257.17	3601.22	3727.21	3848.31	4382.41	3023.77
																																						H2AFV	14788.6	17048.9	16675.9	19416.8	17668.8	15488	15564.8	17269.9	16953.9	17225.7
																																						H2AFY	3813.74	4793.19	4458.41	4886.21	4326.87	3627.03	3862.69	4011.67	3854.69	3876.39
																																						H3F3A	4697.44	5094.11	4583.41	4851.39	5132.08	4555.3	4230.83	4181.67	4692.16	4358.15
																																						H3F3B	9199.61	9143.2	11295.8	6891.9	13498.8	11049.4	10289.3	9173.46	8988.01	10203.5
																																						H6PD	11219.2	12938.4	12887.1	10816.8	14266.4	11454.7	11806.7	10414.8	13088.8	11449.3
																																						HADH	5958.27	7006.07	7446.55	8841.44	5553.95	6184.31	7588.96	8476.35	9431.26	6611.3
																																						HADHA	16371.9	21079.6	23234.5	28770.3	18760.2	21187.6	27726.5	24319.8	25995.1	20571.9
																																						HADHB	25184.3	32354.8	35007.5	38156.4	25431.1	26368.2	35719.1	30318.3	34980	27391
																																						HAGH	4293.53	4879.17	3877.05	5449.96	3945.36	3854.56	3939.31	4412.45	4427.26	3864.28
																																						HAND2	3818.2	4412.44	5004.05	5873.33	4893.64	4846.88	5020.38	6561.7	5626.63	5579.77
																																						HAS1	1199.46	1064.47	1583.36	55.0274	581.441	640.515	363.47	5.69839	1735.44	215.252
																																						HAX1	3330.61	3774.78	3249.06	4702.03	3182.33	3311.56	3473.99	4061.05	4026.77	3567.03
																																						HBB	1308.81	2513.79	3660.77	551.397	2288.16	794.429	526.051	647.717	1754.22	2358.45
																																						HBEGF	1184.96	1508.68	1514.91	1290.34	2314.76	1390.01	1032.48	1174.82	1455.94	1442.47
																																						HBP1	5958.27	5030.65	6690.58	5104.07	5461.32	5342.08	5118.49	5739.23	6180.43	5824.84
																																						HBS1L	3172.17	4141.2	4089.35	4369.62	3791.29	3742.71	4330.81	4293.74	4363.64	3956.53
																																						HCCS	1867.82	2207.76	2309.56	2897.36	2002.94	2488.45	2545.23	2647.85	2634.45	2510.34
																																						HCFC1	8879.38	10204.6	9355.31	9774.66	8943.55	9427.99	9154.03	8932.22	9456.29	9075.98
																																						HCG18	2308.55	2023.52	1693.48	2080.93	1451.77	1847.93	1867.81	1811.14	1327.66	1889.74
																																						HCN1	1997.25	1288.62	1359.15	2762.6	2474.33	1535.32	1367.92	1472.08	1720.84	1612.06
																																						HCN2	648.269	1329.57	324.41	1264.51	649.306	3291.48	1128.72	1606.95	1421.52	764.097
																																						HCN4	667.237	2034.78	1518.87	3586.89	2308.34	1457.89	1988.34	551.794	404.659	1927.01
																																						HDAC4	3834.94	3870.99	4615.15	3722.77	3817.88	2829.74	3153.5	3010.65	3530.33	3316.37
																																						HDAC5	6489.38	6895.53	7032.85	7334.36	6900.25	5792.35	6655.53	6121.97	7142.01	6455.68
																																						HDAC7	4053.63	3292.7	2987.15	2142.7	3663.81	3718.81	4153.28	3657.42	2982.79	3720.78
																																						HDAC9	2836.32	2167.84	3261.96	2585.16	2735.71	3263.76	2948.88	4179.77	2918.13	2455.36
																																						HDDC2	2078.7	2148.39	1938.52	2447.03	1998.36	1564	1663.18	1333.42	1629.06	1762.08
																																						HDGF	6243.91	6552.64	6481.26	6981.74	6670.06	5796.18	6365.87	6333.76	6940.73	6575.89
																																						HDLBP	34639.4	31622	34769.4	38491.1	35633	41818.9	41463.7	45286	39381.2	36325.3
																																						HEATR2	1739.5	1647.88	2276.82	2341.47	2013.95	2463.59	2141.58	1918.46	2471.75	2144.13
																																						HEATR5A	5031.06	5786.02	5524.89	6001.35	5183.44	5937.67	6916.22	6342.31	6527.73	5855.59
																																						HEBP2	1702.68	2313.18	2156.78	2937.79	2299.17	1868.96	2229.41	2205.28	2416.48	2156.24
																																						HECA	6840.85	8191.31	7460.44	8018.28	7254.25	7076.25	7346.96	7103.99	7889.8	6526.5
																																						HECTD1	21271.2	24792	23718.6	27161.1	22316.7	22667.5	23536.8	23638.8	24458.9	21973.4
																																						HECW2	3866.18	3775.8	4311.58	4415.67	3307.06	3353.62	3626.29	3319.31	3476.1	3128.14
																																						HEG1	48694.9	55748.6	58705.3	60691.8	50442.3	47363.7	44463	48358.4	48843.7	64717.1
																																						HELZ	9678.28	10302.9	10782.9	11533.3	9345.24	10321.8	10475.2	10643.6	11340.9	11243.4
																																						HEPH	3519.17	4265.05	5295.72	4784.01	5095.4	4790.48	4515.82	5017.43	4354.25	4572.47
																																						HERC1	28972.4	27639.4	26896.3	31074.8	27381.8	25990.5	27528.4	29153.9	30739.4	29922.8
																																						HERC2	17862.5	18370.3	17144.1	18825	15837.4	14603.7	16343.1	16509.2	16146.7	17786.7
																																						HERC2P2	2331.98	1264.06	2106.18	1554.24	1890.14	1558.27	1184.78	3269.93	696.68	3104.84
																																						HERC2P3	1030.98	469.801	164.685	662.575	197.176	706.478	1578.15	520.453	1226.49	227.365
																																						HERC3	5157.14	5454.39	5284.81	6254.03	4443.34	4812.46	5513.72	5348.89	5467.06	5648.72
																																						HERC4	3891.84	3899.65	4228.24	3955.23	4344.3	4449.19	5756.66	6393.59	5683.99	4349.76
																																						HERPUD1	6940.16	6331.56	7612.23	6140.61	6106.04	5963.48	5723.96	6317.61	6546.5	5947.84
																																						HES1	989.698	2020.45	1715.31	916.374	1962.59	2901.44	695.172	997.218	1218.15	1441.53
																																						HEXA	4015.7	3460.56	4099.27	3262.34	4534.14	3807.72	3833.72	3910.99	3539.72	3833.53
																																						HEXB	2585.26	2774.79	2594.29	2288.69	3184.17	3232.21	3436.62	3907.2	3211.2	2958.54
																																						HEYL	5593.41	3447.25	2825.44	2185.37	5376.95	7455.78	3207.7	3431.38	3291.5	4062.76
																																						HFE2	2392.23	3057.29	3341.32	5004.12	2012.11	2727.44	3591.72	4186.42	4636.89	3042.41
																																						HGSNAT	4820.17	4330.56	4015.94	3512.77	5034.87	4739.81	4385.94	4367.82	3807.75	3896.89
																																						HHATL	33105.2	29915.8	32043.2	38975.1	29239.9	28652	25072.9	28283	33776.5	35328.3
																																						HIBADH	4343.74	5305.98	4915.75	5148.99	4518.55	3750.36	4897.04	4090.49	4535.72	4607.88
																																						HIC1	1694.87	2767.63	2640.92	1431.84	2653.17	2595.52	2082.71	2112.2	2863.9	2431.13
																																						HIF1A	6940.16	7356.11	7323.53	6589.81	6957.11	7399.38	6708.78	7076.45	6621.59	6624.35
																																						HIF1AN	4533.42	4792.17	5010.99	5062.52	4501.12	4811.51	4707.36	6299.57	5662.09	5305.81
																																						HIF3A	7877.41	4494.32	5689.58	5920.5	4062.75	4634.65	5973.43	5914.93	5317.92	5494.97
																																						HIGD1A	8225.54	10744	9090.42	12115	8353.85	10357.2	9906.2	12247.7	11406.6	9351.8
																																						HIGD2A	2843.01	3573.15	3333.39	4179.84	3115.38	2622.29	3032.03	2919.47	3270.64	3198.96
																																						HINT1	3557.11	3955.95	4350.27	4166.36	3621.62	3054.39	3326.36	3808.42	3509.47	3272.57
																																						HINT3	2426.82	2857.7	3762.96	3391.48	3020.01	2939.67	2800.31	3127.47	3553.28	3123.48
																																						HIP1	4350.43	5216.94	4140.94	4118.07	4352.55	4342.11	4674.66	4325.08	3654.44	3116.02
																																						HIP1R	3955.44	3533.23	4277.85	3981.06	3359.33	3584.01	3600.13	3518.76	3790.02	3343.39
																																						HIPK1	11501.5	11270.1	12189.7	13749	11521.5	11942.2	12143.1	11984.7	12029.2	13113.6
																																						HIPK2	28605.3	41880.8	43199.1	53837	36123.6	42465.2	46202.8	56212.7	46593.1	43103.4
																																						HIPK3	28673.3	29015	33622.6	35704.9	30544	26586.1	29590.6	31965.1	34778.7	29223
																																						HIST1H1C	4797.86	5970.25	7271.94	5920.5	6726.92	5745.51	6335.97	6968.18	6645.58	6271.18
																																						HIST1H1E	3281.51	3725.65	4657.81	3087.15	4076.5	3187.28	3367.47	3203.44	3413.52	2760.07
																																						HIST1H2AC	1816.49	2380.73	2977.23	1879.92	2131.34	2223.64	2065.89	2113.15	2272.55	1696.85
																																						HIST1H4E	2816.23	3179.09	3331.4	3174.74	2877.86	2768.55	2627.45	3318.36	2955.68	2460.02
																																						HIST2H2AC	2706.88	3482.05	3799.66	3552.07	3101.63	3412.89	3566.49	4150.33	3832.78	2970.66
																																						HIST2H2BE	3457.81	4163.72	4933.61	4891.82	3899.5	3175.8	4184.11	4614.75	4028.86	4358.15
																																						HIVEP1	3067.28	3061.38	3024.85	2815.38	3410.69	3400.46	3958	3865.41	3153.83	3860.55
																																						HIVEP2	7243.65	8128.88	6605.27	8325.98	7408.32	6942.41	7067.58	6768.74	6120.98	8863.52
																																						HIVEP3	1080.08	1338.78	1182.56	1507.08	1226.16	757.146	789.544	570.789	714.41	746.392
																																						HK1	21747.7	26263.8	23348.6	32070.9	23609.8	24947.6	23242.5	23773.7	27474	26629.7
																																						HK2	1385.8	2371.52	950.412	623.269	2522.94	2509.48	2489.16	3638.42	2832.61	1520.74
																																						HKR1	2277.31	1495.38	1626.02	2077.56	1404.08	1639.53	1995.82	1945.05	2102.56	1763.95
																																						HLA-A	8524.57	13866.8	4841.35	10992	7434.92	11531.2	4929.74	7476.29	4335.48	9781.37
																																						HLA-B	11869.7	14561.8	14008.2	9354.66	9910.17	10197.6	13372.7	9382.4	9476.1	9692.85
																																						HLA-C	5083.5	13481.9	5031.83	13641.2	9849.64	13951.7	6071.54	4582.45	9007.82	3075.02
																																						HLA-DPA1	4488.79	2040.92	4186.58	1848.47	3226.35	4420.51	3911.28	2030.53	2227.71	3025.64
																																						HLA-DPB1	2926.69	1206.74	2344.28	772.629	1891.97	2639.49	1590.3	1209.01	1014.78	2152.52
																																						HLA-DQA1	1664.75	397.13	1262.92	12.3531	1191.31	43.9756	61.6685	548.945	26.0734	59.6368
																																						HLA-DQB1	1517.46	238.483	250.004	19.0911	408.109	75.5234	142.959	691.405	25.0304	13.9774
																																						HLA-DRA	6870.98	4411.42	7097.34	2378.53	6601.28	7078.16	5848.23	4734.41	3482.36	5449.31
																																						HLA-DRB1	3333.95	575.224	2004.99	270.645	3865.57	536.311	597.998	323.858	312.88	546.981
																																						HLA-DRB5	2239.37	1.02353	49.604	44.9203	3092.46	58.3155	77.5528	32.2909	50.0609	139.774
																																						HLA-E	20255.9	19213.7	19717.6	14613.7	20260.5	20460.1	21797	20055.5	15475.1	17693.5
																																						HLF	7670.99	7966.14	8759.07	7913.84	5747.46	5510.34	5725.83	4485.58	6867.72	5816.45
																																						HLTF	4267.86	5184.18	5199.49	4935.62	4449.76	4262.77	4739.13	4534.97	5370.07	4358.15
																																						HMCN1	9686.09	5743.03	8409.86	2481.85	9812.04	10058.9	8455.12	4532.12	6494.35	7872.99
																																						HMCN2	5491.87	3465.67	5494.14	1583.44	4140.7	5626.97	5756.66	1815.89	3531.38	2713.47
																																						HMGB1	8751.07	10229.2	9578.53	10159.9	10211.9	9449.02	8898.02	9580.89	9360.34	9422.62
																																						HMGCS1	2136.72	1959.04	3234.18	1769.86	2480.75	2314.46	1947.23	1813.04	1910.66	1875.76
																																						HMGN2	7397.63	7328.48	8679.7	8432.67	10117.4	8441.41	8000.09	9558.1	8336.17	7983.88
																																						HMGN3	3699.93	3407.33	4380.03	4550.43	4321.37	3964.5	4050.5	3772.33	5119.76	4246.33
																																						HNMT	1007.55	939.601	1105.18	366.101	1492.12	1130.94	939.043	881.351	817.661	1034.33
																																						HNRNPA0	5919.22	5382.75	6210.42	5711.62	6055.6	6042.82	5324.05	5214.03	6068.84	5563.93
																																						HNRNPA1	15212.6	14945.6	15297.9	16278	15472.4	17247	15779.7	16939.4	16454.4	16163.4
																																						HNRNPA2B1	15543.9	16688.7	15592.5	17167.4	14205.9	14054	13908.1	13972.5	15214.3	14653.9
																																						HNRNPA3	8423.03	8875.03	7392.98	7648.81	8497.84	9288.42	8585.94	8325.35	7711.46	8898
																																						HNRNPC	10584.3	10245.5	11789.9	12109.4	11299.6	10906.9	11038.7	11628.5	11479.6	11180
																																						HNRNPF	4574.7	4858.7	4633.01	3769.94	4567.15	4644.21	4653.17	4333.62	4822.53	4572.47
																																						HNRNPH1	8155.24	8336.66	7333.45	7582.55	7378.98	7734.93	7831.9	7566.51	7334.96	7790.06
																																						HNRNPK	17290.1	19638.5	20665	21383.2	20394.4	20062.4	19069.6	19743	21318.6	19935.5
																																						HNRNPM	6564.14	6642.71	6159.82	7243.4	6962.61	6684.29	6418.2	6279.62	6660.18	6615.96
																																						HNRNPU	18138.1	17435.8	18331.6	18291.6	18028.3	18307.2	18261.3	18632.8	19455.9	19157.4
																																						HNRNPUL1	11925.5	11008.1	11850.4	12650.7	13185.1	12386.8	11451.7	11957.1	12326.4	12577.8
																																						HNRPDL	6915.61	6136.07	7246.15	6053.01	7412.91	6734.96	6160.31	6426.83	6394.23	6964.46
																																						HOGA1	559.006	475.942	509.929	805.197	390.684	790.605	939.043	1534.77	913.611	635.505
																																						HOMER1	3253.62	3357.18	3922.68	4273.05	3039.27	3101.24	2921.78	3905.3	4314.62	3132.8
																																						HOOK1	1405.88	1625.37	1657.76	1934.94	1353.64	895.764	1047.43	872.803	1361.03	1448.06
																																						HOOK3	7749.1	8477.9	7839.41	7987.96	9339.73	10140.2	9231.59	9843.02	9846.34	7859.01
																																						HP	1121.36	1753.31	485.127	37.0593	660.311	1486.57	1080.13	91.1742	3094.39	542.322
																																						HP1BP3	8775.62	8755.28	10042.8	9068.29	9789.11	9515.94	9688.49	9972.18	10668.2	8770.34
																																						HR	808.941	1412.47	429.57	503.108	856.57	526.751	420.467	444.474	237.789	651.346
																																						HRC	20595.1	27998.7	22998.4	32998.5	18754.7	23376.9	30705.3	35203.7	30951.2	25136
																																						HSD17B12	9150.52	9670.32	13020.1	13869.1	8090.65	9593.38	7665.58	8977.81	8745	10084.2
																																						HSD17B4	6301.93	7082.83	7892.98	8889.73	7026.81	6711.06	7804.8	6971.03	8071.27	7639.1
																																						HSDL2	6795.11	10150.4	11107.3	14571	9028.84	10254.9	12357.1	14257.4	12788.5	10519.4
																																						HSF1	5866.78	6483.04	5739.18	7229.92	5001.86	5917.59	6745.23	6751.64	6589.26	5613.31
																																						HSF2	3535.91	4118.69	4562.57	3949.62	2768.72	2281.95	2495.71	2399.97	2613.59	2799.2
																																						HSP90AA1	33799.2	41512.4	45041.4	44691.2	38124.7	41102.9	45004.9	46860.7	44466.6	40390
																																						HSP90AB1	47277.9	54304.4	59034.7	67765.7	53010.1	54406.5	56965.8	69963.9	62308	58320.1
																																						HSP90AB2P	13316.8	7403.2	5539.77	7391.64	6527.91	6447.21	8293.48	7806.79	6859.38	8081.72
																																						HSP90B1	18362.4	19984.4	20370.4	22186.1	22566.1	21741.2	21396.2	21682.4	21207	21178.5
																																						HSPA12A	1672.56	2266.1	2327.42	1849.59	2297.33	1751.38	1792.12	1522.42	1722.93	2326.77
																																						HSPA1A	4374.98	5033.72	5575.49	7799.29	3053.02	4712.08	5296.95	4243.4	6139.75	5590.95
																																						HSPA1B	2560.72	3171.92	3237.16	4202.3	2022.2	2897.61	3461.85	2497.79	2835.74	2610.97
																																						HSPA2	1342.28	2155.56	1092.28	3662.13	2502.76	8086.73	3432.88	4512.17	2906.66	2128.29
																																						HSPA4	5924.8	7473.82	6775.9	8527	6693.9	6829.61	8149.59	9155.41	7771.95	7328.81
																																						HSPA4L	815.636	1013.3	723.226	1172.42	659.394	1103.21	1990.21	2026.73	1536.24	1230.01
																																						HSPA5	27042.1	34337.4	35107.7	36987.4	37494.7	28058.4	32228.3	25317.9	27228.9	32807.7
																																						HSPA8	38242.3	50491.8	47521.6	56975.8	47167.3	41189.9	44482.6	49761.2	42027.1	42433.5
																																						HSPA9	16422.1	18272.1	19853.5	21349.5	15788.8	17927.7	20214.2	20474.3	20954.6	18296.4
																																						HSPB1	24887.5	31726.4	32870.6	38400.1	27656.9	23742.1	26464.2	24970.3	22916.4	28037.7
																																						HSPB2	2536.17	2809.59	3220.29	3485.82	3078.7	2616.55	2493.84	3126.52	3041.2	2808.52
																																						HSPB3	5922.57	5283.46	6457.45	8217.05	5152.26	4988.37	4745.67	5512.24	7516.43	5958.09
																																						HSPB6	3972.18	10998.9	5783.82	7651.05	6680.15	4267.55	6135.08	8943.62	4325.05	8647.34
																																						HSPB7	83667.9	96394.1	111290	124463	83815.5	80425.7	110925	132774	111654	92934.7
																																						HSPB8	18381.4	19228	18905.1	27502.5	18395.2	23950.5	20049.7	32629	28175.9	21910
																																						HSPD1	7084.09	8735.83	8292.79	9419.79	7246.91	8498.77	9843.6	9154.46	8891.02	8035.13
																																						HSPG2	122234	127487	107997	89014.1	120125	120738	109261	113626	110478	108702
																																						HSPH1	3383.05	4037.83	4184.59	6279.86	4248	4782.83	4836.31	4404.85	4405.35	4443.87
																																						HTATSF1	3491.28	4060.35	4414.75	4602.09	3839.89	4048.63	4193.46	4081	4096.65	4239.8
																																						HTATSF1P2	305.724	841.342	734.139	1245.42	508.073	485.644	231.724	430.228	571.528	877.779
[truncated: 3,001 more rows]

## Sheet: GS in LAA
	symbol	net_colors	baseMean	pvalue	gs
1	61E3.4	green	1232.81	0.954085	0.020413
2	A2M	blue	86753.4	0.0783699	1.10585
3	A4GALT	blue	3364.39	0.0334965	1.475
4	AAK1	blue	11539.6	0.0146257	1.83488
5	AARS	turquoise	6432.11	0.877519	0.0567435
6	AASDHPPT	green	2899.09	0.44234	0.354244
7	AASS	brown	2878.79	0.0889758	1.05073
8	ABAT	blue	2104.05	4.03261e-06	5.39441
9	ABCA1	black	3944.19	0.198221	0.702851
10	ABCA10	grey	1697.31	0.257484	0.58925
11	ABCA2	yellow	7027.1	0.130373	0.884812
12	ABCA5	turquoise	2682.51	0.022582	1.64624
13	ABCA6	turquoise	4540.07	0.556188	0.254778
14	ABCA8	turquoise	9885.83	0.549276	0.260209
15	ABCA9	turquoise	3577.25	0.897522	0.0469548
16	ABCC1	grey	4118.01	0.421035	0.375682
17	ABCC5	turquoise	4230.52	0.72987	0.136754
18	ABCC9	turquoise	16250.6	0.307357	0.512356
19	ABCD2	yellow	2890.67	0.00393836	2.40468
20	ABCD3	green	6259.73	0.555275	0.255492
21	ABCE1	blue	3320.37	0.103302	0.985891
22	ABCG1	green	2098.03	0.153704	0.813316
23	ABHD10	turquoise	2042.17	0.416995	0.379869
24	ABHD2	turquoise	26646.1	0.322995	0.490804
25	ABI2	turquoise	9969.51	0.743679	0.128615
26	ABI3BP	turquoise	5071.56	0.313735	0.503438
27	ABL1	brown	5691.07	0.292896	0.533286
28	ABL2	grey	3337.68	0.400068	0.397866
29	ABLIM1	blue	81582.2	0.104151	0.982337
30	ABLIM3	yellow	14729.9	0.000779399	3.10824
31	ABR	blue	15689	0.129108	0.889048
32	ABTB2	grey	5433.89	0.527098	0.278108
33	ACAA1	blue	3824.59	0.0256186	1.59145
34	ACAA2	blue	8178.31	0.11245	0.949041
35	ACACA	blue	3533.84	0.0406971	1.39044
36	ACACB	yellow	14633.5	0.163681	0.786003
37	ACADM	turquoise	10586.9	0.913009	0.0395249
38	ACADS	brown	2696.51	0.129587	0.887437
39	ACADSB	black	8684.9	0.3896	0.409381
40	ACADVL	brown	26292	0.472715	0.3254
41	ACAP2	turquoise	3692.79	0.251214	0.599956
42	ACAT1	turquoise	9154.01	0.778508	0.108737
43	ACBD3	blue	3805.97	0.00077425	3.11112
44	ACBD5	blue	4503.51	0.0192041	1.71661
45	ACE	green	2757.99	0.859918	0.0655432
46	ACE2	blue	778.037	0.971382	0.0126098
47	ACHE	blue	1554.83	0.126051	0.899455
48	ACIN1	pink	5698.25	0.355869	0.44871
49	ACLY	magenta	4271.46	0.710375	0.148512
50	ACO1	turquoise	5471.06	0.56864	0.245163
51	ACO2	turquoise	45823.4	0.800191	0.0968062
52	ACOT11	brown	3559.95	0.414898	0.382059
53	ACOT13	turquoise	2254.11	0.376474	0.424265
54	ACOT2	yellow	3105.38	0.0494255	1.30605
55	ACOT9	blue	2676.95	0.21964	0.658288
56	ACOX1	turquoise	11545.8	0.445068	0.351574
57	ACOX3	turquoise	3523.38	0.265045	0.576681
58	ACSF2	yellow	2247.68	0.0138271	1.85927
59	ACSL1	green	14759.6	0.885028	0.0530431
60	ACSL3	red	4125.76	0.472942	0.325192
61	ACSL4	blue	5854.37	0.196401	0.706856
62	ACSS1	blue	6397.57	0.389624	0.409355
63	ACSS2	turquoise	5788.96	0.163517	0.786438
64	ACTA1	grey	15948.2	0.240055	0.61969
65	ACTA2	yellow	36139.2	0.0207455	1.68308
66	ACTB	brown	52305.4	0.624878	0.204205
67	ACTC1	turquoise	634405	0.0946194	1.02402
68	ACTG1	brown	27347.7	0.821948	0.0851555
69	ACTG2	brown	1244.45	0.117594	0.929613
70	ACTN1	grey	15930.6	0.862336	0.0643234
71	ACTN2	turquoise	153067	0.589568	0.229466
72	ACTN4	turquoise	12885.9	0.650069	0.187041
73	ACTR10	green	3256.64	0.107232	0.969674
74	ACTR1A	turquoise	6674.3	0.750301	0.124764
75	ACTR1B	turquoise	4310.09	0.899047	0.0462175
76	ACTR2	grey	11584.1	0.205102	0.688031
77	ACTR3	grey	6632.61	0.939472	0.0271163
78	ACTR8	grey	3116.28	0.0209219	1.6794
79	ACVR1	grey	3033.3	0.167088	0.777055
80	ACVR2B	red	3754.69	0.337298	0.471986
81	ADAL	turquoise	2226.83	0.232476	0.633622
82	ADAM10	turquoise	6104.53	0.040481	1.39275
83	ADAM11	black	3906.3	0.00191749	2.71727
84	ADAM15	red	4019.78	0.17783	0.749995
85	ADAM19	grey	4784.5	0.316749	0.499284
86	ADAM23	black	4071.06	0.0400455	1.39745
87	ADAM33	turquoise	1130.54	0.259161	0.58643
88	ADAM9	blue	6445.54	0.0212518	1.6726
89	ADAMTS1	blue	12836.9	0.0245066	1.61072
90	ADAMTS15	blue	2479.72	0.00271836	2.56569
91	ADAMTS2	turquoise	1710.89	0.826843	0.082577
92	ADAMTS4	brown	1199.35	0.194405	0.711292
93	ADAMTS5	brown	1513.65	0.468187	0.32958
94	ADAMTS7	blue	7719.68	0.000104193	3.98216
95	ADAMTS8	blue	580.351	0.0683605	1.16519
96	ADAMTS9	blue	1695.07	0.00320209	2.49457
97	ADAMTSL2	yellow	1859.87	0.00332485	2.47823
98	ADAMTSL3	grey	4600.39	0.239293	0.621071
99	ADAMTSL4	grey	2134.12	0.978041	0.00964313
100	ADAMTSL5	blue	964.133	0.0925611	1.03357
101	ADAR	turquoise	12382.9	0.893672	0.0488218
102	ADARB1	green	2405.63	0.558779	0.25276
103	ADCK3	turquoise	13481.1	0.443969	0.352647
104	ADCY1	blue	2374.54	0.00882094	2.05448
105	ADCY3	turquoise	2084.69	0.990665	0.00407315
106	ADCY4	green	1646.34	0.25191	0.598754
107	ADCY5	turquoise	29935.7	0.959943	0.0177544
108	ADCY6	blue	14582.3	0.00154242	2.8118
109	ADCY7	brown	1792.07	0.963412	0.0161879
110	ADCY9	magenta	6725.26	0.635286	0.197031
111	ADD1	brown	16200.5	0.576545	0.239167
112	ADD3	brown	10312.5	0.341319	0.46684
113	ADH1B	turquoise	12402.5	0.976495	0.0103302
114	ADH5	red	7808.99	0.927348	0.0327573
115	ADHFE1	brown	2211.77	0.139252	0.856197
116	ADI1	turquoise	9075.51	0.797125	0.0984733
117	ADIPOQ	pink	4909.27	0.208771	0.680329
118	ADIPOR1	blue	5376	0.013923	1.85627
119	ADIPOR2	grey	4616.98	0.829354	0.0812602
120	ADK	green	1682.88	0.385077	0.414452
121	ADM	yellow	2551.85	0.0188003	1.72584
122	ADNP	grey	7082.15	0.213091	0.671436
123	ADO	grey	4065.93	0.294212	0.53134
124	ADORA1	yellow	1590.48	0.00304249	2.51677
125	ADPRHL1	blue	20947.7	0.0278809	1.55469
126	ADRB1	turquoise	6405.82	0.165993	0.779911
127	ADRBK2	grey	2900.47	0.157418	0.802947
128	ADSSL1	turquoise	5572.78	0.611589	0.21354
129	AEBP1	turquoise	14498.4	0.288949	0.539179
130	AES	black	28984.6	0.123003	0.910084
131	AFAP1	turquoise	4618.99	0.222795	0.652095
132	AFAP1L1	red	4800.65	0.7842	0.105573
133	AFF1	brown	15620.9	0.539205	0.268246
134	AFF3	grey	3932.31	0.573544	0.241433
135	AFF4	yellow	12954.9	0.148064	0.829552
136	AFG3L2	turquoise	9586.6	0.94636	0.0239434
137	AGAP1	blue	2900.6	0.0594143	1.22611
138	AGAP2	black	1077.06	0.200506	0.697872
139	AGK	brown	2270.76	0.318344	0.497103
140	AGL	turquoise	11652.4	0.228688	0.640756
141	AGPAT2	green	3346.37	0.585089	0.232778
142	AGPAT3	turquoise	8305.55	0.618994	0.208314
143	AGPAT9	brown	2789.19	0.279766	0.553205
144	AGRN	magenta	6064.16	0.917411	0.0374361
145	AGT	red	12151	0.291219	0.53578
146	AGTPBP1	blue	8358.78	0.790548	0.102072
147	AGTR1	blue	1007.6	1.19423e-08	7.92291
148	AGXT2L1	blue	555.469	0.0329871	1.48166
149	AHCTF1	grey	6580.74	0.0388682	1.41041
150	AHCYL1	yellow	5062.76	0.0944142	1.02496
151	AHDC1	yellow	6069.44	0.305374	0.515167
152	AHNAK	brown	239689	0.945758	0.0242198
153	AHNAK2	black	2854.14	0.356662	0.447743
154	AHR	magenta	4651.59	0.576741	0.239019
155	AHSA1	turquoise	3110.81	0.708691	0.149543
156	AHSA2	green	1245.03	0.696716	0.156944
157	AIDA	green	5824.32	0.775738	0.110285
158	AIF1L	grey	1898.91	0.981269	0.00821211
159	AIFM1	turquoise	5374.61	0.909257	0.0413132
160	AK1	turquoise	9366.85	0.192566	0.71542
161	AK3	blue	8724.03	0.373129	0.428141
162	AK4	blue	12319.1	0.103331	0.985768
163	AKAP1	turquoise	13132.4	0.992807	0.00313514
164	AKAP11	blue	14940.5	0.0376485	1.42425
165	AKAP12	brown	8130.08	0.857293	0.0668707
166	AKAP13	blue	50615.2	0.0324927	1.48821
167	AKAP3	grey	538.27	0.262144	0.58146
168	AKAP6	blue	28205.8	0.0179597	1.7457
169	AKAP9	turquoise	11620.7	0.908169	0.0418335
170	AKIRIN1	red	3410.73	0.274627	0.561257
171	AKNA	black	1511.14	0.777029	0.109563
172	AKR1A1	blue	2527.32	0.000223113	3.65148
173	AKR1B1	grey	12462.3	0.297669	0.526266
174	AKR1C1	turquoise	1330.7	0.777861	0.109098
175	AKR1C2	brown	766.381	0.411696	0.385424
176	AKT1	blue	7347.55	0.226682	0.644582
177	AKT2	grey	6888.14	0.149138	0.826412
178	AKT3	turquoise	5014.07	0.231615	0.635234
179	AKTIP	magenta	2661.78	0.663548	0.178128
180	ALAD	grey	2981.07	0.578822	0.237455
181	ALAS1	turquoise	5958.1	0.798595	0.0976736
182	ALCAM	pink	880.585	0.039777	1.40037
183	ALDH18A1	turquoise	1903.57	0.157957	0.801461
184	ALDH1A1	brown	2203.27	0.155539	0.808161
185	ALDH1A2	turquoise	2223.4	0.676671	0.169622
186	ALDH1A3	brown	699.262	0.243047	0.61431
187	ALDH1B1	green	1638.31	0.669997	0.173927
188	ALDH1L1	grey	1141.28	0.45638	0.340673
189	ALDH2	yellow	20659.4	0.00345547	2.46149
190	ALDH3A2	turquoise	4195.68	0.622061	0.206167
191	ALDH4A1	turquoise	3685.43	0.746893	0.126741
192	ALDH5A1	grey	3634.9	0.859547	0.0657302
193	ALDH6A1	blue	4552.99	0.00438018	2.35851
194	ALDH7A1	blue	2728.22	0.253837	0.595445
195	ALDH9A1	grey	5261.6	0.264181	0.578099
196	ALDOA	turquoise	110654	0.626269	0.203239
197	ALDOC	black	9860.85	0.000120797	3.91794
198	ALKBH5	turquoise	17396.7	0.778711	0.108624
199	ALKBH7	turquoise	2760.6	0.943656	0.0251865
200	ALMS1	yellow	5078.74	0.0225079	1.64767
201	ALOX15	grey	1621.04	0.889004	0.0510963
202	ALPK2	turquoise	30132.9	0.325106	0.487975
203	ALPK3	blue	26545.8	0.00636997	2.19586
204	ALS2	blue	6223.42	0.13191	0.879723
205	ALS2CL	green	1592.98	0.835082	0.0782711
206	AMD1	turquoise	4837.71	0.407152	0.390243
207	AMFR	pink	7577.82	0.16106	0.793013
208	AMOT	brown	2419.04	0.874277	0.0583512
209	AMOTL1	brown	23523.7	0.0295615	1.52927
210	AMOTL2	red	6066.04	0.804851	0.0942848
211	ANAPC13	turquoise	2851.5	0.883943	0.0535759
212	ANAPC16	turquoise	9074.33	0.611624	0.213515
213	ANGEL1	yellow	3110.9	0.184982	0.73287
214	ANGPT2	yellow	660.695	0.0248141	1.6053
215	ANGPTL1	brown	1055.01	0.480491	0.318315
216	ANGPTL2	blue	7120.57	4.35065e-07	6.36145
217	ANK1	turquoise	2487.89	0.722063	0.141425
218	ANK2	black	45644.5	0.103687	0.984275
219	ANK3	turquoise	26217.8	0.725214	0.139534
220	ANKFY1	turquoise	4455.7	0.112078	0.950481
221	ANKH	blue	9925.35	0.162728	0.788539
222	ANKIB1	blue	4355.6	0.0541621	1.2663
223	ANKMY2	red	3775.22	0.387576	0.411643
224	ANKRD1	blue	218228	0.000878564	3.05623
225	ANKRD11	black	10037.3	0.569788	0.244287
226	ANKRD12	yellow	6957.56	0.0068846	2.16212
227	ANKRD17	pink	15098.5	0.437385	0.359136
228	ANKRD2	blue	322.001	0.0683905	1.165
229	ANKRD20A9P	green	2413.99	0.595875	0.224845
230	ANKRD23	yellow	2800.93	0.00973578	2.01163
231	ANKRD26	brown	2202.62	0.742313	0.129413
232	ANKRD27	turquoise	2323.59	0.486101	0.313274
233	ANKRD33B	blue	1779.33	0.00727089	2.13841
234	ANKRD40	grey	4591.74	0.602367	0.220139
235	ANKRD44	brown	1421.73	0.0049723	2.30344
236	ANKRD50	turquoise	3077.82	0.594003	0.226211
237	ANKRD52	brown	4497.65	0.620152	0.207502
238	ANKRD9	turquoise	5610.31	0.60202	0.220389
239	ANKS1A	red	5327.93	0.246591	0.608022
240	ANO1	turquoise	2778.03	0.36196	0.44134
241	ANO5	turquoise	16339	0.640901	0.193209
242	ANO6	brown	8833.37	0.283927	0.546793
243	ANP32A	blue	4258.78	0.389405	0.409599
244	ANP32E	blue	4201.54	0.0612042	1.21322
245	ANPEP	brown	624.765	0.00172745	2.7626
246	ANTXR1	turquoise	9894.45	0.686139	0.163588
247	ANTXR2	turquoise	4725.44	0.917317	0.0374806
248	ANXA1	brown	3795.58	0.708765	0.149498
249	ANXA11	blue	17641.2	0.133437	0.874724
250	ANXA2	brown	7710.11	0.633703	0.198115
251	ANXA4	turquoise	1563.88	0.303704	0.51755
252	ANXA5	brown	9194.87	0.885888	0.0526214
253	ANXA6	blue	15209.3	0.333833	0.476471
254	ANXA7	turquoise	8514.29	0.6425	0.192127
255	AOC3	pink	5317.65	0.0662501	1.17881
256	AOX1	magenta	1266.01	0.741426	0.129932
257	AP1B1	grey	3962.3	0.0523488	1.28109
258	AP1S2	blue	3542.55	0.376111	0.424684
259	AP2A1	blue	5914.84	0.474465	0.323796
260	AP2A2	red	3464.69	0.539188	0.26826
261	AP2B1	green	16867.1	0.904447	0.0436171
262	AP2M1	blue	12880	0.0258707	1.58719
263	AP3D1	turquoise	9289.68	0.685305	0.164116
264	APBA1	grey	1883.07	0.637588	0.19546
265	APBB1	turquoise	4122.08	0.364181	0.438683
266	APBB2	grey	8275.39	0.764914	0.116387
267	APC	magenta	9691.47	0.0214877	1.66781
268	APCDD1	brown	2593.3	0.376778	0.423915
269	APEH	turquoise	3950.73	0.508899	0.293368
270	APH1A	grey	4921.34	0.69686	0.156854
271	APLNR	pink	3554.14	0.388418	0.410701
272	APLP2	green	35326.1	0.84947	0.0708519
273	APOB	turquoise	11643.8	0.160169	0.795423
274	APOBEC2	turquoise	4202.54	0.887291	0.051934
275	APOD	brown	2719.62	0.494779	0.305589
276	APOE	brown	2554.45	0.377957	0.422558
277	APOL6	pink	3964.03	0.487424	0.312093
278	APOLD1	magenta	5397.87	0.120614	0.918603
279	APOOL	turquoise	5494.49	0.72573	0.139225
280	APP	green	45880.9	0.0725193	1.13955
281	APPL1	blue	6872.71	0.0169237	1.7715
282	AQP1	yellow	27497.3	0.0142649	1.84573
283	AQP4	turquoise	1014.25	0.0698546	1.1558
284	AQP7	turquoise	3164.8	0.0377461	1.42313
285	AQP7P1	black	1735.33	0.0669416	1.1743
286	AQP7P3	black	879.997	0.142878	0.845035
287	AR	blue	1709.56	0.00140145	2.85342
288	ARAP1	brown	6500.65	0.257046	0.58999
289	ARAP3	green	1901.33	0.101465	0.993684
290	ARCN1	blue	10616.3	0.00236633	2.62592
291	ARF1	blue	19877.1	0.124922	0.90336
292	ARF3	turquoise	4623.1	0.458807	0.33837
293	ARF4	blue	5151.38	0.0371731	1.42977
294	ARF6	yellow	3207.76	0.266394	0.574476
295	ARFGEF1	brown	5662.03	0.362956	0.440146
296	ARFGEF2	brown	12893.1	0.185204	0.73235
297	ARHGAP1	blue	19808.1	4.46379e-06	5.3503
298	ARHGAP10	turquoise	5105.58	0.170105	0.769284
299	ARHGAP12	red	3284.61	0.0786747	1.10416
300	ARHGAP17	yellow	3182.86	0.023919	1.62126
301	ARHGAP18	turquoise	1166.5	0.585426	0.232528
302	ARHGAP21	turquoise	8531.9	0.824147	0.0839954
303	ARHGAP23	blue	8364.27	0.0397694	1.40045
304	ARHGAP24	red	4031.3	0.037365	1.42753
305	ARHGAP26	brown	7198.89	0.834075	0.0787948
306	ARHGAP29	turquoise	7314.02	0.916524	0.0378559
307	ARHGAP31	black	9059.82	0.0238824	1.62192
308	ARHGAP35	turquoise	19616.9	0.359553	0.444237
309	ARHGAP5	blue	34841.8	0.214807	0.667951
310	ARHGDIA	pink	5205.22	0.972006	0.0123309
311	ARHGDIB	turquoise	2280.25	0.211703	0.674273
312	ARHGEF1	red	2138.71	0.989066	0.00477468
313	ARHGEF10	yellow	3671.4	0.0277102	1.55736
314	ARHGEF10L	yellow	5199.73	0.0766025	1.11576
315	ARHGEF12	turquoise	29996.5	0.598539	0.222908
316	ARHGEF17	brown	11731.1	0.318876	0.496378
317	ARHGEF2	brown	4960.27	0.996858	0.0013668
318	ARHGEF40	brown	2990.04	0.767301	0.115034
319	ARHGEF6	yellow	5902.91	0.00158213	2.80076
320	ARHGEF7	grey	5656.12	0.0260531	1.58414
321	ARHGEF9	blue	6492.57	0.141345	0.84972
322	ARID1A	grey	8436.64	0.213149	0.671316
323	ARID1B	yellow	9393.41	0.000108088	3.96622
324	ARID2	green	4377.07	0.777084	0.109532
325	ARID5B	grey	7898.41	0.604054	0.218924
326	ARIH1	brown	7120.82	0.353454	0.451667
327	ARIH2	turquoise	8249.11	0.146577	0.833933
328	ARL1	red	6065.69	0.274711	0.561124
329	ARL17A	grey	1645.58	0.727687	0.138056
330	ARL5A	red	7851.86	0.455129	0.341866
331	ARL6IP1	brown	3129.06	0.420193	0.376551
332	ARL6IP5	green	12853.9	0.710572	0.148392
333	ARL8B	turquoise	6177.5	0.61951	0.207952
334	ARMCX2	blue	3076.86	0.0934358	1.02949
335	ARMCX3	blue	6648.93	0.0326883	1.48561
336	ARNT	brown	4158.56	0.605135	0.218148
337	ARNT2	pink	1847.22	0.0293632	1.5322
338	ARPC1A	turquoise	5202	0.968083	0.0140874
339	ARPC1B	brown	1745.67	0.919912	0.0362539
340	ARPC2	yellow	5001.32	0.450499	0.346306
341	ARPC5	turquoise	2423.84	0.985346	0.00641136
342	ARPP19	blue	12125.2	0.130602	0.88405
343	ARRB1	turquoise	3439.44	0.235716	0.627612
344	ARRDC2	green	1210.29	0.0588668	1.23013
345	ARRDC3	brown	4884.21	0.17017	0.769116
346	ARRDC4	black	2064.37	0.0522116	1.28223
347	ARSB	blue	2167.88	0.00407246	2.39014
348	ART3	yellow	2288.16	0.00127344	2.89502
349	ASAH1	turquoise	51674	0.759234	0.119625
350	ASAP1	green	4273.76	0.169778	0.770119
351	ASAP2	turquoise	3328.41	0.564504	0.248333
352	ASAP3	grey	2880.75	0.188768	0.724071
353	ASB1	turquoise	6138.71	0.906607	0.0425808
354	ASB11	turquoise	4699.75	0.832317	0.079711
355	ASB15	black	2833.58	0.48889	0.310789
356	ASB2	turquoise	5278.85	0.230066	0.638148
357	ASB8	turquoise	3419	0.574317	0.240848
358	ASCC3	blue	4988.84	0.118714	0.925499
359	ASH1L	brown	18426.4	0.533367	0.272973
360	ASNSD1	black	2154.62	0.119047	0.92428
361	ASPG	yellow	4519.53	0.107919	0.966904
362	ASPH	pink	12512.6	0.00313432	2.50386
363	ASPN	turquoise	3175.53	0.116115	0.93511
364	ASS1	turquoise	1475.26	0.639308	0.19429
365	ASTN2	yellow	4725.24	3.04776e-05	4.51602
366	ASXL1	green	4792.94	0.960295	0.0175953
367	ATAD1	turquoise	8669.29	0.498456	0.302373
368	ATAD2	black	2155.06	0.0400355	1.39756
369	ATE1	turquoise	4282.08	0.987312	0.00554568
370	ATF3	blue	864.015	0.0353254	1.45191
371	ATF4	magenta	5312.89	0.795011	0.0996267
372	ATF7	black	4566.89	0.21672	0.664101
373	ATF7IP	yellow	8233.33	0.0535649	1.27112
374	ATF7IP2	blue	1444.79	0.000621449	3.20659
375	ATG2B	turquoise	5323.6	0.691506	0.160204
376	ATG9A	turquoise	6602.57	0.223931	0.649886
377	ATHL1	green	702.399	0.64856	0.18805
378	ATL3	turquoise	2259.76	0.633111	0.19852
379	ATM	grey	9947.39	0.826497	0.0827589
380	ATN1	pink	8070.14	0.224827	0.648152
381	ATOH8	turquoise	2671.89	0.671375	0.173035
382	ATP10D	turquoise	1648.69	0.516387	0.287025
383	ATP11A	turquoise	12193.4	0.445798	0.350862
384	ATP11B	grey	5503.1	0.768178	0.114538
385	ATP13A3	blue	24540.8	0.0049297	2.30718
386	ATP1A1	red	18597	0.0828798	1.08155
387	ATP1A2	blue	20934.9	0.204343	0.68964
388	ATP1A3	brown	27386.1	0.770612	0.113164
389	ATP1B1	turquoise	12869.7	0.270711	0.567495
390	ATP1B3	pink	1511.21	0.330129	0.481317
391	ATP1B4	blue	560.867	0.0237571	1.62421
392	ATP2A2	turquoise	389651	0.101811	0.992205
393	ATP2B1	yellow	2917.43	0.0177088	1.75181
394	ATP2B4	yellow	31096.3	0.0728214	1.13774
395	ATP2C1	turquoise	6874.31	0.229192	0.639801
396	ATP5A1	turquoise	85407.7	0.647913	0.188484
397	ATP5B	turquoise	94086	0.706093	0.151138
398	ATP5C1	turquoise	15168.2	0.471126	0.326863
399	ATP5D	turquoise	10302.6	0.0360333	1.4433
400	ATP5F1	turquoise	16027	0.862786	0.0640967
401	ATP5G1	brown	5983.71	0.961375	0.0171073
402	ATP5G2	turquoise	9333.1	0.602133	0.220308
403	ATP5G3	turquoise	22003.4	0.359753	0.443995
404	ATP5H	turquoise	11522.2	0.715505	0.145387
405	ATP5I	turquoise	4148.6	0.383676	0.416036
406	ATP5J	turquoise	7752.64	0.985526	0.00633176
407	ATP5L	brown	8102.96	0.456613	0.340451
408	ATP5O	turquoise	14553	0.771386	0.112728
409	ATP5SL	turquoise	3191.9	0.979372	0.00905222
410	ATP6AP1	blue	5229.09	0.753014	0.123197
411	ATP6AP2	turquoise	3370.85	0.503579	0.297933
412	ATP6V0C	green	4506.91	0.593733	0.226409
413	ATP6V0E2	turquoise	5749.71	0.343928	0.463533
414	ATP6V1B2	blue	4493.67	0.0116369	1.93416
415	ATP6V1D	blue	4382.14	0.13653	0.864773
416	ATP6V1E1	turquoise	6969.27	0.599457	0.222242
417	ATP8A1	turquoise	6190.14	0.626339	0.20319
418	ATP8B2	turquoise	3762.61	0.1896	0.722162
419	ATP9A	green	6750.9	0.518748	0.285043
420	ATPAF1	brown	12050.9	0.180886	0.742594
421	ATPIF1	turquoise	5013.71	0.965088	0.015433
422	ATRN	red	7644.26	0.547402	0.261693
423	ATRNL1	blue	285.675	0.000107237	3.96966
424	ATRX	turquoise	13917.3	0.370436	0.431287
425	ATXN1	grey	7758.68	0.32727	0.485094
426	ATXN10	turquoise	6046.8	0.932001	0.0305836
427	ATXN2	blue	3922.51	0.088716	1.052
428	ATXN7L3B	black	6533.75	0.102461	0.989443
429	AURKAIP1	turquoise	4216.42	0.226992	0.64399
430	AXIN2	red	1712.61	0.000992415	3.00331
431	AXL	brown	4076.99	0.979319	0.0090757
432	AZGP1	turquoise	2159.6	0.714344	0.146093
433	AZIN1	blue	8203.78	0.124274	0.905621
434	B2M	turquoise	32511.2	0.432932	0.363581
435	B3GALNT1	turquoise	4940.4	0.0252335	1.59802
436	B3GALNT2	turquoise	2502.75	0.739671	0.130961
437	B3GALT2	turquoise	3695.33	0.288668	0.539602
438	B3GALTL	turquoise	2671.01	0.19065	0.719764
439	B3GNT1	turquoise	3645.59	0.683497	0.165263
440	B3GNT9	turquoise	1365.2	0.0107486	1.96865
441	B4GALNT3	blue	3197.02	5.82359e-05	4.23481
442	B4GALT1	grey	7215.72	0.73512	0.133642
443	B4GALT5	yellow	3437.63	0.00881479	2.05479
444	BACE1	turquoise	2515.15	0.98746	0.00548065
445	BACE2	turquoise	1835.2	0.802523	0.0955426
446	BACH1	yellow	4077.9	0.0837424	1.07705
447	BAD	black	2262.45	4.60474e-05	4.33679
448	BAG1	turquoise	5507.94	0.396236	0.402046
449	BAG3	turquoise	9132.12	0.547365	0.261723
450	BAG6	blue	14045.7	0.25248	0.597773
451	BAI2	yellow	1241.53	0.117264	0.930836
452	BAIAP2	yellow	1967.33	0.00101545	2.99334
453	BAMBI	turquoise	2353.49	0.758661	0.119952
454	BANF1	green	3605.53	0.0769307	1.1139
455	BARD1	red	1418.03	0.93811	0.0277463
456	BAZ1B	grey	7672.28	0.868464	0.0612483
457	BAZ2A	green	6917.46	0.424806	0.371809
458	BAZ2B	red	5162.07	0.38601	0.413402
459	BBS2	black	3722.63	0.994895	0.00222257
460	BBX	green	9138.38	0.234433	0.629981
461	BCAM	red	8166.11	0.113796	0.943874
462	BCAP29	yellow	5562.83	0.0973065	1.01186
463	BCAP31	green	4274.54	0.0208317	1.68128
464	BCAR1	brown	4464.37	0.803024	0.0952715
465	BCAT1	brown	1063.57	0.859568	0.0657197
466	BCAT2	brown	1933.82	0.289484	0.538376
467	BCHE	blue	1113.68	0.00886848	2.05215
468	BCKDHA	turquoise	3403.23	0.648095	0.188362
469	BCL2	brown	1975.17	0.590476	0.228798
470	BCL2L13	turquoise	5224.11	0.640991	0.193148
471	BCL6	red	5196.99	5.23534e-05	4.28106
472	BCL6B	red	1293.1	0.019728	1.70492
473	BCL7A	blue	1571.44	0.0191418	1.71802
474	BCL9L	yellow	5557.5	1.6616e-05	4.77947
475	BCLAF1	red	9340.45	0.589215	0.229726
476	BCO2	turquoise	3606.37	0.702477	0.153368
477	BCR	grey	3250.7	0.954684	0.0201404
478	BDH1	turquoise	2178.67	0.706628	0.150809
479	BECN1	blue	3741.28	0.295555	0.529361
480	BET1L	turquoise	2770.7	0.444152	0.352469
481	BEX4	magenta	2962.74	0.208472	0.680952
482	BGN	turquoise	17640.3	0.0933924	1.02969
483	BHLHE40	grey	4962.74	0.936933	0.0282917
484	BHLHE41	yellow	3053.84	0.087193	1.05952
485	BHMT2	blue	832.938	0.0589042	1.22985
486	BICC1	turquoise	1521.95	0.650612	0.186678
487	BICD2	red	4968.95	0.972866	0.0119472
488	BIRC3	blue	970.378	0.0370219	1.43154
489	BIRC6	brown	19313.4	0.307592	0.512025
490	BLCAP	turquoise	5071.48	0.608944	0.215422
491	BMP2K	turquoise	5295.8	0.266565	0.574197
492	BMP5	yellow	694.384	0.000578131	3.23797
493	BMP6	turquoise	632.329	0.0267611	1.5725
494	BMP7	yellow	2735.12	0.0012261	2.91147
495	BMPR1A	pink	5144.99	0.00242953	2.61448
496	BMPR2	blue	21291.9	0.0801991	1.09583
497	BNC2	turquoise	6846.93	0.373448	0.42777
498	BNIP2	red	5137.24	0.370576	0.431123
499	BNIP3	blue	5003.94	0.010508	1.97848
500	BNIP3L	turquoise	6303.59	0.547666	0.261484
501	BOC	turquoise	1186.12	0.658392	0.181515
502	BOD1L	green	7146.88	0.717596	0.14412
503	BOK	pink	698.825	0.229837	0.638579
504	BPTF	blue	14222.5	0.373009	0.42828
505	BRD2	turquoise	7131.02	0.78298	0.10625
506	BRP44	turquoise	5252.62	0.63145	0.199661
507	BRP44L	blue	9515.82	0.0757468	1.12064
508	BRWD1	turquoise	11434.2	0.788762	0.103054
509	BSG	turquoise	56891.4	0.611105	0.213884
510	BTAF1	green	3646.39	0.485468	0.31384
511	BTBD1	blue	14462.5	0.379159	0.421179
512	BTBD2	blue	4095.9	0.438063	0.358463
513	BTBD9	turquoise	4422.76	0.152737	0.816057
514	BTF3	turquoise	8535.85	0.511061	0.291528
515	BTG1	blue	12273.9	0.438622	0.35791
516	BTG2	blue	8224.04	0.0157217	1.8035
517	BTN3A2	grey	1135.12	0.154519	0.811018
518	BTNL9	yellow	2508.9	0.138377	0.858936
519	BTRC	blue	4738.63	0.121546	0.915258
520	BVES	blue	6974.54	0.621914	0.20627
521	BZW1	brown	6675.56	0.712452	0.147245
522	BZW2	turquoise	9926.27	0.95059	0.0220068
523	C10orf10	red	3159.66	0.269615	0.569255
524	C10orf116	pink	1742.07	0.494892	0.30549
525	C10orf26	turquoise	3723.65	0.13564	0.867611
526	C10orf46	grey	6167.02	0.635061	0.197184
527	C10orf54	magenta	2747.29	0.206582	0.684908
528	C10orf58	yellow	3915.31	0.00688715	2.16196
529	C10orf71	blue	14358.6	0.0685869	1.16376
530	C10orf76	turquoise	5235.14	0.788299	0.103309
531	C11orf2	blue	5164.17	0.551103	0.258767
532	C11orf31	grey	2271.76	0.600927	0.221178
533	C11orf58	red	6670.86	0.84546	0.0729071
534	C11orf9	brown	765.646	0.874247	0.0583661
535	C11orf96	brown	1744.19	0.294914	0.530305
536	C12orf23	red	4472.44	0.0610468	1.21434
537	C12orf35	green	4306.53	0.377768	0.422775
538	C12orf5	grey	1208.98	0.851604	0.0697623
539	C12orf51	green	7665.25	0.659521	0.180771
540	C12orf57	turquoise	3327.92	0.158445	0.800122
541	C12orf62	turquoise	2274.88	0.0608249	1.21592
542	C13orf15	green	1557.64	0.0356391	1.44807
543	C13orf30	black	4326.24	0.0436613	1.3599
544	C13orf33	turquoise	857.686	0.339652	0.468965
545	C14orf132	turquoise	928.307	0.422524	0.374148
546	C14orf135	blue	4044.95	0.000444474	3.35215
547	C14orf159	turquoise	10803.5	0.206478	0.685125
548	C14orf166	turquoise	3751.36	0.603461	0.219351
549	C14orf180	turquoise	7192.78	0.109569	0.960313
550	C14orf2	turquoise	4572.25	0.715749	0.145239
551	C14orf37	yellow	2364.86	0.000682971	3.1656
552	C14orf43	brown	5166.44	0.88581	0.0526592
553	C14orf49	brown	1896.13	0.697528	0.156439
554	C15orf17	black	6511.53	0.0101076	1.99535
555	C15orf39	magenta	1138.36	0.963255	0.0162586
556	C15orf52	yellow	5322.03	0.257679	0.58892
557	C15orf59	yellow	1660.78	5.40415e-06	5.26727
558	C16orf45	blue	2823.81	0.0742359	1.12939
559	C16orf58	turquoise	2722.42	0.00678206	2.16864
560	C16orf61	brown	1645.68	0.668483	0.17491
561	C17orf103	turquoise	3015.04	0.307058	0.512779
562	C17orf76-AS1	blue	4847.1	0.0156934	1.80428
563	C18orf1	grey	5336.24	0.676597	0.16967
564	C18orf10	blue	2480.95	0.0678231	1.16862
565	C18orf19	brown	3453.08	0.094021	1.02678
566	C18orf25	turquoise	4946.91	0.734668	0.133909
567	C18orf55	magenta	1987.12	0.813702	0.0895348
568	C19orf47	turquoise	2716.85	0.139339	0.855927
569	C19orf6	black	7374.24	0.135836	0.866986
570	C19orf63	green	4815.95	0.756833	0.121
571	C1orf115	blue	3332.51	0.00225682	2.6465
572	C1orf151	brown	3049.17	0.905619	0.0430543
573	C1orf170	turquoise	4947.4	0.335463	0.474356
574	C1orf183	magenta	4607.23	0.376607	0.424111
575	C1orf198	green	8790.36	0.927331	0.0327655
576	C1orf21	grey	9139.7	0.025372	1.59565
577	C1orf43	blue	9646.93	0.143778	0.842307
578	C1orf9	turquoise	3689.29	0.6151	0.211054
579	C1QA	brown	1482.84	0.841093	0.0751558
580	C1QB	brown	1193.36	0.990151	0.00429873
581	C1QBP	turquoise	3545.47	0.943313	0.0253441
582	C1QC	brown	1680.93	0.83338	0.0791569
583	C1QTNF1	grey	13473.8	0.420802	0.375922
584	C1QTNF7	turquoise	667.975	0.668074	0.175176
585	C1R	turquoise	10188.3	0.908207	0.0418151
586	C1S	turquoise	10497.4	0.786074	0.104536
587	C20orf108	turquoise	3533.38	0.69215	0.1598
588	C20orf177	red	3005.76	0.250391	0.60138
589	C20orf194	blue	5352.3	0.00984937	2.00659
590	C20orf3	pink	2753.98	0.930881	0.0311058
591	C20orf30	green	4163.29	0.255291	0.592964
592	C21orf33	turquoise	7823.39	0.98204	0.0078707
593	C22orf13	turquoise	7378.72	0.500217	0.300842
594	C22orf25	blue	3710.24	0.000372458	3.42892
595	C22orf32	yellow	2290.02	0.00812445	2.09021
596	C2CD2	pink	2023.54	0.705779	0.151331
597	C2orf29	blue	2756	0.187388	0.727258
598	C3	grey	39660	0.661505	0.179467
599	C3orf23	blue	2559.65	0.157667	0.802259
600	C3orf37	turquoise	3356.41	0.469657	0.328219
601	C3orf58	turquoise	1631.46	0.252835	0.597164
602	C3orf64	red	4214.2	0.615302	0.210912
603	C3orf70	brown	1052.18	0.401796	0.395994
604	C4A	blue	1152.46	0.472976	0.325161
605	C4B	yellow	951.32	0.0146663	1.83368
606	C4orf29	blue	720.798	0.00125134	2.90263
607	C5AR1	brown	423.904	0.28891	0.539237
608	C5orf13	grey	2991.92	0.873496	0.0587393
609	C5orf24	green	3938.71	0.118169	0.927495
610	C5orf4	grey	3236.96	0.456872	0.340205
611	C5orf41	turquoise	6266.36	0.285469	0.544441
612	C5orf51	red	3271.77	0.919801	0.0363059
613	C5orf65	turquoise	3623.85	0.491795	0.308216
614	C6	magenta	8401.53	0.43525	0.361261
615	C6orf106	black	11109.6	0.481493	0.31741
616	C6orf125	turquoise	1989.35	0.381405	0.418613
617	C6orf145	turquoise	1352.63	0.847541	0.0718395
618	C6orf62	turquoise	5220.47	0.210655	0.676428
619	C6orf89	yellow	11618.6	0.104243	0.981953
620	C7	turquoise	33956.1	0.565343	0.247688
621	C7orf41	yellow	6299.14	0.00182244	2.73935
622	C7orf42	turquoise	7064.22	0.990339	0.00421626
623	C7orf58	grey	3868.62	0.796806	0.0986472
624	C7orf60	turquoise	2431.44	0.986626	0.00584734
625	C8orf83	blue	1892.38	0.00226328	2.64526
626	C8orf84	brown	589.909	0.78751	0.103744
627	C9orf123	turquoise	2842.82	0.768008	0.114634
628	C9orf125	turquoise	3893.45	0.340033	0.468479
629	C9orf3	brown	3647.18	0.6621	0.179076
630	C9orf5	black	21740.2	0.0818349	1.08706
631	C9orf86	green	5158.26	0.748302	0.125923
632	CA3	pink	355.13	0.690505	0.160833
633	CA4	yellow	819.598	1.63612e-05	4.78618
634	CAB39	turquoise	10131.1	0.414428	0.382551
635	CAB39L	brown	2570.85	0.236569	0.626043
636	CABIN1	red	4689.74	0.334369	0.475774
637	CABLES2	yellow	2036.09	9.31647e-05	4.03075
638	CACNA1C	turquoise	17549.8	0.199036	0.701068
639	CACNA1G	yellow	1779.68	8.87837e-08	7.05167
640	CACNA2D1	blue	5333.37	0.309665	0.509108
641	CACNA2D2	yellow	1434.28	0.00066541	3.17691
642	CACNA2D3	black	1791.09	0.000833928	3.07887
643	CACNB2	yellow	3716.16	0.0165675	1.78074
644	CADM1	turquoise	3064.7	0.660125	0.180374
645	CADM2	black	1858.49	0.0617776	1.20917
646	CADM3	brown	607.518	0.0543709	1.26463
647	CADPS	turquoise	4885.69	0.335198	0.474699
648	CADPS2	grey	1643.09	0.905679	0.0430255
649	CALCOCO1	turquoise	8742.74	0.957845	0.0187047
650	CALCOCO2	magenta	10022	0.969772	0.0133302
651	CALCRL	brown	3200.24	0.468804	0.329009
652	CALD1	brown	20905.6	0.75648	0.121202
653	CALM1	blue	40709.2	0.0122818	1.91074
654	CALM2	blue	17234	0.000131678	3.88049
655	CALM3	blue	11719.1	0.00856609	2.06722
656	CALR	grey	20882.9	0.236217	0.626689
657	CALU	blue	23945.3	0.000801321	3.09619
658	CAMK1D	grey	1902.51	0.395673	0.402664
659	CAMK2A	yellow	2092.65	0.00215351	2.66685
660	CAMK2B	turquoise	11967.9	0.497058	0.303593
661	CAMK2D	turquoise	16535	0.994421	0.00242977
662	CAMK2N1	yellow	1366.13	0.0254937	1.59357
663	CAMKK2	turquoise	2646.01	0.608968	0.215406
664	CAMSAP2	green	7558.97	0.87303	0.0589709
665	CAMTA2	brown	3218.63	0.500117	0.300928
666	CAND2	turquoise	9069.02	0.310704	0.507653
667	CANX	green	35524.1	0.304273	0.516737
668	CAP1	turquoise	4914.81	0.715508	0.145386
669	CAP2	blue	8350.76	0.0200583	1.6977
670	CAPN1	grey	6270.3	0.326899	0.485587
671	CAPN2	yellow	9437.79	0.12742	0.894763
672	CAPN3	yellow	1511.49	0.0136461	1.86499
673	CAPNS1	blue	11493.5	0.205588	0.687002
674	CAPRIN1	blue	11855.5	0.00996274	2.00162
675	CAPZA1	brown	2887.96	0.499772	0.301228
676	CAPZA2	turquoise	13443.1	0.741874	0.12967
677	CAPZB	grey	8554.22	0.169847	0.769941
678	CARD10	red	1514.2	0.786893	0.104084
679	CARD8	turquoise	2275.23	0.457892	0.339237
680	CARNS1	yellow	1993.65	0.211376	0.674945
681	CASC3	turquoise	4527.78	0.83791	0.0768027
682	CASC4	turquoise	6509.84	0.388526	0.41058
683	CASKIN2	blue	3728.33	0.0528753	1.27675
684	CASQ2	turquoise	62419	0.493118	0.307049
685	CAST	blue	40672.9	0.0307826	1.51169
686	CASZ1	brown	6425.24	0.546469	0.262434
687	CAT	green	4900.07	0.894753	0.0482968
688	CAV1	grey	23775.1	0.0509188	1.29312
689	CAV2	grey	9227.4	0.872672	0.0591488
690	CBL	turquoise	4227.75	0.278474	0.555215
691	CBLB	blue	3750.65	0.0881422	1.05482
692	CBX5	green	15435	0.910796	0.0405789
693	CBX6	pink	4730.42	0.466611	0.331045
694	CBX7	turquoise	9031.49	0.924855	0.0339263
695	CCBE1	brown	505.207	0.279213	0.554065
696	CCDC141	blue	16740.7	1.56494e-05	4.8055
697	CCDC144B	green	1404.65	0.476989	0.321492
698	CCDC165	blue	1193.43	1.88355e-05	4.72502
699	CCDC3	brown	2463.6	0.744193	0.128315
700	CCDC47	grey	6688.04	0.779483	0.108193
701	CCDC50	turquoise	6919.42	0.216027	0.665492
702	CCDC6	yellow	4312.85	0.00805664	2.09385
703	CCDC69	green	13646.3	0.603049	0.219648
704	CCDC72	turquoise	2192.74	0.728684	0.137461
705	CCDC8	blue	3703.31	0.0114161	1.94248
706	CCDC80	turquoise	20684.3	0.312953	0.50452
707	CCDC85B	grey	3257.75	0.340287	0.468154
708	CCDC85C	turquoise	2290.22	0.618637	0.208564
709	CCDC88A	blue	5173.34	0.113457	0.945169
710	CCDC93	brown	5102	0.0554813	1.25585
711	CCL2	brown	774.082	0.470803	0.327161
712	CCL21	green	528.329	0.557061	0.254097
713	CCNB1IP1	blue	2198.05	0.327737	0.484474
714	CCND1	blue	19360.7	0.0666365	1.17629
715	CCND2	blue	51918.3	0.0175717	1.75519
716	CCND3	turquoise	3010.23	0.19941	0.700254
717	CCNG1	black	5586	0.219584	0.6584
718	CCNG2	brown	1561.84	0.895837	0.0477708
719	CCNI	blue	20125.7	0.00203108	2.69227
720	CCNL1	blue	1656.57	0.00175148	2.7566
721	CCNL2	green	2520.77	0.731346	0.135877
722	CCNT2	blue	2756.71	0.113698	0.944246
723	CCNY	blue	5396.57	0.00262876	2.58025
724	CCT2	green	2865.31	0.154205	0.811901
725	CCT3	turquoise	6147.31	0.538289	0.268985
726	CCT4	green	5688.61	0.874818	0.0580821
727	CCT5	turquoise	4003.36	0.238128	0.623189
728	CCT6A	turquoise	4547.17	0.807732	0.0927325
729	CCT7	green	8011.72	0.215003	0.667555
730	CCT8	turquoise	5888.62	0.641538	0.192778
731	CD109	grey	6471.69	0.486515	0.312904
732	CD14	brown	1585.11	0.985056	0.00653912
733	CD151	grey	13127.6	0.248527	0.604626
734	CD163	green	2276.9	0.60234	0.220158
735	CD164	green	12302.3	0.40808	0.389255
736	CD209	brown	572.908	0.662069	0.179097
737	CD248	brown	1811.38	0.137957	0.860257
738	CD300LG	grey	1390.98	0.831401	0.0801893
739	CD34	brown	8509.01	0.985929	0.0061545
740	CD36	turquoise	45854.3	0.260253	0.584604
741	CD4	brown	906.046	0.836955	0.077298
742	CD44	brown	4766.23	0.809714	0.0916682
743	CD46	black	8071.19	0.193928	0.712359
744	CD47	yellow	7276.96	0.0270498	1.56784
745	CD59	blue	32966.2	0.658254	0.181607
746	CD63	grey	25881.9	0.0589534	1.22949
747	CD68	brown	1005.82	0.905956	0.0428929
748	CD74	brown	16549.4	0.558416	0.253042
749	CD81	yellow	36461.1	0.0169406	1.77107
750	CD82	yellow	1244.56	0.0154639	1.81068
751	CD84	brown	622.147	0.545626	0.263105
752	CD9	turquoise	3331.29	0.344056	0.463371
753	CD93	magenta	12917	0.404148	0.39346
754	CD97	turquoise	3184.27	0.827201	0.082389
755	CD99L2	turquoise	6777.1	0.179471	0.746005
756	CDC123	red	2679.76	0.848196	0.0715036
757	CDC14B	blue	3064.79	0.00614511	2.21147
758	CDC16	black	2883.68	0.0819091	1.08667
759	CDC27	blue	6424.56	0.37039	0.43134
760	CDC37L1	magenta	2418.16	0.83114	0.080326
761	CDC42	yellow	8368.34	0.101471	0.993657
762	CDC42BPA	grey	10898.1	0.967252	0.0144605
763	CDC42BPB	blue	13303.9	0.0458692	1.33848
764	CDC42EP3	turquoise	5075.94	0.93322	0.0300162
765	CDC42EP4	red	3325.24	0.027723	1.55716
766	CDC42SE1	turquoise	2488.2	0.73729	0.132362
767	CDC73	turquoise	5194.88	0.556312	0.254682
768	CDCA7L	grey	3232.13	0.810965	0.0909977
769	CDH11	turquoise	1705.66	0.76791	0.11469
770	CDH13	green	9163.53	0.170903	0.767251
771	CDH19	turquoise	3493.76	0.868775	0.0610927
772	CDH2	blue	29325.1	0.00860643	2.06518
773	CDH5	grey	7513.07	0.904362	0.0436578
774	CDH6	magenta	1415.39	0.311002	0.507237
775	CDIPT	turquoise	4994.46	0.506405	0.295502
776	CDK14	grey	3520.64	0.551788	0.258227
777	CDK16	brown	5871.56	0.961119	0.0172228
778	CDK18	turquoise	11666	0.801016	0.096359
779	CDK5RAP2	turquoise	5590.7	0.422665	0.374004
780	CDK6	grey	4087.87	0.745015	0.127835
781	CDKN1A	brown	2206.07	0.193529	0.713255
782	CDKN1B	green	4528.78	0.846246	0.0725034
783	CDKN1C	grey	2127.38	0.31456	0.502296
784	CDON	blue	2925.64	0.0238488	1.62253
785	CDS2	red	19615.8	0.916923	0.0376672
786	CDV3	red	10155.5	0.157246	0.80342
787	CEBPA	pink	750.415	0.386475	0.412879
788	CEBPB	turquoise	2813.23	0.0293196	1.53284
789	CEBPD	brown	3379.32	0.0746548	1.12694
790	CECR1	grey	5023.43	0.260489	0.58421
791	CELF1	turquoise	8415.95	0.300183	0.522613
792	CELF2	blue	11649.2	0.0581225	1.23566
793	CELSR1	yellow	4417.46	0.0199274	1.70055
794	CELSR2	yellow	10833.9	0.000316009	3.5003
795	CENPB	pink	6005.35	0.469903	0.327991
796	CENPN	brown	1073.33	0.651577	0.186034
797	CEP192	turquoise	7559.46	0.149196	0.826242
798	CEP350	brown	9836.92	0.574129	0.24099
799	CEP68	yellow	4404.61	5.33916e-05	4.27253
800	CEP85	blue	3667.72	0.043967	1.35687
801	CERCAM	turquoise	1575.28	0.971284	0.0126538
802	CERK	turquoise	7524.91	0.245961	0.609134
803	CERS2	yellow	3528.04	0.00775006	2.11069
804	CERS6	turquoise	11910.6	0.757146	0.12082
805	CES1	grey	2601.32	0.0203636	1.69115
806	CES2	blue	3601.87	5.71128e-08	7.24327
807	CFB	red	1629.8	0.686701	0.163232
808	CFD	brown	7816.45	0.624516	0.204457
809	CFH	turquoise	12438.6	0.13901	0.856954
810	CFI	grey	1007.61	0.939787	0.0269707
811	CFL1	pink	8595.24	0.270428	0.567948
812	CFL2	turquoise	15981.8	0.887584	0.0517904
813	CFLAR	green	23011.9	0.276481	0.558335
814	CGNL1	turquoise	5820.85	0.581339	0.23557
815	CHCHD10	turquoise	8500.59	0.739074	0.131312
816	CHCHD2	turquoise	9321.94	0.491335	0.308622
817	CHCHD3	turquoise	5300.79	0.588049	0.230586
818	CHD2	green	7416.64	0.408844	0.388442
819	CHD3	turquoise	3986.96	0.323106	0.490654
820	CHD4	grey	18943	0.896764	0.0473216
821	CHD6	brown	8317.97	0.577297	0.238601
822	CHD7	yellow	5209.78	0.335597	0.474182
823	CHD9	grey	10446.8	0.0628183	1.20191
824	CHGB	yellow	2799.06	0.000315003	3.50169
825	CHL1	blue	7266.72	0.0290976	1.53614
826	CHMP1B	red	3521.31	0.789273	0.102773
827	CHMP4B	blue	3921.82	0.0593439	1.22662
828	CHORDC1	turquoise	1643.22	0.251494	0.599472
829	CHP	blue	11302.2	0.37809	0.422405
830	CHPF	grey	11285.6	0.168403	0.773649
831	CHPF2	black	2844.3	0.0310583	1.50782
832	CHPT1	turquoise	5531.61	0.75487	0.122128
833	CHRDL1	pink	1890.9	0.821902	0.0851801
834	CHRM2	turquoise	10851.7	0.436873	0.359645
835	CHRNE	green	11231.5	0.541941	0.266048
836	CHST15	turquoise	1108.44	0.963921	0.0159583
837	CHST3	grey	5089.84	0.476625	0.321823
838	CHST6	turquoise	777.771	0.458467	0.338692
839	CHST7	grey	1445.7	0.447888	0.348831
840	CHSY1	turquoise	2771.21	0.623901	0.204884
841	CHTOP	black	3466.24	0.275624	0.559683
842	CHURC1	brown	2993.12	0.434356	0.362154
843	CIB2	black	1841.85	0.0541176	1.26666
844	CIC	red	4067.27	0.243786	0.612991
845	CIDEC	pink	519.999	0.157479	0.802778
846	CILP	turquoise	2745.16	0.163934	0.785331
847	CIRBP	grey	12997.7	0.718454	0.143601
848	CISD1	turquoise	3289.41	0.990812	0.00400865
849	CISH	blue	432.395	3.14183e-07	6.50282
850	CITED2	grey	6607.98	0.0906287	1.04273
851	CKAP2	turquoise	1075.41	0.537334	0.269756
852	CKAP4	blue	5184.91	0.000175986	3.75452
853	CKAP5	turquoise	9127.58	0.14469	0.839561
854	CKB	turquoise	15395.5	0.448633	0.348108
855	CKM	turquoise	163187	0.223597	0.650534
856	CKMT2	turquoise	30973.2	0.820227	0.0860658
857	CLASP1	turquoise	14004.2	0.468413	0.329371
858	CLASP2	turquoise	9373.59	0.434504	0.362006
859	CLCN3	red	7044.03	0.950131	0.0222167
860	CLCN4	turquoise	6087.62	0.597347	0.223773
861	CLDN1	turquoise	567.596	0.138617	0.858184
862	CLDN11	green	717.461	0.290071	0.537495
863	CLDN12	brown	2936.46	0.94307	0.0254563
864	CLDN18	brown	4818.95	0.211265	0.675172
865	CLDN5	red	2212.34	0.0551291	1.25862
866	CLEC14A	yellow	3571.25	0.0626946	1.20277
867	CLEC3B	yellow	2346.29	0.316791	0.499227
868	CLGN	black	7995.06	0.0379755	1.4205
869	CLIC1	pink	3329.99	0.795684	0.0992592
870	CLIC4	grey	28190.7	0.770432	0.113265
871	CLIC5	turquoise	22910.8	0.410016	0.387199
872	CLINT1	red	5687.68	0.628141	0.201943
873	CLIP1	turquoise	11153	0.710862	0.148215
874	CLIP4	turquoise	9779.1	0.602887	0.219764
875	CLK1	yellow	3090.77	0.0168207	1.77416
876	CLMN	red	2400.73	0.530224	0.27554
877	CLMP	pink	757.883	0.410357	0.386838
878	CLOCK	blue	3997.95	0.274861	0.560888
879	CLPTM1	turquoise	5733.62	0.482501	0.316501
880	CLPX	turquoise	3728.63	0.969083	0.0136391
881	CLSTN1	brown	11463.2	0.796155	0.0990024
882	CLSTN2	turquoise	4036.94	0.541172	0.266665
883	CLTB	turquoise	4463.4	0.166012	0.779862
884	CLTC	blue	26616.2	0.00085536	3.06785
885	CLTCL1	yellow	3446.93	0.0050185	2.29943
886	CLU	turquoise	9807.31	0.925224	0.0337531
887	CMBL	black	2913.34	0.0380893	1.4192
888	CMIP	black	1909.5	0.182324	0.739157
889	CMKLR1	turquoise	1096.16	0.243496	0.613508
890	CMPK1	yellow	6129.92	0.232782	0.63305
891	CMTM6	turquoise	2026.68	0.645451	0.190137
892	CMYA5	blue	295031	1.62078e-05	4.79028
893	CNBP	turquoise	23190.4	0.918672	0.0368397
894	CNDP2	blue	3437.47	0.0980214	1.00868
895	CNKSR3	grey	1495.63	0.036594	1.43659
896	CNN1	yellow	3756.2	0.00986377	2.00596
897	CNN2	grey	3666.18	0.242067	0.616065
898	CNN3	turquoise	5827.33	0.686901	0.163106
899	CNNM4	yellow	2356.62	0.0392746	1.40589
900	CNOT1	blue	14446	0.210079	0.677617
901	CNOT6L	turquoise	4556.97	0.56354	0.249075
902	CNOT7	green	4302.2	0.782994	0.106242
903	CNP	pink	3107.72	0.170012	0.76952
904	CNTFR	blue	904.509	0.00832887	2.07941
905	CNTNAP3	green	1265.41	0.830602	0.0806071
906	CNTNAP3B	green	632.384	0.616203	0.210276
907	COBLL1	brown	1994.3	0.825331	0.0833719
908	COCH	brown	272.774	0.0565943	1.24723
909	COG2	pink	2808.82	0.307135	0.51267
910	COG5	black	5967.41	0.00776317	2.10996
911	COG6	brown	2733.29	0.491701	0.308299
912	COL12A1	turquoise	10945	0.231006	0.636377
913	COL14A1	turquoise	11971.6	0.336273	0.473307
914	COL15A1	magenta	18698.1	0.792997	0.100728
915	COL16A1	turquoise	3058.22	0.530756	0.275105
916	COL18A1	turquoise	13394	0.731954	0.135516
917	COL1A1	turquoise	44158.6	0.472747	0.325372
918	COL1A2	turquoise	73182.2	0.713105	0.146847
919	COL21A1	blue	1802.89	2.06097e-05	4.68593
920	COL24A1	turquoise	778.249	0.352489	0.452855
921	COL27A1	green	858.601	0.204688	0.688907
922	COL28A1	brown	639.718	0.0365085	1.43761
923	COL3A1	turquoise	44092.4	0.517966	0.285699
924	COL4A1	magenta	22728.7	0.92631	0.0332435
925	COL4A2	magenta	24446.4	0.892612	0.0493374
926	COL4A3	green	1683.5	0.79523	0.099507
927	COL4A3BP	blue	3737.01	0.0072025	2.14252
928	COL4A4	turquoise	3227.33	0.431694	0.364824
929	COL4A5	yellow	5491.44	0.00172001	2.76447
930	COL4A6	black	4443.9	0.00618892	2.20839
931	COL5A1	turquoise	9376.6	0.23626	0.626609
932	COL5A2	turquoise	4302.75	0.536496	0.270433
933	COL5A3	turquoise	1977.07	0.509197	0.293114
934	COL6A1	turquoise	24607.2	0.70527	0.151645
935	COL6A2	turquoise	33764.9	0.364931	0.437789
936	COL6A3	turquoise	25698.4	0.824188	0.0839738
937	COL6A6	turquoise	1772.54	0.845111	0.0730863
938	COL8A1	turquoise	2834	0.13686	0.863725
939	COLEC12	brown	2333.08	0.703848	0.152521
940	COLQ	blue	2511.04	1.11261e-05	4.95366
941	COMP	yellow	1448.67	0.0441321	1.35525
942	COPA	blue	16813.7	0.000744279	3.12826
943	COPB1	blue	6569.29	0.252081	0.598459
944	COPB2	blue	6702.48	0.0230077	1.63813
945	COPG	blue	8410.21	0.00419268	2.37751
946	COPS2	red	5243.7	0.600053	0.22181
947	COPS4	turquoise	2797.65	0.937318	0.0281128
948	COPS5	turquoise	4223.17	0.0692173	1.15979
949	COPS6	turquoise	3234.81	0.306084	0.514159
950	COPS8	turquoise	3984.29	0.735907	0.133177
951	COQ10A	turquoise	3604.44	0.955976	0.0195532
952	COQ10B	blue	2108.19	0.0281295	1.55084
953	COQ7	black	2019.86	0.445511	0.351141
954	COQ9	turquoise	4492.48	0.492585	0.307519
955	CORIN	black	29819.5	0.137117	0.862909
956	CORO1C	brown	5208.72	0.232863	0.6329
957	CORO6	yellow	4245.23	0.085625	1.0674
958	COTL1	brown	902.078	0.755951	0.121507
959	COX10	blue	2383.27	0.0221771	1.65409
960	COX4I1	turquoise	22883	0.613563	0.212141
961	COX5A	turquoise	13145.1	0.685091	0.164252
962	COX5B	turquoise	17130.3	0.204122	0.690111
963	COX6A2	turquoise	10784.1	0.978351	0.0095052
964	COX6B1	turquoise	11276.6	0.328816	0.483047
965	COX6C	turquoise	9389.05	0.340994	0.467253
966	COX7A1	brown	16756.9	0.902093	0.0447485
967	COX7A2	blue	5800.52	0.0740683	1.13037
968	COX7A2L	turquoise	3444.32	0.738603	0.131589
969	COX7B	turquoise	8798.88	0.241885	0.616392
970	COX7C	turquoise	19539.4	0.538915	0.268479
971	COX8A	turquoise	11560.4	0.284364	0.546125
972	CP	yellow	724.57	0.243241	0.613963
973	CPAMD8	brown	1290.91	0.124542	0.904685
974	CPD	pink	8311.3	0.900861	0.0453424
975	CPE	brown	7180.83	0.199539	0.699972
976	CPEB2	turquoise	3784.21	0.921973	0.0352818
977	CPEB3	black	3207.03	0.245973	0.609113
978	CPEB4	brown	16580.5	0.601487	0.220774
979	CPLX3	blue	1064.24	0.007302	2.13656
980	CPM	brown	1183.72	0.306451	0.513639
981	CPNE1	turquoise	1997.43	0.94289	0.0255388
982	CPNE3	red	10318	0.165782	0.780462
983	CPNE4	yellow	542.839	0.385372	0.41412
984	CPNE5	turquoise	5606.34	0.0972164	1.01226
985	CPNE8	turquoise	2257.39	0.667251	0.175711
986	CPSF1	grey	2799.96	0.978042	0.00964269
987	CPSF2	green	4053.09	0.726484	0.138774
988	CPSF6	turquoise	4255.96	0.336507	0.473006
989	CPT1A	grey	7907.13	0.656592	0.182704
990	CPT2	blue	2294.99	0.096238	1.01665
991	CPXM2	brown	1747.29	0.509786	0.292612
992	CRAT	pink	4835.43	0.750293	0.124769
993	CREB3L2	brown	9292.96	0.383608	0.416113
994	CREBBP	grey	10077.8	0.035119	1.45446
995	CREBL2	yellow	3155.57	0.161954	0.79061
996	CREBZF	yellow	2654.79	0.0245604	1.60976
997	CREG1	green	5525.53	0.714348	0.14609
998	CRELD1	yellow	3192.21	0.267108	0.573314
999	CRIM1	yellow	9517.24	0.159423	0.797449
1000	CRIP1	brown	1980.38	0.896446	0.0474759
1001	CRIP2	black	35900	0.251673	0.599163
1002	CRISPLD1	turquoise	801.072	0.826189	0.0829205
1003	CRISPLD2	blue	3770.89	0.0257703	1.58888
1004	CRKL	turquoise	8664.5	0.998872	0.000489961
1005	CRLF1	yellow	702.702	0.0395729	1.4026
1006	CRLS1	turquoise	4468.64	0.949376	0.0225619
1007	CROCC	red	1063.8	0.021948	1.65861
1008	CRTAP	brown	8461.73	0.979329	0.00907148
1009	CRY2	brown	12014.2	0.143678	0.84261
1010	CRYAB	turquoise	67207.5	0.240504	0.618877
1011	CRYBG3	blue	7999.23	0.625184	0.203992
1012	CRYM	brown	4463.29	0.117496	0.929978
1013	CRYZ	turquoise	1782.77	0.433955	0.362555
1014	CS	turquoise	33764.9	0.429856	0.366677
1015	CSDA	blue	19019	0.153169	0.81483
1016	CSDC2	green	10684.8	0.00258734	2.58715
1017	CSDE1	blue	63022.8	0.138816	0.857562
1018	CSF1	turquoise	1746.07	0.544332	0.264136
1019	CSF1R	brown	2877.54	0.835309	0.0781529
1020	CSF3R	turquoise	330.422	0.750411	0.124701
1021	CSGALNACT1	yellow	7089.6	0.0317943	1.49765
1022	CSK	blue	3166	0.1037	0.984222
1023	CSNK1A1	turquoise	16851	0.631889	0.199359
1024	CSNK1E	brown	4547.59	0.741773	0.129729
1025	CSNK2A1	turquoise	6153.47	0.260142	0.584789
1026	CSPG4	grey	5836.93	0.260847	0.583614
1027	CSRNP1	brown	2023.84	0.158565	0.799792
1028	CSRP1	brown	5366.68	0.354381	0.45053
1029	CSRP3	blue	38889.1	0.00375198	2.42574
1030	CST3	brown	18188.2	0.191939	0.716836
1031	CTBP1	turquoise	6664.12	0.586315	0.231869
1032	CTDNEP1	turquoise	4470.22	0.346471	0.460334
1033	CTDSP2	brown	12802.2	0.967491	0.0143531
1034	CTDSPL	yellow	7449.8	0.0758059	1.1203
1035	CTGF	turquoise	13577.6	0.448482	0.348255
1036	CTIF	blue	3895.63	0.331653	0.479316
1037	CTNNA1	blue	28217.7	0.287822	0.540876
1038	CTNNA3	turquoise	5932.64	0.617526	0.209345
1039	CTNNAL1	turquoise	7454.85	0.368505	0.433556
1040	CTNNB1	yellow	17623.9	0.0131284	1.88179
1041	CTNNBIP1	yellow	3147.49	4.91951e-05	4.30808
1042	CTNND2	blue	1595.32	0.00777008	2.10957
1043	CTSA	grey	6018.81	0.822115	0.0850677
1044	CTSB	blue	36316.5	2.99254e-05	4.52396
1045	CTSC	brown	1551.3	0.433412	0.363099
1046	CTSD	blue	39291.5	0.000157191	3.80357
1047	CTSF	blue	6586.36	0.613142	0.212439
1048	CTSH	red	2000.4	0.41643	0.380458
1049	CTSK	green	1637.82	0.293341	0.532628
1050	CTSO	turquoise	1863.36	0.869762	0.0605994
1051	CTSS	brown	1248.3	0.968873	0.013733
1052	CTSZ	yellow	4921.44	0.0283912	1.54682
1053	CTTN	black	6162.15	0.322843	0.491009
1054	CUL3	turquoise	5534.67	0.79256	0.100968
1055	CUL4A	black	13061.1	0.0157455	1.80284
1056	CUL4B	turquoise	4097.94	0.48634	0.31306
1057	CUL5	turquoise	5827.5	0.727838	0.137965
1058	CUX1	turquoise	15498.5	0.75218	0.123678
1059	CX3CL1	brown	1970.08	0.0154494	1.81109
1060	CXADR	turquoise	2855.97	0.665948	0.17656
1061	CXCL12	yellow	12310.6	0.00154729	2.81043
1062	CXCL2	brown	571.444	0.504307	0.297305
1063	CXCR7	brown	1383.63	0.779031	0.108446
1064	CXorf36	red	2250.63	0.840416	0.0755057
1065	CXXC5	red	2260.53	0.756289	0.121312
1066	CYB561	blue	1781.85	0.0142826	1.84519
1067	CYB5R1	blue	4481.89	2.04272e-06	5.68979
1068	CYB5R3	turquoise	16782.4	0.604234	0.218795
1069	CYBA	turquoise	1269.12	0.0258057	1.58828
1070	CYBB	brown	1948.37	0.907047	0.0423701
1071	CYBRD1	turquoise	17451.8	0.582351	0.234815
1072	CYC1	turquoise	13069.5	0.270439	0.567931
1073	CYCS	turquoise	25729.5	0.936591	0.0284501
1074	CYFIP1	turquoise	4102.25	0.698945	0.155557
1075	CYFIP2	yellow	3463.98	0.120638	0.918515
1076	CYGB	turquoise	2681.38	0.76509	0.116287
1077	CYLD	yellow	4794.19	0.00496479	2.3041
1078	CYP1B1	brown	3388.18	0.411088	0.386066
1079	CYP26B1	yellow	1336.02	0.00421356	2.37535
1080	CYP2J2	blue	5070.1	0.0368099	1.43404
1081	CYP4V2	yellow	3426.46	0.0627176	1.20261
1082	CYP51A1	grey	3677.25	0.0383615	1.4161
1083	CYR61	brown	5207.82	0.0461434	1.33589
1084	CYTH1	green	2218.56	0.0670541	1.17357
1085	CYTH3	turquoise	4430.06	0.559975	0.251831
1086	DAAM1	blue	6614.82	0.193437	0.71346
1087	DAAM2	turquoise	2525.24	0.169775	0.770127
1088	DAB2	brown	4194.83	0.970616	0.0129525
1089	DAB2IP	grey	7214.64	0.673539	0.171637
1090	DACT3	red	1922.21	0.435666	0.360846
1091	DAG1	turquoise	16905.6	0.0772679	1.112
1092	DAP	yellow	3807.89	0.000804809	3.09431
1093	DAP3	turquoise	4068.16	0.7818	0.106905
1094	DAPK1	turquoise	1512.77	0.31609	0.50019
1095	DAPK2	yellow	4689.72	0.171445	0.765875
1096	DAPK3	blue	3485.32	0.0789799	1.10248
1097	DARC	red	955.544	0.5356	0.27116
1098	DARS	red	4315.11	0.667224	0.175728
1099	DAZAP2	blue	9675.21	0.0121217	1.91644
1100	DBI	turquoise	2354.99	0.217148	0.663245
1101	DBN1	brown	1921.29	0.558324	0.253114
1102	DBP	grey	1117.04	0.430889	0.365635
1103	DBT	turquoise	5908.12	0.679767	0.16764
1104	DCAF11	turquoise	4484.17	0.835597	0.0780032
1105	DCAF5	turquoise	6356.88	0.346231	0.460634
1106	DCAF6	turquoise	15509	0.674473	0.171035
1107	DCAF7	turquoise	7053.07	0.516395	0.287018
1108	DCAF8	turquoise	8121.62	0.721873	0.141539
1109	DCBLD2	green	11126.4	0.232588	0.633412
1110	DCHS1	red	6627.09	0.381071	0.418994
1111	DCLK1	brown	2190.9	0.391711	0.407034
1112	DCN	turquoise	64661.7	0.54893	0.260483
1113	DCTN1	blue	10693.3	0.0368754	1.43326
1114	DCTN4	red	6037.38	0.79377	0.100305
1115	DCUN1D2	turquoise	7077.17	0.931287	0.0309165
1116	DCXR	turquoise	2589.99	0.754187	0.122521
1117	DDAH1	yellow	1772.59	0.0262112	1.58151
1118	DDAH2	magenta	1789.71	0.436827	0.359691
1119	DDB1	turquoise	13819	0.515126	0.288087
1120	DDHD2	blue	4835.63	0.490626	0.309249
1121	DDIT4	red	3497.78	0.0812258	1.09031
1122	DDIT4L	pink	678.085	2.91604e-05	4.53521
1123	DDR1	yellow	5698.89	0.17572	0.755178
1124	DDR2	brown	6235.91	0.773173	0.111723
1125	DDX1	blue	9230.26	0.174456	0.758313
1126	DDX11	blue	409.42	0.0969317	1.01353
1127	DDX17	green	22560.5	0.534249	0.272256
1128	DDX18	blue	3321.42	0.000584616	3.23313
1129	DDX24	turquoise	14149.9	0.522874	0.281603
1130	DDX3X	grey	16948.9	0.833569	0.0790585
1131	DDX5	blue	18502	0.104222	0.982043
1132	DDX6	red	27297.1	0.468789	0.329022
1133	DDX60L	grey	1388.72	0.0769195	1.11396
1134	DECR1	turquoise	8150.71	0.641734	0.192645
1135	DEGS1	yellow	3378.86	0.000854578	3.06825
1136	DEK	red	6430.78	0.768644	0.114275
1137	DENND1B	turquoise	3505.66	0.319241	0.495881
1138	DENND2A	blue	1555.09	0.0118118	1.92769
1139	DENND3	green	1684.84	0.428808	0.367737
1140	DENND4A	grey	3921.26	0.485959	0.3134
1141	DENND4B	yellow	3890.78	0.350956	0.454747
1142	DENND4C	brown	8217.76	0.695015	0.158006
1143	DENND5A	blue	10021.2	0.208676	0.680527
1144	DENND5B	turquoise	8068.09	0.682946	0.165613
1145	DES	turquoise	337173	0.258423	0.587669
1146	DEXI	yellow	3109.01	0.0463383	1.33406
1147	DGAT2	pink	813.588	0.109935	0.958864
1148	DGCR2	turquoise	6443.32	0.108115	0.966114
1149	DGKB	blue	440.559	1.39899e-06	5.85419
1150	DGKD	grey	4839.22	0.388397	0.410724
1151	DGKG	turquoise	3634.69	0.553278	0.257057
1152	DGKI	blue	2087.54	0.000160346	3.79494
1153	DGKZ	pink	6967.2	0.091524	1.03847
1154	DHCR24	grey	2123.8	0.00756667	2.1211
1155	DHCR7	black	2260.35	0.0405082	1.39246
1156	DHFR	brown	786.473	0.672901	0.172049
1157	DHRS3	yellow	3281.43	0.0581648	1.23534
1158	DHRS7C	black	5541.1	0.394325	0.404145
1159	DHRS9	blue	2282.62	0.0283525	1.54741
1160	DHTKD1	turquoise	3588.11	0.685479	0.164006
1161	DHX30	turquoise	4933.77	0.159056	0.798451
1162	DHX32	turquoise	3568.59	0.138957	0.857119
1163	DHX9	green	7077.15	0.578844	0.237438
1164	DIAPH1	yellow	3324.15	0.0173418	1.76091
1165	DICER1	green	7255.72	0.581657	0.235333
1166	DIO2	grey	742.623	0.981158	0.00826091
1167	DIP2A	green	5592.73	0.502302	0.299035
1168	DIP2B	yellow	3826.84	0.023672	1.62576
1169	DIP2C	brown	7145.56	0.0353587	1.4515
1170	DIRAS1	blue	9342.88	0.0018799	2.72586
1171	DIRAS3	green	524.254	0.592911	0.22701
1172	DIRC2	yellow	2222.19	0.000141072	3.85056
1173	DIS3L	grey	3534.49	0.952013	0.0213573
1174	DIXDC1	red	7561.79	0.628975	0.201367
1175	DKK3	blue	201615	0.000527264	3.27797
1176	DLAT	turquoise	10227.4	0.768009	0.114634
1177	DLC1	pink	7025.92	0.807716	0.0927412
1178	DLD	brown	10759.1	0.236885	0.625462
1179	DLG1	blue	4115.26	0.000191011	3.71894
1180	DLG2	yellow	1144.26	0.0138964	1.8571
1181	DLG5	turquoise	2859.74	0.963557	0.0161227
1182	DLGAP4	blue	5109.89	0.0850946	1.0701
1183	DLL1	blue	2020.9	2.82835e-06	5.54847
1184	DLL4	grey	1722.97	0.997146	0.00124106
1185	DLST	turquoise	10023.3	0.9551	0.0199513
1186	DMD	turquoise	63562.5	0.609406	0.215094
1187	DMPK	turquoise	17987.9	0.38064	0.419486
1188	DMXL1	brown	7496.54	0.124062	0.90636
1189	DMXL2	yellow	2823.45	0.373679	0.427502
1190	DNAJA1	turquoise	3517.48	0.492838	0.307296
1191	DNAJA2	turquoise	6695.63	0.737762	0.132084
1192	DNAJA3	turquoise	3848.53	0.961444	0.017076
1193	DNAJA4	blue	9930.63	0.000578505	3.23769
1194	DNAJB1	blue	3380.36	0.00485003	2.31426
1195	DNAJB4	blue	5223.67	0.123604	0.907968
1196	DNAJB5	turquoise	3081.78	0.122595	0.911526
1197	DNAJB6	blue	10925.8	0.39967	0.398298
1198	DNAJB9	green	3941.94	0.641713	0.192659
1199	DNAJC10	grey	5203.51	0.697458	0.156482
1200	DNAJC11	turquoise	4624.42	0.734715	0.133881
1201	DNAJC13	yellow	7347.62	0.000300063	3.52279
1202	DNAJC15	turquoise	2091.08	0.87848	0.0562683
1203	DNAJC21	turquoise	4733.26	0.20723	0.683548
1204	DNAJC3	green	7010.29	0.560653	0.251306
1205	DNAJC5	turquoise	7633.72	0.436266	0.360249
1206	DNAJC6	turquoise	3309.54	0.84845	0.0713735
1207	DNASE1L1	turquoise	2801.24	0.290487	0.536874
1208	DNER	blue	2325.55	0.224648	0.648497
1209	DNM1L	turquoise	6980.02	0.862528	0.064227
1210	DNM2	turquoise	10063.1	0.396713	0.401524
1211	DOCK1	turquoise	5529.54	0.145257	0.837863
1212	DOCK11	brown	1658.05	0.477688	0.320855
1213	DOCK2	brown	736.355	0.683167	0.165473
1214	DOCK4	red	3242.74	0.608706	0.215592
1215	DOCK5	yellow	2598.12	0.0699463	1.15524
1216	DOCK6	red	3775.38	0.340291	0.46815
1217	DOCK7	brown	2556.52	0.783686	0.105858
1218	DOCK8	turquoise	1116.41	0.231087	0.636225
1219	DOCK9	turquoise	7670.67	0.61456	0.211435
1220	DOK6	yellow	2476.53	0.010542	1.97708
1221	DOK7	blue	2164.15	0.00528478	2.27697
1222	DOPEY1	turquoise	3773.46	0.929241	0.0318718
1223	DPF3	turquoise	1863.36	0.83463	0.0785063
1224	DPP7	brown	5636.16	0.715973	0.145104
1225	DPP8	blue	3888.6	0.229074	0.640025
1226	DPP9	brown	3381.11	0.346437	0.460376
1227	DPT	turquoise	6566.22	0.565663	0.247442
1228	DPY19L1	green	2982.15	0.445427	0.351224
1229	DPY19L2	turquoise	4701.11	0.783694	0.105854
1230	DPY19L2P1	brown	2475.48	0.576715	0.239039
1231	DPY19L4	blue	3953.21	0.0669915	1.17398
1232	DPYD	turquoise	2242.11	0.991261	0.00381208
1233	DPYSL2	turquoise	28053.9	0.627648	0.202284
1234	DPYSL3	turquoise	10452.5	0.787193	0.103919
1235	DPYSL4	blue	786.124	0.0012458	2.90455
1236	DR1	green	3843.43	0.868433	0.0612636
1237	DSC1	magenta	12122	0.563239	0.249307
1238	DSC2	black	3368.73	0.335566	0.474222
1239	DSCR3	blue	2911.55	0.00346939	2.45975
1240	DSE	turquoise	2083.39	0.666604	0.176132
1241	DSEL	turquoise	1816.59	0.768386	0.11442
1242	DSG2	turquoise	12201.9	0.360111	0.443563
1243	DSP	black	93773.9	0.231567	0.635324
1244	DST	turquoise	90392.6	0.549195	0.260273
1245	DSTN	turquoise	26511.2	0.696619	0.157005
1246	DTNA	turquoise	8573.2	0.940684	0.0265561
1247	DUSP1	brown	9903.95	0.244999	0.610836
1248	DUSP26	turquoise	1804.09	0.389572	0.409413
1249	DUSP27	turquoise	10888.4	0.739988	0.130775
1250	DUSP3	blue	21151.8	0.000651849	3.18585
1251	DUSP6	grey	2823.53	0.462813	0.334594
1252	DUSP7	red	2810.61	0.107079	0.970296
1253	DVL1	turquoise	3674.18	0.712299	0.147338
1254	DVL3	blue	6287	0.0021084	2.67605
1255	DYNC1H1	blue	73447.3	0.106703	0.971822
1256	DYNC1I1	red	2302.2	0.0607901	1.21617
1257	DYNC1LI1	turquoise	3120.62	0.980118	0.00872165
1258	DYNC1LI2	yellow	10020.2	0.00396136	2.40216
1259	DYNLL2	turquoise	6388.36	0.505936	0.295904
1260	DYRK1A	turquoise	9949.31	0.74949	0.125234
1261	DYRK2	brown	8979.95	0.872733	0.0591187
1262	DYSF	turquoise	10861.3	0.339218	0.469521
1263	DZIP3	blue	3661.62	0.0424309	1.37232
1264	EBF1	brown	2688.38	0.0470286	1.32764
1265	EBF3	turquoise	1415.67	0.211898	0.673873
1266	ECE1	grey	11494.4	0.149171	0.826315
1267	ECH1	turquoise	11444.6	0.644208	0.190974
1268	ECHDC2	yellow	2116.01	0.0365799	1.43676
1269	ECHDC3	turquoise	2275.9	0.937399	0.0280753
1270	ECHS1	turquoise	6803.78	0.456522	0.340538
1271	ECI1	turquoise	3910.31	0.122593	0.911536
1272	ECI2	turquoise	4638.14	0.606234	0.217359
1273	ECM1	turquoise	2514.35	0.54829	0.26099
1274	ECM2	turquoise	2349.44	0.835324	0.0781448
1275	ECSIT	turquoise	3843.73	0.409087	0.388185
1276	EDA	yellow	2131.51	0.00197156	2.70519
1277	EDC4	grey	2929.07	0.782328	0.106611
1278	EDEM1	turquoise	2386.59	0.179735	0.745367
1279	EDIL3	turquoise	1526.36	0.68919	0.161661
1280	EDNRA	turquoise	7779.67	0.919532	0.0364332
1281	EDNRB	turquoise	2952.03	0.0270074	1.56852
1282	EEA1	blue	5828.35	0.00211622	2.67444
1283	EEF1A1	blue	293620	0.00230709	2.63694
1284	EEF1A2	brown	40854.9	0.768755	0.114212
1285	EEF1B2	yellow	6278.19	0.00178481	2.74841
1286	EEF1D	turquoise	12109.9	0.608999	0.215384
1287	EEF1G	blue	34939.8	0.049216	1.30789
1288	EEF2	blue	141424	0.362258	0.440982
1289	EEF2K	yellow	7010.93	0.00163611	2.78619
1290	EFCAB2	yellow	839.601	0.119878	0.921261
1291	EFEMP1	turquoise	7937.77	0.152751	0.816017
1292	EFEMP2	grey	5552.49	0.746548	0.126942
1293	EFHA1	turquoise	3042.2	0.998683	0.000572422
1294	EFHD1	grey	1702.13	0.0533417	1.27293
1295	EFNA5	yellow	2733.22	0.114888	0.939726
1296	EFNB1	brown	1966.77	0.891659	0.049801
1297	EFNB2	grey	2371.79	0.0294277	1.53124
1298	EFR3A	turquoise	9009.41	0.547906	0.261294
1299	EFR3B	grey	3573.84	0.714656	0.145903
1300	EGFL7	turquoise	3806.76	0.347373	0.459204
1301	EGFLAM	grey	1346.95	0.205805	0.686544
1302	EGFR	blue	3745.41	0.000683633	3.16518
1303	EGLN1	turquoise	11142.2	0.125219	0.902331
1304	EGLN3	blue	3925.52	0.108878	0.963059
1305	EGR1	brown	7679.38	0.354628	0.450227
1306	EGR2	brown	783.325	0.145896	0.835957
1307	EGR3	brown	955.575	0.365422	0.437205
1308	EHBP1	brown	2857.48	0.0994987	1.00218
1309	EHBP1L1	grey	3591.82	0.0227652	1.64273
1310	EHD1	green	3064.03	0.540572	0.267146
1311	EHD2	pink	7989.42	0.61996	0.207636
1312	EHD3	blue	3127.67	9.7993e-05	4.0088
1313	EHD4	turquoise	5043.58	0.549087	0.260359
1314	EI24	grey	4127.48	0.308368	0.51093
1315	EID1	red	18471	0.758477	0.120057
1316	EIF1	turquoise	28491.1	0.142434	0.846388
1317	EIF1AX	green	5318.21	0.814498	0.0891099
1318	EIF1AY	blue	4774.79	0.152825	0.815805
1319	EIF1B	brown	8577.12	0.083429	1.07868
1320	EIF2A	green	4687.96	0.25416	0.594892
1321	EIF2AK1	turquoise	4949.75	0.860124	0.0654387
1322	EIF2C1	grey	6940.09	0.997753	0.000977111
1323	EIF2C4	black	5266.28	0.462597	0.334797
1324	EIF2S1	green	4151.92	0.401368	0.396457
1325	EIF2S3	yellow	7998.23	0.0167218	1.77672
1326	EIF3A	blue	13821.1	0.0108338	1.96522
1327	EIF3B	blue	6023.13	0.333152	0.477358
1328	EIF3D	blue	4368.71	0.0672397	1.17237
1329	EIF3E	blue	8473.42	0.10565	0.976131
1330	EIF3F	grey	6147.97	0.588454	0.230287
1331	EIF3G	blue	4176.5	0.508571	0.293649
1332	EIF3H	turquoise	7364.43	0.140641	0.851887
1333	EIF3K	turquoise	10780.6	0.705648	0.151412
1334	EIF3L	blue	12032.2	0.0227461	1.64309
1335	EIF4A2	red	19973	0.7565	0.121191
1336	EIF4B	red	37008	0.29281	0.533415
1337	EIF4E3	blue	5937.86	0.252942	0.596979
1338	EIF4EBP2	turquoise	25520.9	0.621501	0.206558
1339	EIF4G1	turquoise	23731.3	0.268936	0.570351
1340	EIF4G2	blue	55497.7	0.120299	0.919739
1341	EIF4G3	grey	6503.67	0.187864	0.726158
1342	EIF4H	green	15522.7	0.89223	0.0495231
1343	EIF5	red	15377.9	0.375987	0.424827
1344	EIF5A	grey	7749.67	0.283324	0.547716
1345	EIF5B	turquoise	6656.16	0.267151	0.573243
1346	ELAC2	turquoise	4118.9	0.308143	0.511247
1347	ELF1	brown	3488.61	0.064476	1.1906
1348	ELK3	red	1730.93	0.970293	0.0130972
1349	ELK4	turquoise	8567.21	0.47155	0.326472
1350	ELL2	blue	3727.03	7.82983e-05	4.10625
1351	ELMO1	black	1975.04	0.172313	0.763681
1352	ELMOD1	turquoise	748.65	0.527327	0.27792
1353	ELN	turquoise	7159.58	0.723067	0.140821
1354	ELOVL5	brown	2928.28	0.00834335	2.07866
1355	ELP2	blue	3817.71	0.222423	0.652821
1356	ELTD1	black	2483.46	0.223522	0.650679
1357	EMB	brown	1080.21	0.945088	0.0245278
1358	EMCN	blue	2690.39	0.144517	0.840082
1359	EMILIN1	brown	4022.31	0.447083	0.349612
1360	EMILIN2	brown	806.486	0.452667	0.344221
1361	EMILIN3	turquoise	900.767	0.402906	0.394797
1362	EML1	blue	2905.66	0.0730035	1.13666
1363	EMP1	brown	7464.67	0.897237	0.0470929
1364	EMP2	turquoise	7992.72	0.709546	0.14902
1365	ENAH	brown	13704	0.368495	0.433568
1366	ENC1	magenta	1259.52	0.942607	0.0256693
1367	ENDOD1	turquoise	2745.83	0.865026	0.0629706
1368	ENDOG	turquoise	1664.14	0.4872	0.312293
1369	ENG	yellow	21081.9	0.000198355	3.70256
1370	ENGASE	grey	2011.51	0.39565	0.402689
1371	ENO1	yellow	9964.17	0.596988	0.224035
1372	ENO3	grey	12098.1	0.846348	0.0724512
1373	ENOSF1	green	1616.47	0.100814	0.996481
1374	ENPEP	brown	977.329	0.36116	0.4423
1375	ENPP2	pink	1400.77	0.380355	0.419811
1376	ENPP4	turquoise	3912.79	0.81376	0.0895036
1377	ENSA	turquoise	7246.94	0.656825	0.18255
1378	ENTPD1	green	1825.08	0.716124	0.145012
1379	ENTPD4	blue	3736.46	0.0158282	1.80057
1380	ENTPD6	turquoise	4856.37	0.19035	0.720448
1381	EP300	grey	10073.1	0.514128	0.288929
1382	EP400	green	6219.62	0.396609	0.401637
1383	EPAS1	brown	37051	0.111218	0.953825
1384	EPB41L1	grey	3490.42	0.361158	0.442302
1385	EPB41L2	turquoise	6286.63	0.678284	0.168588
1386	EPB41L3	brown	1214.71	0.668187	0.175102
1387	EPB41L4B	turquoise	3494.76	0.125543	0.901207
1388	EPB49	turquoise	4828.78	0.767168	0.11511
1389	EPDR1	red	2283.04	0.858416	0.0663021
1390	EPG5	pink	8524.04	0.852045	0.0695374
1391	EPHA2	grey	1942.15	0.0420376	1.37636
1392	EPHA3	turquoise	2662.27	0.446845	0.349843
1393	EPHA4	turquoise	10690.8	0.512909	0.289959
1394	EPHA5	turquoise	1466.59	0.859159	0.0659266
1395	EPHA7	turquoise	2825.63	0.568654	0.245152
1396	EPHB4	red	3466.99	0.337212	0.472097
1397	EPHX1	pink	3004.87	0.162467	0.789235
1398	EPHX2	grey	2319.91	0.0684279	1.16477
1399	EPM2A	turquoise	2510.6	0.873084	0.0589441
1400	EPM2AIP1	red	5840.27	0.801618	0.0960323
1401	EPN1	turquoise	6666.62	0.202226	0.694163
1402	EPN2	turquoise	6012.46	0.102614	0.988794
1403	EPN3	turquoise	642.033	0.107484	0.968656
1404	EPRS	blue	8946.22	0.224751	0.648298
1405	EPS15	blue	9953.59	0.889648	0.0507819
1406	EPS15L1	turquoise	4795.2	0.137164	0.86276
1407	EPS8	yellow	5018.32	0.101801	0.992249
1408	ERAP1	yellow	4544.27	0.0371606	1.42992
1409	ERAP2	grey	1256.05	0.31808	0.497464
1410	ERBB2	yellow	12429.7	0.000454345	3.34261
1411	ERBB2IP	red	8870.71	0.48571	0.313623
1412	ERBB3	brown	883.705	0.0495579	1.30489
1413	ERBB4	turquoise	8785.56	0.555976	0.254944
1414	ERC1	pink	10698.9	0.0293218	1.53281
1415	ERCC1	brown	3757.43	0.910217	0.0408551
1416	EREG	blue	617.079	4.81391e-09	8.3175
1417	ERF	turquoise	1847.56	0.315845	0.500527
1418	ERGIC1	grey	6072.59	0.463595	0.333861
1419	ERGIC2	red	2487.39	0.390142	0.408777
1420	ERGIC3	turquoise	3774.36	0.63021	0.200515
1421	ERLEC1	blue	3367.28	0.00415648	2.38127
1422	ERLIN2	black	3220.96	0.477278	0.321229
1423	ERMP1	blue	4416.88	0.351417	0.454178
1424	ERRFI1	blue	1545.77	0.00846398	2.07243
1425	ESAM	red	2753.93	0.569391	0.244589
1426	ESRRA	turquoise	6875.36	0.680716	0.167034
1427	ESRRG	turquoise	4323.23	0.141417	0.849499
1428	ESYT1	magenta	5453.74	0.633584	0.198196
1429	ESYT2	turquoise	12888.1	0.186239	0.729929
1430	ETF1	blue	7303.29	0.121169	0.916607
1431	ETFA	brown	8424.72	0.371486	0.430057
1432	ETFB	turquoise	6799.9	0.663526	0.178142
1433	ETFDH	brown	6789.47	0.182315	0.739177
1434	ETNK1	yellow	3479.67	0.0340335	1.46809
1435	ETS1	turquoise	7070.73	0.807089	0.0930787
1436	ETS2	turquoise	4791.41	0.375459	0.425438
1437	ETV1	blue	7127.74	0.0782004	1.10679
1438	ETV5	blue	3040.06	0.0194603	1.71085
1439	EVC	turquoise	2560.49	0.655622	0.183346
1440	EVI5	yellow	4197.75	0.0163946	1.7853
1441	EWSR1	grey	7782.93	0.892711	0.0492893
1442	EXOC3	grey	3303.74	0.0406973	1.39043
1443	EXOC5	green	5305.69	0.645567	0.190059
1444	EXOC6B	brown	7943.43	0.0964367	1.01576
1445	EXOG	blue	1623.12	0.0277008	1.55751
1446	EXOSC6	blue	2015.58	0.643823	0.191233
1447	EXT1	yellow	3490.7	0.00552006	2.25806
1448	EXT2	magenta	3727.22	0.746385	0.127037
1449	EXTL3	turquoise	9802.62	0.466726	0.330938
1450	EYA4	brown	1139.01	0.16366	0.786056
1451	EZH1	grey	4885.55	0.769553	0.113761
1452	EZR	turquoise	15844.9	0.700912	0.154336
1453	F11R	pink	1654.65	0.348608	0.457663
1454	F13A1	green	4521.11	0.800879	0.096433
1455	F2R	turquoise	2380.23	0.214993	0.667575
1456	F2RL3	red	235.148	0.0811014	1.09097
1457	F3	grey	4882.35	0.112745	0.947902
1458	F5	grey	3511.6	0.205447	0.6873
1459	F8	blue	9310.56	0.00359751	2.444
1460	FABP3	blue	41690	0.200676	0.697504
1461	FABP4	pink	3339.95	0.405649	0.39185
1462	FABP5	turquoise	1803.43	0.696935	0.156808
1463	FADS1	grey	4587.7	0.0134277	1.872
1464	FADS2	blue	2770.77	0.282993	0.548225
1465	FADS3	turquoise	2110.53	0.611093	0.213893
1466	FAF1	turquoise	4217.35	0.79352	0.100442
1467	FAIM2	brown	984.391	0.865254	0.0628564
1468	FAM101B	magenta	2187.15	0.480782	0.318052
1469	FAM102A	yellow	2053.52	0.00102007	2.99137
1470	FAM102B	turquoise	2213.82	0.121314	0.916088
1471	FAM107A	red	3105.43	0.30408	0.517012
1472	FAM107B	brown	979.505	0.642914	0.191847
1473	FAM110B	red	2566.66	0.916187	0.038016
1474	FAM114A1	turquoise	2890.35	0.0051638	2.28703
1475	FAM115A	turquoise	4471.23	0.235206	0.628552
1476	FAM118A	turquoise	1345.19	0.487261	0.312238
1477	FAM120A	blue	13459.8	0.355711	0.448902
1478	FAM127A	turquoise	7348.01	0.627499	0.202387
1479	FAM129A	turquoise	61716.6	0.28182	0.550028
1480	FAM129B	magenta	4755.73	0.727937	0.137906
1481	FAM134A	yellow	3325.96	0.0783716	1.10584
1482	FAM134B	magenta	9517.51	0.0711258	1.14797
1483	FAM13A	turquoise	2555.57	0.924592	0.0340498
1484	FAM13B	turquoise	5596.04	0.237965	0.623487
1485	FAM155B	turquoise	7493.08	0.152297	0.817309
1486	FAM160A1	turquoise	1478.42	0.781531	0.107054
1487	FAM162A	turquoise	3557.69	0.235903	0.627267
1488	FAM168B	red	11031.4	0.552766	0.257459
1489	FAM171A1	turquoise	1754.31	0.0379227	1.4211
1490	FAM177A1	blue	2419.46	0.000285196	3.54486
1491	FAM179B	turquoise	3739.04	0.618935	0.208355
1492	FAM189A1	yellow	589.734	0.0339718	1.46888
1493	FAM190A	turquoise	1276.28	0.764389	0.116686
1494	FAM190B	blue	15748.2	0.169907	0.769788
1495	FAM198B	brown	11834.3	0.9324	0.0303976
1496	FAM202A	grey	1472.76	0.962889	0.0164239
1497	FAM208B	blue	6091.81	0.03985	1.39957
1498	FAM20B	turquoise	9296.86	0.793272	0.100578
1499	FAM20C	brown	1865.12	0.711374	0.147902
1500	FAM21A	grey	1961.39	0.916717	0.0377648
1501	FAM21B	grey	755.167	0.183563	0.736215
1502	FAM21C	grey	4751.47	0.0214572	1.66843
1503	FAM3C	blue	5516.9	0.03906	1.40827
1504	FAM40B	black	3364.37	0.0200446	1.698
1505	FAM46A	blue	6115.82	0.100799	0.996545
1506	FAM46B	yellow	930.534	0.014045	1.85248
1507	FAM46C	blue	5241.38	0.485376	0.313922
1508	FAM53B	brown	5281.22	0.302053	0.519916
1509	FAM54B	blue	8840.46	0.12965	0.887227
1510	FAM55C	black	8884.63	0.211666	0.674349
1511	FAM59A	yellow	4791.29	0.049194	1.30809
1512	FAM63A	turquoise	3896.87	0.555422	0.255377
1513	FAM63B	turquoise	5431.85	0.271773	0.565793
1514	FAM65A	blue	5795.17	0.128415	0.891384
1515	FAM73B	brown	2792.84	0.921198	0.0356468
1516	FAM78A	turquoise	6250.77	0.406834	0.390583
1517	FAM82B	turquoise	3873.61	0.723936	0.1403
1518	FAM83B	yellow	1310.69	0.000569859	3.24423
1519	FAM83G	turquoise	2018.64	0.276387	0.558482
1520	FAM98A	blue	3698.15	0.0560532	1.2514
1521	FAN1	brown	2739.49	0.133565	0.874308
1522	FARP1	black	2890.42	0.166628	0.778252
1523	FASN	pink	7774.26	0.429037	0.367506
1524	FASTKD1	blue	2065.34	0.137224	0.862569
1525	FASTKD2	turquoise	4799.75	0.639067	0.194453
1526	FAT1	pink	22699.8	0.869127	0.0609167
1527	FAT3	brown	754.733	0.168048	0.774568
1528	FAT4	blue	12312	0.116349	0.934237
1529	FAU	brown	8782.38	0.60596	0.217556
1530	FBLIM1	yellow	6493.52	0.0564742	1.24815
1531	FBLN1	turquoise	33342.3	0.821303	0.0854967
1532	FBLN2	turquoise	28588.6	0.316446	0.4997
1533	FBLN5	turquoise	6397.73	0.191953	0.716806
1534	FBN1	turquoise	28601.6	0.360021	0.443672
1535	FBN2	red	1199.1	0.217708	0.662125
1536	FBRSL1	turquoise	3288.79	0.763625	0.11712
1537	FBXL17	turquoise	5912.98	0.19972	0.699579
1538	FBXL3	turquoise	3952.33	0.905735	0.0429986
1539	FBXL4	turquoise	2478.85	0.577305	0.238594
1540	FBXL5	green	8019.31	0.291578	0.535245
1541	FBXL7	green	3259.31	0.800131	0.0968389
1542	FBXO11	red	6003.26	0.310619	0.507772
1543	FBXO18	turquoise	6275.91	0.695587	0.157649
1544	FBXO21	turquoise	6696.46	0.734842	0.133806
1545	FBXO30	pink	3686.68	0.413588	0.383432
1546	FBXO31	blue	4326.55	0.174441	0.758351
1547	FBXO32	grey	51889.4	0.811715	0.0905963
1548	FBXO38	blue	3471.35	0.0235631	1.62777
1549	FBXO40	turquoise	34142.4	0.881026	0.0550115
1550	FBXO9	blue	3794.94	0.123969	0.906685
1551	FBXW11	green	7937.69	0.803089	0.0952364
1552	FBXW4	turquoise	4349.81	0.890609	0.0503127
1553	FBXW5	blue	6527.28	0.0881447	1.0548
1554	FBXW7	magenta	2671.91	0.0858364	1.06633
1555	FCGBP	grey	514.787	0.261005	0.583352
1556	FCGR2A	brown	767.8	0.594568	0.225798
1557	FCGRT	brown	4265.77	0.432451	0.364063
1558	FCHSD2	blue	4267.23	0.189833	0.721627
1559	FDFT1	turquoise	4419.27	0.390677	0.408182
1560	FECH	grey	2752.42	0.319267	0.495847
1561	FEM1A	turquoise	9529.81	0.746332	0.127068
1562	FEM1B	yellow	4415.79	0.016392	1.78537
1563	FEM1C	yellow	6824.53	0.222783	0.652119
1564	FERMT2	yellow	7253.51	0.0121918	1.91393
1565	FEZ1	yellow	2054.17	0.00833171	2.07927
1566	FEZ2	blue	2984.67	0.0283072	1.5481
1567	FGD4	yellow	3342.34	0.120499	0.919015
1568	FGD5	brown	3183.67	0.283822	0.546954
1569	FGD6	blue	4449.21	0.0984831	1.00664
1570	FGF1	blue	4811	0.00104131	2.98242
1571	FGF11	yellow	1185.64	0.025801	1.58836
1572	FGF12	black	31556.8	0.62565	0.203669
1573	FGF2	brown	1524.99	0.887748	0.0517101
1574	FGF7	blue	1551.71	0.00354627	2.45023
1575	FGFR1	blue	12224.2	0.00750084	2.12489
1576	FGFR2	yellow	703.167	6.9507e-09	8.15797
1577	FGL2	turquoise	3550.11	0.955898	0.0195883
1578	FH	turquoise	9265.26	0.791721	0.101428
1579	FHL1	turquoise	41044	0.686186	0.163558
1580	FHL2	blue	5361.84	0.00595831	2.22488
1581	FHOD3	turquoise	17720.2	0.784968	0.105148
1582	FIBIN	turquoise	1401.87	0.48193	0.317016
1583	FILIP1	turquoise	18633.7	0.911678	0.0401584
1584	FILIP1L	grey	10111.8	0.143532	0.84305
1585	FIS1	turquoise	3566.53	0.636545	0.196171
1586	FITM1	yellow	5577	0.00207058	2.68391
1587	FITM2	turquoise	5620.37	0.220903	0.655799
1588	FKBP10	turquoise	2045.38	0.991689	0.00362446
1589	FKBP1A	black	4767.02	0.396564	0.401687
1590	FKBP3	turquoise	3069.74	0.503142	0.298309
1591	FKBP4	turquoise	3174.09	0.295046	0.53011
1592	FKBP5	yellow	8753.61	0.00127112	2.89581
1593	FKBP8	pink	8620.6	0.0254855	1.59371
1594	FKBP9	grey	11130.1	0.697986	0.156153
1595	FLI1	red	1693.02	0.64304	0.191762
1596	FLII	brown	9669.78	0.624062	0.204772
1597	FLJ43663	grey	1937.98	0.434481	0.362029
1598	FLJ45340	green	4029.79	0.763462	0.117212
1599	FLNA	brown	70051	0.281862	0.549964
1600	FLNB	turquoise	7597.12	0.634714	0.197422
1601	FLNC	turquoise	89784.1	0.782489	0.106522
1602	FLOT1	blue	7308.2	0.7032	0.152921
1603	FLOT2	grey	4717.03	0.537543	0.269587
1604	FLRT2	turquoise	2436.73	0.971036	0.0127648
1605	FLT1	red	11087.7	0.507439	0.294616
1606	FLT4	green	1368.44	0.468016	0.329739
1607	FLYWCH1	green	2957.69	0.80493	0.0942421
1608	FMNL2	brown	1429.39	0.850748	0.0701993
1609	FMNL3	red	4410.41	0.386087	0.413315
1610	FMO2	turquoise	7508.83	0.0331803	1.47912
1611	FMOD	yellow	5235.76	0.00738212	2.13182
1612	FMR1	red	4151.73	0.591896	0.227754
1613	FN1	turquoise	113186	0.454176	0.342776
1614	FN3K	blue	2653.52	0.00027999	3.55286
1615	FNBP1L	blue	3073.85	0.00172007	2.76445
1616	FNBP4	green	2874.1	0.344093	0.463324
1617	FNDC1	grey	1025.8	0.966262	0.0149051
1618	FNDC3A	pink	5671.89	0.955076	0.0199622
1619	FNDC3B	blue	10370.4	0.00259974	2.58507
1620	FNDC5	yellow	5728.84	0.00124213	2.90583
1621	FNIP1	blue	5051.16	0.0236275	1.62658
1622	FNIP2	red	6983.44	0.31922	0.49591
1623	FOLR2	brown	702.058	0.780232	0.107776
1624	FOS	brown	7232.18	0.665937	0.176567
1625	FOSB	brown	1452.8	0.609857	0.214772
1626	FOSL2	red	6096.38	0.0199868	1.69926
1627	FOXC1	turquoise	962.15	0.985409	0.00638341
1628	FOXJ2	black	4443.47	0.640991	0.193148
1629	FOXJ3	blue	5911.74	0.0426065	1.37052
1630	FOXK1	blue	11052.7	0.0209588	1.67863
1631	FOXK2	brown	3642.87	0.890769	0.0502347
1632	FOXN2	grey	3539.89	0.365906	0.43663
1633	FOXN3	grey	15905.8	0.457583	0.33953
1634	FOXO1	pink	4374.41	0.995381	0.00201071
1635	FOXO3	grey	8138.26	0.358977	0.444934
1636	FOXP1	turquoise	4964.74	0.416378	0.380512
1637	FRAS1	grey	3004.93	0.00112853	2.94749
1638	FREM1	turquoise	1828.33	0.682948	0.165612
1639	FRMD3	turquoise	2453.85	0.583999	0.233588
1640	FRMD4A	blue	3902.45	0.0185173	1.73242
1641	FRMD4B	grey	4352.05	0.620521	0.207244
1642	FRMD5	turquoise	1089.02	0.43126	0.365261
1643	FRMD6	turquoise	1866.18	0.554246	0.256298
1644	FRMD8	red	1456.39	0.528114	0.277272
1645	FRMPD2	blue	904.675	0.86527	0.0628484
1646	FRY	turquoise	21536.9	0.86107	0.0649613
1647	FRYL	turquoise	8934.61	0.736439	0.132863
1648	FRZB	turquoise	1531.58	0.262021	0.581664
1649	FSCN1	turquoise	2389.23	0.411297	0.385844
1650	FSD2	turquoise	5027.71	0.143745	0.842406
1651	FSTL1	yellow	31403.2	0.0749177	1.12542
1652	FSTL3	yellow	2066.18	0.0129124	1.88899
1653	FTH1	brown	61375.2	0.250424	0.601324
1654	FTL	brown	24139.5	0.707563	0.150235
1655	FTSJ3	grey	2539.33	0.618601	0.208589
1656	FTSJD2	black	4169.18	0.0103843	1.98362
1657	FUBP1	turquoise	3710.48	0.463417	0.334028
1658	FUNDC2	turquoise	6173.94	0.646246	0.189602
1659	FURIN	yellow	6914.58	0.0105513	1.9767
1660	FUS	turquoise	5756.66	0.714693	0.14588
1661	FXR1	turquoise	10683.7	0.903926	0.043867
1662	FXR2	turquoise	6402.83	0.580189	0.23643
1663	FXYD1	turquoise	5781.87	0.0582378	1.2348
1664	FXYD6	blue	1729.03	0.177132	0.751704
1665	FYCO1	turquoise	33736.1	0.596336	0.224509
1666	FYN	brown	3332.91	0.399201	0.398809
1667	FYTTD1	blue	5257.9	0.0367619	1.4346
1668	FZD1	brown	5140.39	0.827167	0.0824068
1669	FZD4	magenta	10115.6	0.77969	0.108078
1670	FZD7	turquoise	4237.64	0.439151	0.357386
1671	FZD8	pink	1307.59	0.617976	0.209029
1672	G0S2	yellow	2945.86	0.000116028	3.93544
1673	G3BP1	black	6723.36	0.546173	0.262669
1674	G3BP2	blue	8061.21	0.0731752	1.13564
1675	GAA	blue	5057.71	0.720655	0.142273
1676	GAB1	turquoise	8008.98	0.578764	0.237499
1677	GAB2	yellow	3831.2	0.0370751	1.43092
1678	GAB3	red	2345.88	0.0406273	1.39118
1679	GABARAP	turquoise	8823.88	0.644619	0.190697
1680	GABARAPL1	blue	14151.8	0.000352834	3.45243
1681	GABARAPL2	blue	6859.11	0.069837	1.15591
1682	GABBR1	green	1720.76	0.105027	0.978697
1683	GABRA4	black	643.254	0.0303141	1.51836
1684	GABRB3	yellow	2900.86	9.39285e-05	4.0272
1685	GADD45B	brown	1770.87	0.151706	0.818997
1686	GADD45G	grey	1501.68	1.80268e-06	5.74408
1687	GALNT1	green	4125.53	0.537424	0.269683
1688	GALNT10	yellow	1977.46	0.027987	1.55304
1689	GALNT2	yellow	5464.45	0.296144	0.528497
1690	GALNTL1	yellow	5626.37	9.56108e-05	4.01949
1691	GALNTL2	blue	1563.84	0.0392124	1.40658
1692	GALNTL4	red	2059.62	0.702147	0.153572
1693	GANAB	magenta	12348.4	0.788861	0.103
1694	GAPDH	turquoise	138030	0.89186	0.0497031
1695	GAS1	magenta	3529.29	0.907108	0.0423409
1696	GAS5	red	962.418	0.317682	0.498007
1697	GAS6	blue	17487.3	0.0293421	1.53251
1698	GAS7	yellow	15496.4	0.065676	1.18259
1699	GATA4	turquoise	9910.21	0.220446	0.656698
1700	GATA6	grey	9983.32	0.202481	0.693615
1701	GATAD2B	magenta	6921.6	0.466576	0.331078
1702	GATM	turquoise	4020.31	0.78383	0.105778
1703	GBA2	brown	6576.27	0.873923	0.0585267
1704	GBAS	turquoise	15689.9	0.75384	0.122721
1705	GBE1	turquoise	4863.21	0.850837	0.0701539
1706	GBF1	brown	7522.66	0.250087	0.601908
1707	GBP4	grey	2791.15	0.421574	0.375126
1708	GCC2	grey	4079.82	0.163666	0.786041
1709	GCN1L1	blue	9338.36	0.962272	0.0167022
1710	GCNT2	blue	814.455	0.051184	1.29087
1711	GCOM1	black	42095.8	0.139574	0.855195
1712	GDE1	turquoise	6683.67	0.843243	0.0740471
1713	GDI2	yellow	7626.29	0.0789227	1.1028
1714	GEM	turquoise	1761.51	0.884702	0.0532029
1715	GEN1	turquoise	687.772	0.110884	0.955133
1716	GFM1	brown	5673.57	0.566175	0.247049
1717	GFOD1	turquoise	7852.59	0.0308165	1.51122
1718	GFPT1	blue	8129.76	0.000159811	3.79639
1719	GFPT2	grey	941.057	0.859441	0.065784
1720	GFRA1	turquoise	2016.18	0.941479	0.0261893
1721	GGA2	blue	4477.47	0.119987	0.920866
1722	GGT5	turquoise	1872.23	0.874526	0.0582271
1723	GHITM	turquoise	22309.4	0.464854	0.332684
1724	GHR	pink	2725.34	3.2479e-05	4.4884
1725	GIGYF1	grey	4984.52	0.579235	0.237146
1726	GIGYF2	turquoise	7940.8	0.407552	0.389817
1727	GIMAP6	grey	3315.15	0.0559237	1.2524
1728	GIMAP8	grey	2941.54	0.0784895	1.10519
1729	GIT2	blue	4764.13	0.00316185	2.50006
1730	GJA1	green	30899.2	0.486217	0.31317
1731	GJA3	blue	1868.93	0.00521318	2.2829
1732	GJA5	turquoise	8097.93	0.632848	0.198701
1733	GJC1	turquoise	5799.02	0.371921	0.429549
1734	GLG1	yellow	20944.2	0.150408	0.822728
1735	GLO1	green	5584.1	0.162357	0.78953
1736	GLP1R	grey	1735.14	0.841276	0.0750616
1737	GLRX	blue	1855.83	0.116803	0.932547
1738	GLRX5	turquoise	2379.08	0.713958	0.146327
1739	GLS	blue	7340.69	0.379065	0.421287
1740	GLT25D1	magenta	3657.86	0.898668	0.0464007
1741	GLT25D2	turquoise	1943	0.584341	0.233333
1742	GLTSCR2	turquoise	6541.81	0.428829	0.367716
1743	GLUD1	blue	8347.85	0.169377	0.771145
1744	GLUL	red	16456.1	0.942671	0.0256398
1745	GLYR1	blue	5170.45	0.00017171	3.7652
1746	GM2A	grey	4458.92	0.738315	0.131758
1747	GMFB	green	3601.44	0.591524	0.228028
1748	GMPR	turquoise	2832.46	0.39658	0.401669
1749	GNA12	blue	6249.93	0.0133803	1.87353
1750	GNA13	blue	4856.29	0.0395511	1.40284
1751	GNAI2	magenta	9507.9	0.71665	0.144693
1752	GNAO1	yellow	8418	8.60334e-09	8.06533
1753	GNAS	blue	60691.6	0.218793	0.659966
1754	GNB1	turquoise	12733	0.659328	0.180899
1755	GNB2	pink	5518.74	0.271257	0.566619
1756	GNB2L1	black	17066.1	0.76124	0.118478
1757	GNB4	green	3366.53	0.474538	0.323729
1758	GNB5	yellow	3447.73	0.212414	0.672817
1759	GNG11	turquoise	1935.32	0.637499	0.195521
1760	GNG12	yellow	4693.82	0.0149314	1.8259
1761	GNG2	turquoise	1135.63	0.511507	0.291148
1762	GNG5	turquoise	3711.26	0.516906	0.286589
1763	GNG7	brown	4807.58	0.626563	0.203035
1764	GNL3L	blue	5654.34	0.101148	0.995041
1765	GNPAT	turquoise	4040.59	0.746915	0.126729
1766	GNPTAB	blue	5440.36	0.065268	1.1853
1767	GNS	green	13709.1	0.553253	0.257076
1768	GOLGA2	blue	5261.33	0.00138351	2.85902
1769	GOLGA3	blue	11204.3	2.39902e-05	4.61997
1770	GOLGA4	blue	22438.2	0.00189383	2.72266
1771	GOLGA8A	red	876.616	0.0196616	1.70638
1772	GOLGB1	pink	17523	0.7307	0.136261
1773	GOLIM4	blue	5696.61	0.0799132	1.09738
1774	GORASP2	blue	4561.99	0.00755376	2.12184
1775	GOT1	turquoise	27980.1	0.859093	0.06596
1776	GOT2	turquoise	25016.9	0.752179	0.123679
1777	GPAA1	red	5792.75	0.497071	0.303582
1778	GPAM	pink	5636.93	0.0624265	1.20463
1779	GPATCH8	yellow	3891.3	0.0583378	1.23405
1780	GPBP1	turquoise	4924.78	0.341874	0.466134
1781	GPBP1L1	turquoise	7527.07	0.664978	0.177193
1782	GPC1	blue	10190	0.796537	0.0987942
1783	GPC4	blue	1503.16	0.000107129	3.97009
1784	GPC6	turquoise	1175.6	0.594263	0.226022
1785	GPCPD1	grey	4327.27	0.52066	0.283446
1786	GPD1	pink	1618.47	0.145713	0.836503
1787	GPD1L	red	26657.5	0.10679	0.97147
1788	GPI	turquoise	28028.8	0.828504	0.0817056
1789	GPM6B	brown	1104.56	0.218143	0.66126
1790	GPNMB	blue	9094.15	0.276956	0.55759
1791	GPR107	yellow	7347.51	0.0271006	1.56702
1792	GPR116	red	9860.34	0.171641	0.765379
1793	GPR124	magenta	5302.07	0.847776	0.0717189
1794	GPR125	turquoise	3525.22	0.125431	0.901597
1795	GPR126	brown	982.475	0.998586	0.000614401
1796	GPR133	yellow	12563.1	0.0297342	1.52674
1797	GPR137B	grey	2037.47	0.0433992	1.36252
1798	GPR153	red	1150.65	0.286612	0.542705
1799	GPR155	yellow	3002.72	0.204648	0.688992
1800	GPR22	yellow	4429.64	2.30866e-05	4.63664
1801	GPR56	red	1725.56	0.330241	0.481169
1802	GPRASP1	grey	4094.62	0.695763	0.157539
1803	GPRC5B	turquoise	7387.88	0.0520043	1.28396
1804	GPRIN3	turquoise	2680.82	0.732895	0.134958
1805	GPS1	turquoise	3891.02	0.831921	0.0799182
1806	GPSM1	blue	4567.38	0.0895189	1.04809
1807	GPT	turquoise	1263.81	0.10851	0.964531
1808	GPT2	pink	1071.21	0.0663158	1.17838
1809	GPX1	turquoise	4132.07	0.224952	0.647909
1810	GPX3	blue	53949.9	0.379431	0.420868
1811	GPX4	pink	6470.5	0.231016	0.636358
1812	GRAMD4	grey	5266.91	0.213404	0.670797
1813	GRASP	red	1005.1	0.0654102	1.18435
1814	GRB10	black	5604.15	0.54762	0.261521
1815	GRB2	turquoise	5560.48	0.324818	0.488359
1816	GREB1	grey	1903.28	0.0205551	1.68708
1817	GREM1	green	1781.84	0.111377	0.953205
1818	GRHPR	turquoise	3599.59	0.417797	0.379035
1819	GRIK2	green	1710.83	0.788794	0.103037
1820	GRIK5	yellow	1107.13	0.600151	0.221739
1821	GRIN2A	yellow	3871.48	0.000508697	3.29354
1822	GRIN2C	yellow	3491.72	0.191536	0.71775
1823	GRINA	red	4785.98	0.529497	0.276136
1824	GRIP2	blue	2619.75	0.00393778	2.40475
1825	GRK5	yellow	2497.62	0.00189336	2.72277
1826	GRN	brown	10970.8	0.478446	0.320167
1827	GRSF1	turquoise	7462.33	0.787326	0.103845
1828	GSG1L	brown	1735.42	0.397398	0.400774
1829	GSK3B	green	9696.55	0.507963	0.294168
1830	GSN	yellow	145974	0.119654	0.922074
1831	GSPT1	green	9645.83	0.0508249	1.29392
1832	GSR	turquoise	4423.15	0.430638	0.365888
1833	GSTK1	turquoise	6288.85	0.740612	0.130409
1834	GSTM3	turquoise	3067.74	0.353508	0.4516
1835	GSTO1	blue	5115.78	0.0131483	1.88113
1836	GSTP1	turquoise	5711.73	0.039286	1.40576
1837	GSTT1	pink	2428.29	0.726118	0.138993
1838	GTF2I	turquoise	5706.39	0.0452807	1.34409
1839	GTF3A	turquoise	4693.29	0.367388	0.434876
1840	GTF3C1	brown	10344.6	0.933746	0.0297714
1841	GUCY1A3	blue	12568.8	0.00743902	2.12848
1842	GUF1	turquoise	2748.91	0.900953	0.0452977
1843	GUK1	pink	3787.18	0.739048	0.131327
1844	GXYLT2	brown	2427.37	0.141522	0.849175
1845	GYG1	turquoise	7006.9	0.171045	0.76689
1846	GYG2	pink	357.125	0.126343	0.898449
1847	GYPC	grey	2394.36	0.0147385	1.83155
1848	GYS1	brown	9293.35	0.123317	0.908978
1849	GZF1	turquoise	2163.67	0.0595401	1.22519
1850	H19	black	13790.2	0.246404	0.608352
1851	H1F0	brown	4877.24	0.547309	0.261767
1852	H1FX	grey	3737.43	0.892411	0.0494351
1853	H2AFV	turquoise	16810.1	0.515013	0.288182
1854	H2AFY	yellow	4151.09	0.00712825	2.14702
1855	H3F3A	yellow	4637.65	0.0132208	1.87874
1856	H3F3B	brown	9973.29	0.953711	0.0205832
1857	H6PD	grey	12034.2	0.333729	0.476606
1858	HADH	brown	7309.85	0.383055	0.416739
1859	HADHA	blue	22801.7	0.344614	0.462668
1860	HADHB	turquoise	31091.1	0.931129	0.0309902
1861	HAGH	turquoise	4294.29	0.239579	0.620552
1862	HAND2	turquoise	5163.7	0.117755	0.929022
1863	HAS1	grey	744.414	0.583108	0.234251
1864	HAX1	turquoise	3667.92	0.898969	0.0462552
1865	HBB	grey	1640.38	0.178875	0.747451
1866	HBEGF	brown	1430.94	0.161241	0.792525
1867	HBP1	grey	5645	0.98295	0.00746845
1868	HBS1L	turquoise	4025.11	0.414002	0.382998
1869	HCCS	turquoise	2411.18	0.117779	0.928933
1870	HCFC1	brown	9320.4	0.527116	0.278094
1871	HCG18	grey	1830.25	0.397746	0.400394
1872	HCN1	grey	1759.02	0.0921486	1.03551
1873	HCN2	blue	1242.88	0.0233493	1.63173
1874	HCN4	green	1644.58	0.23183	0.634831
1875	HDAC4	black	3570.23	0.00028101	3.55128
1876	HDAC5	black	6681.99	0.127896	0.893144
1877	HDAC7	turquoise	3437.31	0.288339	0.540096
1878	HDAC9	blue	2935.29	0.171383	0.766033
1879	HDDC2	yellow	1856.28	3.71849e-05	4.42963
1880	HDGF	turquoise	6494.2	0.513858	0.289157
1881	HDLBP	blue	37943	0.004687	2.32911
1882	HEATR2	red	2115.91	0.231752	0.634977
1883	HEATR5A	blue	5910.63	0.00929486	2.03176
1884	HEBP2	turquoise	2228.6	0.624434	0.204514
1885	HECA	turquoise	7370.86	0.346162	0.46072
1886	HECTD1	turquoise	23553.5	0.632584	0.198882
1887	HECW2	yellow	3657.98	0.0178323	1.74879
1888	HEG1	yellow	52802.9	0.335187	0.474713
1889	HELZ	brown	10566.8	0.363821	0.439112
1890	HEPH	green	4620.98	0.875404	0.0577916
1891	HERC1	turquoise	28530	0.838448	0.0765241
1892	HERC2	yellow	16942.9	0.121293	0.916163
1893	HERC2P2	grey	1896.11	0.781908	0.106844
1894	HERC2P3	yellow	678.416	0.16804	0.774586
1895	HERC3	turquoise	5338.46	0.910889	0.0405344
1896	HERC4	blue	4695.25	0.00103463	2.98522
1897	HERPUD1	blue	6363	0.140881	0.851149
1898	HES1	turquoise	1485.79	0.850534	0.0703085
1899	HEXA	brown	3829.77	0.730663	0.136283
1900	HEXB	yellow	3017.3	0.004012	2.39664
1901	HEYL	turquoise	4087.75	0.638482	0.194851
1902	HFE2	brown	3399.2	0.400082	0.397851
1903	HGSNAT	brown	4291.25	0.762094	0.117992
1904	HHATL	turquoise	31439.2	0.347507	0.459036
1905	HIBADH	turquoise	4611.45	0.124645	0.904326
1906	HIC1	grey	2327.39	0.574955	0.240366
1907	HIF1A	grey	6959.73	0.587468	0.231016
1908	HIF1AN	blue	5068.66	0.0811185	1.09088
1909	HIF3A	green	5538.05	0.830225	0.0808044
1910	HIGD1A	blue	10179.8	0.302347	0.519495
1911	HIGD2A	turquoise	3208.82	0.120782	0.917999
1912	HINT1	black	3662.25	0.0164923	1.78272
1913	HINT3	red	3100.32	0.950753	0.0219323
1914	HIP1	magenta	4229.12	0.259733	0.585472
1915	HIP1R	black	3694.32	0.22162	0.65439
1916	HIPK1	magenta	12144.5	0.737115	0.132465
1917	HIPK2	turquoise	43822.3	0.198727	0.701743
1918	HIPK3	turquoise	30970.3	0.600282	0.221645
1919	HIST1H1C	grey	6265.39	0.609412	0.215089
1920	HIST1H1E	grey	3476.04	0.0519701	1.28425
1921	HIST1H2AC	black	2155.78	0.468943	0.32888
1922	HIST1H4E	turquoise	2950.94	0.210094	0.677587
1923	HIST2H2AC	blue	3457.55	0.377146	0.423491
1924	HIST2H2BE	turquoise	4170.81	0.612274	0.213054
1925	HIVEP1	yellow	3361.78	0.00541592	2.26633
1926	HIVEP2	yellow	7347.53	0.495818	0.304677
1927	HIVEP3	yellow	991.293	9.94069e-11	10.0026
1928	HK1	brown	25310.8	0.921812	0.0353575
1929	HK2	yellow	2084.44	0.0423484	1.37316
1930	HKR1	grey	1832.72	0.556137	0.254818
1931	HLA-A	grey	8371.37	0.399321	0.398678
1932	HLA-B	grey	11182.6	0.206975	0.684082
1933	HLA-C	grey	8377.67	0.429676	0.366859
1934	HLA-DPA1	turquoise	3140.68	0.955966	0.0195576
1935	HLA-DPB1	turquoise	1774.84	0.805036	0.0941848
1936	HLA-DQA1	blue	526.876	0.0251084	1.60018
1937	HLA-DQB1	green	338.204	0.247286	0.606801
1938	HLA-DRA	turquoise	5395.2	0.883841	0.0536259
1939	HLA-DRB1	brown	1236.84	0.00196928	2.70569
1940	HLA-DRB5	brown	578.537	0.0104123	1.98245
1941	HLA-E	turquoise	18954.3	0.861653	0.0646674
1942	HLF	yellow	6646.34	0.00242834	2.61469
1943	HLTF	turquoise	4730.2	0.609615	0.214945
1944	HMCN1	turquoise	7354.64	0.87727	0.0568668
1945	HMCN2	turquoise	3962.02	0.88221	0.0544279
1946	HMGB1	green	9564.14	0.256313	0.591229
1947	HMGCS1	grey	2144.17	0.157224	0.803482
1948	HMGN2	grey	8427.56	0.90586	0.042939
1949	HMGN3	red	4151.25	0.635116	0.197147
1950	HNMT	brown	971.387	0.911761	0.0401191
1951	HNRNPA0	grey	5749.33	0.443169	0.353431
1952	HNRNPA1	blue	15979	0.0276372	1.55851
1953	HNRNPA2B1	yellow	15100.1	0.0292978	1.53316
1954	HNRNPA3	black	8364.68	0.379541	0.420741
1955	HNRNPC	red	11226.2	0.930911	0.0310917
1956	HNRNPF	turquoise	4542.95	0.614339	0.211592
1957	HNRNPH1	red	7704.52	0.720959	0.142089
1958	HNRNPK	green	19950	0.874514	0.0582333
1959	HNRNPM	grey	6623.09	0.481711	0.317213
1960	HNRNPU	blue	18404	0.114174	0.942434
1961	HNRNPUL1	grey	12132	0.976092	0.010509
1962	HNRPDL	brown	6644.45	0.548425	0.260883
1963	HOGA1	blue	755.429	0.00189151	2.72319
1964	HOMER1	turquoise	3522.15	0.787386	0.103812
1965	HOOK1	yellow	1360.27	0.00410856	2.38631
1966	HOOK3	blue	8831.43	0.0462622	1.33477
1967	HP	grey	1035.17	0.507474	0.294586
1968	HP1BP3	blue	9504.63	0.361732	0.441613
1969	HR	red	629.149	0.0181631	1.74081
1970	HRC	brown	26871.8	0.1694	0.771086
1971	HSD17B12	turquoise	9886.67	0.107156	0.969982
1972	HSD17B4	turquoise	7439.16	0.998986	0.000440742
1973	HSDL2	turquoise	11183	0.236101	0.626903
1974	HSF1	brown	6193.78	0.581702	0.235299
1975	HSF2	yellow	3152.59	1.104e-05	4.95703
1976	HSP90AA1	blue	42099.4	0.283169	0.547955
1977	HSP90AB1	turquoise	58335.7	0.359226	0.444632
1978	HSP90AB2P	green	7766.79	0.638257	0.195004
1979	HSP90B1	red	21067.5	0.434509	0.362001
1980	HSPA12A	blue	1952.86	0.179062	0.746997
1981	HSPA1A	brown	5181.96	0.969663	0.013379
1982	HSPA1B	turquoise	2949.83	0.636678	0.19608
1983	HSPA2	blue	3182.17	0.0109108	1.96214
1984	HSPA4	turquoise	7463.08	0.205273	0.687668
1985	HSPA4L	blue	1227.04	0.000140589	3.85205
1986	HSPA5	yellow	31661	0.0412654	1.38441
1987	HSPA8	turquoise	46029.3	0.236839	0.625547
1988	HSPA9	brown	18955.3	0.343705	0.463814
1989	HSPB1	yellow	28167.2	0.0125232	1.90229
1990	HSPB2	turquoise	2921.72	0.340617	0.467734
1991	HSPB3	turquoise	5975.36	0.497333	0.303353
1992	HSPB6	grey	6740.47	0.677823	0.168884
1993	HSPB7	turquoise	102834	0.608174	0.215972
1994	HSPB8	blue	22912.7	0.0599577	1.22216
1995	HSPD1	brown	8520.24	0.215218	0.667121
1996	HSPG2	magenta	112966	0.918079	0.0371198
1997	HSPH1	turquoise	4500.65	0.752321	0.123597
1998	HTATSF1	red	4106.79	0.83098	0.0804096
1999	HTATSF1P2	yellow	623.16	0.215115	0.66733
[truncated: 3,001 more rows]

## Sheet: MM in LAA
	MM.brown	MM.magenta	MM.pink	MM.black	MM.yellow	MM.blue	MM.turquoise	MM.green	MM.red	MM.grey
61E3.4	0.121749	0.116897	-0.241295	-0.379017	-0.130686	-0.2996	-0.431592	-0.986098	-0.614194	-0.126374
A2M	-0.291135	0.120114	0.0976118	-0.450818	-0.493651	0.587946	0.111174	0.140649	-0.0803339	-0.171212
A4GALT	-0.54128	-0.143971	-0.0985304	-0.278554	-0.365291	0.66659	0.343331	0.287215	0.140059	-0.257944
AAK1	-0.502872	-0.359607	-0.501975	-0.384004	-0.49431	0.736292	0.240798	-0.0290721	0.376023	-0.501592
AARS	-0.570961	-0.425669	-0.06895	0.268557	0.51722	0.0527264	0.69438	0.368898	0.216157	-0.556357
AASDHPPT	-0.449061	-0.424082	-0.127159	0.71097	0.52236	0.145572	0.699765	0.820011	0.53754	0.195381
AASS	-0.372864	-0.275831	-0.319008	-0.484962	-0.419156	0.425972	0.0441309	-0.406702	-0.0923023	-0.509803
ABAT	-0.341126	-0.0844408	-0.146519	-0.600584	-0.708116	0.748829	0.0438389	-0.00918049	0.117851	-0.392082
ABCA1	0.471097	0.348073	0.415716	-0.665742	-0.470324	-0.08118	-0.550403	-0.282623	-0.326507	-0.337707
ABCA10	0.309846	0.356903	0.499164	-0.163825	0.127172	-0.280993	-0.11501	-0.0905049	-0.446127	-0.0945848
ABCA2	-0.175994	0.255325	-0.0396866	-0.426753	-0.638072	0.651901	-0.0483717	0.107056	-0.0215084	0.157389
ABCA5	-0.383174	-0.274348	-0.0878656	0.567884	0.80192	-0.362622	0.575936	-0.0579446	-0.185246	-0.0409219
ABCA6	0.731555	0.54994	0.466336	-0.304456	-0.171361	-0.416845	-0.617699	-0.35179	-0.493699	0.209561
ABCA8	0.740588	0.389428	0.474267	-0.350857	-0.489331	-0.0575348	-0.648007	0.122952	0.0613187	0.142805
ABCA9	0.681356	0.605385	0.293089	-0.482552	-0.368583	-0.237788	-0.723423	-0.322087	-0.31155	0.0923264
ABCC1	-0.114491	-0.153477	-0.143127	0.619686	0.432998	-0.284627	0.279104	-0.00143552	-0.111017	0.62591
ABCC5	-0.528306	-0.432858	-0.416237	0.196058	0.304012	-0.0378326	0.395308	-0.438798	-0.203376	-0.170199
ABCC9	0.298142	0.525536	-0.0705901	-0.524952	-0.618203	0.0653074	-0.619921	-0.646928	-0.487396	0.377716
ABCD2	0.0193351	-0.177098	0.315842	0.607492	0.847962	-0.512251	0.417133	0.501716	0.0856956	-0.0787186
ABCD3	-0.294852	-0.099552	0.219795	0.346327	0.336486	0.153366	0.501517	0.746605	0.221718	0.0452211
ABCE1	-0.365848	-0.0993403	-0.324614	-0.0286998	-0.526501	0.812643	0.217102	0.469477	0.552645	0.28556
ABCG1	-0.0758051	-0.0331541	-0.157415	-0.466113	-0.286718	0.0250245	-0.182453	-0.584858	-0.382456	-0.331684
ABHD10	-0.674634	-0.532524	-0.280612	0.295721	0.0642107	0.607221	0.749211	0.704889	0.602006	-0.143022
ABHD2	-0.348506	-0.404789	-0.0983681	0.33153	0.623887	-0.1304	0.524422	0.426151	0.306281	-0.522463
ABI2	-0.552776	-0.636533	-0.365709	0.392039	0.119355	0.534843	0.697958	0.613668	0.867541	-0.274943
ABI3BP	0.704235	0.455223	0.277338	-0.470024	-0.666809	-0.0115359	-0.788806	-0.149122	-0.0938418	0.302983
ABL1	0.807828	0.827375	0.677658	-0.450784	-0.0165858	-0.664078	-0.806505	-0.429043	-0.727232	0.00536618
ABL2	-0.0361207	-0.0697694	-0.504701	0.242194	0.290153	-0.439813	-0.16079	-0.635761	-0.392617	0.412519
ABLIM1	-0.779816	-0.616055	-0.536663	0.111295	-0.27626	0.868162	0.67219	0.263231	0.612258	-0.181116
ABLIM3	0.0875966	-0.167479	0.157756	0.679888	0.933833	-0.761553	0.26743	0.118061	-0.144933	0.113846
ABR	-0.650082	-0.301945	-0.499179	-0.160466	-0.407466	0.772624	0.299108	0.183962	0.335367	-0.0905433
ABTB2	-0.0100162	-0.0891938	0.0786394	-0.184837	-0.269785	0.436026	0.107062	0.406356	0.543115	-0.417212
ACAA1	-0.554624	-0.187838	-0.519004	-0.0868416	-0.564629	0.851607	0.254688	0.240282	0.37042	0.302228
ACAA2	-0.564399	-0.459864	-0.29258	0.110659	-0.318484	0.783592	0.476821	0.541874	0.63986	-0.0154175
ACACA	0.622628	0.247099	0.541415	0.387303	0.4912	-0.722397	-0.251642	0.271649	-0.128364	0.351748
ACACB	-0.0208812	0.155109	0.561843	0.00707361	0.402512	-0.257092	0.214958	0.0745022	-0.365452	-0.356983
ACADM	-0.48459	-0.323018	-0.232314	0.635084	0.254533	0.275874	0.615401	0.608515	0.389456	0.515928
ACADS	-0.895505	-0.617101	-0.614842	0.141478	-0.20238	0.848586	0.696996	0.330103	0.557486	-0.127656
ACADSB	-0.576679	-0.704592	-0.469025	0.877843	0.608724	0.0492354	0.768844	0.454271	0.46554	0.310116
ACADVL	-0.747227	-0.519817	-0.45235	0.359333	0.0131112	0.580481	0.655629	0.411363	0.391617	0.188329
ACAP2	0.651074	0.612813	0.343467	-0.563573	-0.633461	-0.0840061	-0.808357	-0.240463	-0.343921	0.304177
ACAT1	-0.684746	-0.348642	-0.494114	0.384575	-0.0250636	0.557973	0.601757	0.140041	0.24022	0.41835
ACBD3	-0.0947918	-0.0237735	-0.106849	-0.591692	-0.787951	0.712755	-0.178129	0.188316	0.403711	-0.355061
ACBD5	-0.520895	-0.484801	-0.656595	0.0796833	-0.521063	0.831531	0.353312	0.163538	0.592646	0.248097
ACE	0.0198044	0.453742	0.0554829	-0.316949	-0.12623	-0.186518	-0.341999	-0.531507	-0.773021	0.27307
ACE2	-0.0196038	-0.172454	0.20604	-0.153296	-0.220284	0.355935	0.179329	0.105259	0.264893	-0.411294
ACHE	0.28435	0.0213423	0.0842406	0.366526	0.544471	-0.58296	-0.104615	0.243262	0.0528811	0.112968
ACIN1	-0.39778	-0.37955	-0.751659	-0.119565	-0.224001	0.184262	0.0132141	-0.686276	-0.0927262	-0.0356563
ACLY	0.622458	0.926014	0.758171	-0.637652	-0.165143	-0.435258	-0.712585	-0.307511	-0.823093	-0.0713838
ACO1	-0.315239	-0.213102	0.203213	0.347283	0.279709	0.309468	0.659485	0.668869	0.465787	-0.206016
ACO2	-0.913797	-0.664136	-0.472205	0.463167	0.275742	0.552507	0.944716	0.484468	0.486237	-0.125265
ACOT11	-0.717047	-0.461714	-0.467158	-0.142305	-0.107377	0.506172	0.497838	-0.263958	0.0526922	-0.485976
ACOT13	-0.368609	-0.628109	-0.360162	0.807203	0.681078	-0.121513	0.684482	0.473045	0.523177	0.087671
ACOT2	-0.26786	-0.365358	0.11462	0.797848	0.829331	-0.244041	0.699827	0.651358	0.294856	0.0733591
ACOT9	-0.760503	-0.461371	-0.409881	0.0865237	-0.241238	0.884257	0.667111	0.452413	0.615236	-0.178518
ACOX1	-0.461119	-0.445445	0.0195848	0.6335	0.507255	0.222241	0.797607	0.87692	0.589038	-0.0483509
ACOX3	-0.542603	-0.705607	-0.469447	0.525996	0.628619	-0.0782789	0.681879	0.0105043	0.329868	-0.389096
ACSF2	-0.0329826	-0.000279304	-0.0397544	0.753081	0.624542	-0.354777	0.282826	0.21694	-0.0162403	0.686894
ACSL1	0.340715	0.316556	0.677165	-0.0629664	-0.211931	0.20009	-0.059747	0.688525	0.313013	0.0333659
ACSL3	0.372366	-0.0579083	0.366287	-0.00347054	-0.236877	0.0972377	-0.100521	0.466426	0.463045	-0.0592881
ACSL4	-0.419279	-0.310778	-0.197262	-0.111554	-0.420233	0.825865	0.358877	0.524647	0.672742	-0.259098
ACSS1	-0.654965	-0.428158	-0.519595	0.424614	-0.137111	0.693924	0.615356	0.398918	0.508954	0.473057
ACSS2	-0.0399478	-0.3754	0.0284014	0.72401	0.660747	-0.260644	0.517333	0.50166	0.390505	0.1075
ACTA1	-0.0448429	0.347968	0.521249	-0.0998541	0.378218	-0.216294	0.19025	0.207201	-0.41803	-0.316577
ACTA2	0.128285	-0.275162	0.0454421	0.590602	0.714509	-0.523133	0.242088	0.200333	0.271426	-0.0981089
ACTB	0.917705	0.806958	0.79543	-0.405777	-0.15294	-0.536646	-0.812911	-0.0585986	-0.448839	0.109132
ACTC1	-0.611992	-0.44208	-0.301217	0.587175	0.727107	-0.0650578	0.760652	0.189338	0.165106	-0.168798
ACTG1	0.870331	0.90833	0.742517	-0.486576	-0.318885	-0.405378	-0.863719	-0.156537	-0.557373	0.285725
ACTG2	0.631754	-0.0151192	0.480083	0.3707	0.350492	-0.537134	-0.154014	0.300611	0.233227	0.0806871
ACTN1	0.136356	0.0459324	0.287099	-0.188792	0.0851648	-0.0240822	0.0107417	0.28142	0.268164	-0.652956
ACTN2	-0.761956	-0.41831	-0.176901	0.158884	0.13723	0.592047	0.817384	0.560233	0.417258	-0.401068
ACTN4	0.773106	0.722825	0.735673	-0.63077	-0.405102	-0.241299	-0.759919	-0.0621981	-0.295283	-0.180809
ACTR10	-0.128886	-0.493951	0.045445	0.773879	0.712677	-0.222431	0.554933	0.668929	0.512105	0.0167316
ACTR1A	-0.682922	-0.397491	-0.132574	0.0965446	0.130711	0.563166	0.73092	0.59569	0.468006	-0.514763
ACTR1B	-0.5767	-0.36495	-0.186606	0.474248	0.112343	0.562946	0.771189	0.621761	0.569129	0.159611
ACTR2	0.278196	0.244779	0.350755	-0.382953	-0.372897	0.190893	-0.260905	0.486611	0.268662	-0.250578
ACTR3	0.260835	0.396525	0.471822	-0.113663	0.151491	-0.231219	-0.082665	0.360747	-0.163521	-0.0855007
ACTR8	-0.238902	-0.169835	-0.225603	-0.157158	-0.45535	0.496674	0.0099272	0.227911	0.382263	-0.00376981
ACVR1	0.23286	-0.326719	-0.0892209	0.333297	0.544148	-0.566981	-0.0009952	-0.0954527	0.167537	-0.283311
ACVR2B	-0.446386	-0.746131	-0.428066	0.492272	0.0439577	0.43044	0.598006	0.546489	0.821593	0.0207945
ADAL	-0.774432	-0.827583	-0.666238	0.295235	-0.0761787	0.742434	0.737694	0.404337	0.849226	-0.277019
ADAM10	-0.518647	-0.48975	-0.41809	0.140929	-0.30506	0.685287	0.470317	0.390867	0.65842	-0.00464462
ADAM11	-0.0512525	-0.365946	-0.11101	0.921748	0.806139	-0.483809	0.421863	0.268262	0.149383	0.494519
ADAM15	0.337346	0.58973	0.672915	-0.320471	0.305555	-0.588674	-0.293334	-0.275172	-0.79877	-0.300843
ADAM19	-0.365847	0.0415422	-0.176853	-0.279859	-0.268696	0.474099	0.17856	-0.00996376	0.138571	-0.309952
ADAM23	-0.323944	-0.267885	-0.190225	0.792479	0.575897	-0.0710639	0.53738	0.413537	0.182759	0.577262
ADAM33	0.724118	0.469845	0.420576	-0.209212	0.0174677	-0.703377	-0.725436	-0.610137	-0.680411	0.219363
ADAM9	-0.433956	-0.262076	-0.346752	-0.307026	-0.601189	0.791516	0.251253	-0.0721997	0.255332	-0.171071
ADAMTS1	0.432726	0.255771	0.507775	0.110626	0.439868	-0.516392	-0.124517	0.184092	-0.0171075	-0.255962
ADAMTS15	0.244707	0.37874	0.47443	0.328322	0.642262	-0.6843	-0.0152703	-0.0732475	-0.519849	0.24392
ADAMTS2	0.762088	0.779629	0.593586	-0.720378	-0.492602	-0.203114	-0.856854	-0.293865	-0.420103	-0.111074
ADAMTS4	0.786868	0.418941	0.724995	-0.171281	0.0405578	-0.484546	-0.464795	-0.00594348	-0.11535	-0.191721
ADAMTS5	0.704887	0.587016	0.668467	-0.0958963	-0.111598	-0.377804	-0.479858	-0.107419	-0.449808	0.463048
ADAMTS7	0.230737	-0.074257	0.225446	0.583053	0.807487	-0.805176	0.0922489	-0.136608	-0.322504	0.208502
ADAMTS8	0.315495	0.188975	0.538497	0.257545	0.719152	-0.75935	0.0251116	0.132931	-0.330904	-0.166358
ADAMTS9	0.426315	0.421271	0.501869	-0.140735	0.425771	-0.74503	-0.306989	-0.513497	-0.724724	-0.252185
ADAMTSL2	0.10658	0.143489	-0.0619748	-0.781025	-0.782638	0.433974	-0.417779	-0.314314	-0.0724791	-0.357975
ADAMTSL3	0.00814536	-0.127338	-0.412392	-0.0767273	-0.433674	0.362706	-0.0728952	-0.113728	0.338032	0.188788
ADAMTSL4	-0.168077	-0.0801541	0.256866	-0.0489093	0.179674	-0.0312132	0.277511	0.0949903	-0.18719	-0.342697
ADAMTSL5	-0.724037	-0.479606	-0.309804	-0.142947	-0.271521	0.82051	0.576379	0.351528	0.52057	-0.548608
ADAR	0.229787	0.288435	0.214087	-0.424011	-0.148723	-0.263427	-0.481684	-0.438283	-0.486973	-0.188548
ADARB1	0.75173	0.428397	0.283741	-0.398256	-0.209471	-0.54414	-0.823514	-0.746784	-0.548242	0.0474922
ADCK3	-0.631661	-0.386889	-0.0836472	0.554934	0.427203	0.290338	0.819763	0.548527	0.260958	0.0968161
ADCY1	0.183217	0.274634	0.289008	0.484076	0.722442	-0.706684	0.0258491	0.13026	-0.405571	0.436861
ADCY3	0.764158	0.840992	0.50557	-0.637057	-0.428164	-0.379303	-0.906879	-0.626603	-0.768312	0.207758
ADCY4	0.105761	0.168626	-0.0889558	-0.631846	-0.406237	-0.0630818	-0.514914	-0.704995	-0.524971	-0.259019
ADCY5	-0.635522	-0.704867	-0.459246	0.656084	0.317826	0.442792	0.861374	0.643446	0.798761	0.00782214
ADCY6	-0.601071	-0.326451	-0.423546	-0.3288	-0.634427	0.963742	0.329611	0.136835	0.450803	-0.292065
ADCY7	0.931099	0.736107	0.644777	-0.559757	-0.40682	-0.416582	-0.917897	-0.390055	-0.524992	0.12589
ADCY9	-0.744027	-0.927518	-0.691121	0.356561	0.187934	0.41372	0.701197	0.150737	0.653723	-0.431567
ADD1	0.625665	0.394291	0.569548	0.0489335	-0.0427491	-0.244718	-0.334186	0.309416	-0.0608744	0.398384
ADD3	0.490002	-0.0584633	0.0683294	0.508057	0.127711	-0.294378	-0.186667	0.228594	0.311338	0.654723
ADH1B	0.849972	0.735402	0.549951	-0.466024	-0.441277	-0.29249	-0.885946	-0.22443	-0.410128	0.329844
ADH5	-0.169895	-0.466802	-0.21735	0.659196	0.188525	0.253514	0.458883	0.775706	0.84206	0.331176
ADHFE1	-0.759227	-0.407846	-0.617435	0.153701	-0.085465	0.62417	0.536838	0.428896	0.471083	0.0179016
ADI1	-0.766255	-0.754153	-0.403774	0.425141	0.186094	0.606379	0.899416	0.561919	0.717829	-0.293589
ADIPOQ	0.64118	0.69531	0.993696	-0.254216	0.0899119	-0.414012	-0.359179	0.193692	-0.405702	-0.117351
ADIPOR1	-0.508527	-0.198539	-0.196982	-0.185128	-0.57223	0.944207	0.373957	0.480119	0.562474	-0.109851
ADIPOR2	-0.124987	0.432738	0.18942	-0.218698	-0.265919	0.296497	-0.0636445	0.136007	-0.317005	0.344647
ADK	-0.445451	-0.321968	0.0384919	0.474099	0.583013	0.0894421	0.7498	0.687492	0.42908	-0.308015
ADM	-0.155829	0.219238	-0.021765	-0.533867	-0.641522	0.471335	-0.151359	-0.242349	-0.285392	0.0477885
ADNP	0.0960248	-0.255846	0.113436	0.550685	0.547808	-0.305073	0.202848	0.520107	0.382726	0.0421608
ADO	-0.221486	-0.184413	-0.432865	0.636035	0.304082	-0.0305393	0.274083	0.048358	0.165557	0.700784
ADORA1	-0.201613	-0.309848	0.177675	0.616048	0.870743	-0.416713	0.523598	0.387484	0.0936546	-0.194791
ADPRHL1	-0.740512	-0.426958	-0.514912	0.0541622	-0.366108	0.924338	0.604619	0.362604	0.570114	-0.00828836
ADRB1	-0.519825	-0.471485	-0.102663	0.815686	0.643494	0.0565035	0.832439	0.554156	0.327528	0.24414
ADRBK2	-0.228465	-0.0352248	-0.0537099	-0.241975	-0.259162	0.351678	0.13239	0.0490111	0.201928	-0.34929
ADSSL1	-0.718431	-0.75633	-0.488528	0.651641	0.538554	0.214421	0.908741	0.378282	0.480193	-0.124261
AEBP1	0.663667	0.560034	0.333233	-0.606927	-0.583302	-0.0575972	-0.822915	-0.123391	-0.131113	0.0206949
AES	-0.32871	-0.40789	-0.254914	0.862726	0.751233	-0.221567	0.653925	0.340721	0.274731	0.328013
AFAP1	0.210624	0.520971	0.0325241	-0.5255	-0.528667	0.153345	-0.569984	-0.145349	-0.194683	0.146445
AFAP1L1	-0.366116	0.267816	-0.216122	-0.0900081	0.0638749	0.0212687	0.0592777	-0.402598	-0.580043	0.249114
AFF1	-0.602294	-0.639762	-0.510252	-0.058163	-0.179632	0.58368	0.449148	-0.0585211	0.396392	-0.488832
AFF3	-0.0512385	-0.0322076	-0.0722121	0.370933	0.255596	-0.0374753	0.173767	0.331672	0.346066	0.179301
AFF4	-0.365873	0.0125531	-0.484549	-0.251509	-0.633	0.717037	0.032471	-0.117868	0.126944	0.301736
AFG3L2	-0.546783	-0.447077	-0.437393	0.548984	0.140629	0.345099	0.637192	0.145734	0.28707	0.424806
AGAP1	0.575878	0.556647	0.397213	0.0868043	0.457636	-0.824441	-0.431666	-0.184655	-0.535721	0.248703
AGAP2	-0.209008	-0.249445	-0.218574	0.663172	0.550277	-0.154513	0.496258	0.190793	0.200657	0.31364
AGK	-0.506529	-0.144193	-0.589378	0.225979	-0.223022	0.515987	0.29351	0.0719078	0.206101	0.59118
AGL	-0.705591	-0.480448	-0.22196	0.650411	0.620794	0.120284	0.872012	0.345369	0.188132	0.0213305
AGPAT2	0.0164626	0.228523	0.570579	-0.103985	-0.0779617	0.245093	0.195891	0.669589	0.198854	-0.20611
AGPAT3	-0.731285	-0.442258	-0.186884	0.455927	0.488247	0.230273	0.861788	0.374115	0.15597	-0.136956
AGPAT9	-0.887758	-0.769247	-0.704223	0.310453	-0.0696841	0.739674	0.782509	0.210363	0.584533	-0.0914006
AGRN	0.409931	0.865061	0.428368	-0.4753	-0.26242	-0.178259	-0.603455	-0.168019	-0.653694	0.32006
AGT	-0.152092	-0.356139	-0.287177	0.370711	-0.130017	0.29148	0.185648	0.464893	0.59309	0.407392
AGTPBP1	-0.577366	-0.447942	-0.230204	0.553379	0.0858396	0.574824	0.750392	0.70338	0.592525	0.3351
AGTR1	0.344936	0.153788	0.423318	0.500567	0.819188	-0.856664	0.0313134	-0.0703698	-0.419606	0.196013
AGXT2L1	0.432444	0.309108	0.593003	0.153814	0.644417	-0.786602	-0.115491	0.121825	-0.360044	-0.169464
AHCTF1	0.171617	0.00818248	-0.0783984	0.527575	0.567538	-0.5737	-0.00777272	-0.153934	-0.268409	0.531817
AHCYL1	0.128353	0.420796	0.062818	-0.562699	-0.804934	0.465271	-0.366194	-0.240587	-0.223621	0.277244
AHDC1	-0.511362	-0.261592	-0.359342	0.232195	0.574531	-0.245107	0.351553	-0.26279	-0.310579	-0.195143
AHNAK	0.746126	0.607166	0.621065	-0.341395	-0.385401	-0.233584	-0.625049	-0.216876	-0.404135	0.323736
AHNAK2	0.478394	0.527205	0.327768	-0.77523	-0.700761	0.0614998	-0.715157	-0.567749	-0.511311	-0.0591205
AHR	0.718124	0.836799	0.516362	-0.522425	-0.570149	-0.0987297	-0.810881	-0.154355	-0.372404	0.395246
AHSA1	-0.741176	-0.788991	-0.432461	0.727703	0.43227	0.38686	0.94855	0.549942	0.694757	-0.0311044
AHSA2	0.13034	0.298573	0.00894122	-0.6328	-0.373703	-0.0532151	-0.433723	-0.865392	-0.662171	-0.242641
AIDA	-0.154226	-0.178076	0.205594	0.484484	0.227958	0.208882	0.427362	0.907505	0.553718	0.208428
AIF1L	-0.0994533	0.46637	0.267783	-0.174513	-0.0812147	0.0368834	-0.0862839	-0.0495452	-0.53514	0.302447
AIFM1	-0.894233	-0.486076	-0.441395	0.366326	0.260146	0.468872	0.825558	0.299042	0.203226	-0.0204873
AK1	-0.410818	-0.173452	0.176318	0.311945	0.687394	-0.162224	0.608195	0.41608	-0.0346824	-0.398176
AK3	-0.139941	-0.0990436	-0.243511	0.211985	-0.360736	0.503749	0.153016	0.294666	0.326757	0.663858
AK4	-0.752961	-0.487574	-0.523456	0.163527	-0.296939	0.900364	0.655815	0.394881	0.598743	0.0621379
AKAP1	-0.681105	-0.809407	-0.514727	0.721074	0.391184	0.29077	0.848186	0.403553	0.624562	0.0627075
AKAP11	-0.389608	-0.355535	-0.394706	-0.188049	-0.484867	0.785543	0.248581	0.387666	0.709716	-0.310477
AKAP12	0.924427	0.594846	0.526519	-0.444051	-0.418209	-0.376788	-0.903709	-0.272757	-0.282355	0.173713
AKAP13	-0.362681	-0.309498	-0.583681	-0.0884533	-0.469673	0.639512	0.200081	-0.0210777	0.465238	0.0183114
AKAP3	-0.0993078	-0.2032	-0.0157257	0.52237	0.256841	0.0251746	0.336018	0.358488	0.149992	0.49585
AKAP6	-0.754602	-0.591452	-0.647536	0.00837966	-0.351927	0.8735	0.580938	0.208226	0.646219	-0.245274
AKAP9	-0.83004	-0.731351	-0.489103	0.572576	0.305607	0.462088	0.896829	0.360281	0.463957	0.0094108
AKIRIN1	-0.595389	-0.244475	-0.281168	-0.0202837	-0.0684067	0.552084	0.421845	0.53753	0.474977	-0.311033
AKNA	0.667518	0.433287	0.24697	-0.600743	-0.433184	-0.311808	-0.867355	-0.57299	-0.454631	-0.0512309
AKR1A1	0.390493	0.175056	0.527395	0.486112	0.800717	-0.802165	0.010001	0.240231	-0.181513	0.0820251
AKR1B1	0.284747	0.00890166	-0.0623714	-0.0179595	-0.344071	-0.00615306	-0.390999	-0.0756129	0.118981	0.393521
AKR1C1	0.919364	0.761269	0.732186	-0.573111	-0.332761	-0.403833	-0.849876	-0.253453	-0.44841	-0.0408446
AKR1C2	0.741288	0.906522	0.823884	-0.46097	-0.0311907	-0.524544	-0.666733	-0.0821044	-0.644784	-0.00109397
AKT1	-0.511032	0.0552979	-0.132459	-0.209067	-0.413613	0.758564	0.356935	0.225975	0.10453	0.0416461
AKT2	0.0177596	0.0630645	0.348622	0.203936	0.442345	-0.159999	0.324072	0.263629	0.0423542	-0.276167
AKT3	0.486594	0.247184	0.148632	-0.507059	-0.589134	0.0746952	-0.632515	-0.0885696	-0.0117575	0.000976251
AKTIP	-0.58396	-0.809073	-0.500079	0.673806	0.590308	0.0112356	0.69344	0.378104	0.536129	-0.148759
ALAD	0.322401	0.206685	0.573192	-0.0943097	0.200027	-0.37226	-0.079573	0.0301108	-0.337487	-0.21261
ALAS1	-0.815593	-0.590051	-0.286009	0.327245	0.230575	0.499847	0.85568	0.425596	0.36627	-0.258889
ALCAM	0.726182	0.550938	0.855024	0.0878598	0.321969	-0.655604	-0.325748	0.193547	-0.35779	0.194632
ALDH18A1	0.278266	0.642882	0.351605	-0.691487	-0.579257	0.174518	-0.581198	0.0145115	-0.277178	-0.042087
ALDH1A1	0.899877	0.420463	0.597844	0.0596011	0.0746991	-0.652135	-0.629103	-0.0462678	-0.213201	0.36658
ALDH1A2	0.915512	0.726263	0.533235	-0.382762	-0.333941	-0.451199	-0.90483	-0.398274	-0.471391	0.353839
ALDH1A3	0.830334	0.593485	0.488956	-0.28976	-0.069012	-0.640044	-0.769592	-0.564159	-0.543933	0.124966
ALDH1B1	0.224229	-0.226213	0.293635	0.483001	0.259843	-0.0815294	0.235905	0.750761	0.578198	0.121276
ALDH1L1	-0.126	-0.00997116	0.333047	-0.360274	-0.176045	0.336508	0.181263	0.337496	0.0980268	-0.608861
ALDH2	0.0156858	-0.0988473	0.197802	0.62539	0.867862	-0.554501	0.340849	0.443612	0.0310481	0.0603174
ALDH3A2	0.5794	0.764904	0.589991	-0.508642	-0.605331	0.084682	-0.649004	-0.00503821	-0.343941	0.378041
ALDH4A1	-0.758056	-0.482078	-0.27617	0.513068	0.374347	0.331379	0.806829	0.423818	0.238086	0.0807529
ALDH5A1	-0.534767	-0.269204	-0.341935	0.415819	-0.0514777	0.531832	0.49502	0.375024	0.307791	0.553917
ALDH6A1	-0.619979	-0.278503	-0.247617	-0.289905	-0.498898	0.867539	0.392926	0.325235	0.360535	-0.307256
ALDH7A1	0.457621	-0.0573257	0.266906	0.441673	0.448025	-0.588783	-0.0936898	0.175247	0.177915	0.12726
ALDH9A1	0.121637	0.0749654	0.347157	0.527803	0.51434	-0.365588	0.180298	0.463179	0.0916714	0.30509
ALDOA	-0.685781	-0.327563	-0.155126	0.422694	0.458003	0.270147	0.834151	0.494948	0.212408	-0.111386
ALDOC	-0.0521985	-0.237058	0.0903903	0.873669	0.770169	-0.369773	0.460193	0.493031	0.183191	0.46797
ALKBH5	-0.725984	-0.500804	-0.280742	0.64294	0.392171	0.429394	0.885364	0.74887	0.58865	0.106466
ALKBH7	-0.866411	-0.519594	-0.418161	0.461901	0.283173	0.49089	0.903832	0.369989	0.337427	-0.000189006
ALMS1	-0.055066	0.0561148	0.07613	-0.674646	-0.753886	0.570754	-0.197598	-0.163883	0.0515056	-0.425365
ALOX15	-0.0478286	0.3708	0.117105	0.255189	0.0691618	0.0060513	0.0722463	0.249391	-0.198713	0.735734
ALPK2	-0.35687	-0.512774	-0.0623174	0.695991	0.690647	-0.0686977	0.735153	0.710492	0.517268	-0.120798
ALPK3	-0.728865	-0.337851	-0.442614	-0.111295	-0.47084	0.927988	0.506163	0.218193	0.404544	-0.0738845
ALS2	-0.672761	-0.368285	-0.445676	0.180629	-0.322911	0.802248	0.522549	0.321501	0.437333	0.28739
ALS2CL	-0.133579	-0.333603	-0.455201	0.0278844	0.121928	-0.240954	-0.0190588	-0.725082	-0.327856	-0.0541222
AMD1	-0.455072	-0.457834	-0.163941	0.773857	0.505139	0.12961	0.685829	0.668088	0.54303	0.264651
AMFR	0.311847	0.237693	0.779709	0.125438	0.351306	-0.269834	0.080673	0.524258	-0.028617	-0.173169
AMOT	0.863386	0.44719	0.387827	-0.130506	-0.201274	-0.461709	-0.705648	-0.170204	-0.194022	0.40003
AMOTL1	0.604514	0.103959	0.623917	0.280982	0.490337	-0.643262	-0.135987	0.320725	0.0424671	-0.0950854
AMOTL2	-0.210313	-0.349621	0.103743	0.230654	0.0445681	0.397067	0.44066	0.764475	0.771236	-0.320533
ANAPC13	-0.3383	-0.591925	0.0136376	0.387498	0.189228	0.346848	0.636878	0.629166	0.637882	-0.269584
ANAPC16	-0.616932	-0.643085	-0.298288	0.249628	0.0190557	0.599087	0.731102	0.362777	0.666868	-0.394887
ANGEL1	-0.256537	-0.316455	-0.323516	0.485174	0.633903	-0.425168	0.273856	-0.28394	-0.10984	0.0228862
ANGPT2	0.0944463	0.367075	0.140532	-0.815285	-0.863112	0.509639	-0.436142	-0.302511	-0.241537	-0.169739
ANGPTL1	0.853543	0.310671	0.56966	-0.0176546	0.00953775	-0.539054	-0.575487	0.0971769	-0.0346467	0.152611
ANGPTL2	-0.229315	0.0961048	-0.231621	-0.4135	-0.790844	0.774627	-0.0276599	0.00590288	0.194939	0.134051
ANK1	-0.78684	-0.523751	-0.426544	0.490387	0.119211	0.639082	0.81721	0.558705	0.609135	0.119216
ANK2	-0.389965	-0.638873	-0.290509	0.928554	0.735125	-0.0829074	0.756456	0.546864	0.597385	0.155455
ANK3	-0.72878	-0.765346	-0.40001	0.56189	0.514963	0.255516	0.907222	0.433467	0.599306	-0.388984
ANKFY1	0.429194	0.441589	0.214457	-0.737918	-0.757506	0.110563	-0.740337	-0.454869	-0.328481	-0.0300064
ANKH	-0.554905	-0.566126	-0.34083	0.084062	-0.332838	0.773139	0.545301	0.274528	0.549463	-0.111415
ANKIB1	-0.192857	-0.103852	-0.231067	-0.235367	-0.732017	0.791375	0.0142238	0.225576	0.391012	0.220186
ANKMY2	-0.468752	-0.687729	-0.569114	0.417584	-0.132477	0.611896	0.515129	0.443515	0.910561	0.0846103
ANKRD1	-0.576379	-0.485454	-0.604042	-0.0360069	-0.400452	0.780406	0.405897	0.324619	0.700416	-0.179391
ANKRD11	-0.331665	-0.598569	-0.521904	0.829506	0.4058	-0.00165427	0.4709	0.222002	0.499685	0.509362
ANKRD12	-0.142541	0.0174129	-0.370469	-0.306031	-0.765956	0.644571	-0.14878	-0.0377197	0.168261	0.374781
ANKRD17	-0.823699	-0.898847	-0.799198	0.447949	0.0936264	0.578176	0.803859	0.230134	0.701775	-0.135323
ANKRD2	-0.511381	-0.236751	-0.21132	-0.366878	-0.415556	0.745277	0.31461	0.14699	0.263588	-0.491272
ANKRD20A9P	-0.0396379	7.91125e-05	-0.258397	-0.249417	0.056354	-0.307514	-0.214758	-0.918881	-0.60903	-0.202952
ANKRD23	0.185697	-0.130763	0.229659	0.676892	0.746303	-0.58241	0.245541	0.408009	0.0669965	0.267054
ANKRD26	-0.768522	-0.660611	-0.46906	0.204087	0.156552	0.379268	0.643854	-0.0057036	0.231267	-0.347471
ANKRD27	0.373333	0.599136	0.336902	-0.339963	-0.29787	-0.149634	-0.467701	-0.118145	-0.495618	0.374742
ANKRD33B	-0.468899	-0.242278	-0.33283	-0.0770012	-0.527135	0.739488	0.275959	0.0319342	0.23947	0.201045
ANKRD40	0.223682	0.492648	0.594519	0.118628	0.0664207	0.0140869	0.0684143	0.541132	0.00109961	0.315277
ANKRD44	0.781162	0.463913	0.417299	0.0980651	0.330274	-0.86797	-0.579369	-0.416941	-0.540357	0.345448
ANKRD50	0.74585	0.570021	0.366944	-0.573202	-0.519358	-0.14873	-0.834275	-0.21277	-0.154534	-0.00389733
ANKRD52	-0.813328	-0.192988	-0.447671	0.097825	0.0352804	0.490966	0.549475	0.0643353	0.0145485	0.0268058
ANKRD9	-0.724524	-0.397793	-0.232498	0.427666	0.582362	0.146254	0.820149	0.470076	0.219095	-0.264962
ANKS1A	-0.0676146	0.228636	-0.125022	-0.0658371	0.421333	-0.52744	-0.1157	-0.586614	-0.706118	-0.0693967
ANO1	0.620121	0.588278	0.19774	-0.601334	-0.445637	-0.220442	-0.813745	-0.329897	-0.300025	-0.00350135
ANO5	-0.626914	-0.772937	-0.699361	0.627105	0.0471169	0.54532	0.694275	0.343108	0.721952	0.337247
ANO6	0.797759	0.766721	0.609861	-0.337063	-0.00551725	-0.576828	-0.716825	-0.225444	-0.504484	0.0743716
ANP32A	-0.511415	-0.274799	-0.115978	0.174833	-0.175655	0.682313	0.591182	0.560566	0.415454	0.120118
ANP32E	-0.594036	-0.521904	-0.357186	0.146445	-0.319076	0.868233	0.583123	0.677803	0.845113	-0.0968387
ANPEP	0.787346	0.477188	0.631418	-0.0811506	0.145423	-0.662007	-0.52423	-0.356558	-0.433982	0.0653314
ANTXR1	0.865571	0.449327	0.42513	-0.351221	-0.425779	-0.263122	-0.78203	-0.0990054	-0.0610714	0.179249
ANTXR2	0.48455	-0.0791501	0.0924305	0.0128997	-0.169617	-0.0734172	-0.311826	0.0955099	0.440656	-0.051657
ANXA1	0.967694	0.711905	0.739911	-0.431482	-0.256599	-0.497967	-0.86012	-0.188372	-0.382934	0.0773789
ANXA11	-0.652631	-0.321058	-0.145688	-0.0501241	-0.201224	0.697241	0.537805	0.517646	0.382471	-0.268204
ANXA2	0.896681	0.762385	0.82458	-0.504979	-0.310682	-0.388603	-0.780402	-0.239398	-0.479292	0.0271042
ANXA4	0.727641	0.343772	0.327352	-0.553677	-0.490021	-0.227999	-0.77603	-0.299098	-0.162668	-0.131772
ANXA5	0.774371	0.632571	0.631859	-0.580577	-0.37639	-0.293922	-0.794805	-0.319072	-0.36873	-0.144156
ANXA6	-0.44596	-0.0947878	0.0738437	-0.028044	-0.222024	0.658133	0.441177	0.65627	0.325997	-0.0444444
ANXA7	-0.465559	-0.738527	-0.259537	0.778692	0.463892	0.245155	0.838127	0.719903	0.814667	-0.00216835
AOC3	0.832285	0.704091	0.950936	-0.180466	0.131098	-0.620958	-0.521658	0.0347247	-0.467574	0.0450662
AOX1	0.592646	0.753355	0.669518	-0.08312	-0.109443	-0.306406	-0.468633	0.10282	-0.431241	0.601387
AP1B1	0.19233	0.339815	0.583022	-0.110322	0.44177	-0.448507	-0.040446	-0.0515031	-0.438297	-0.441167
AP1S2	-0.692444	-0.380961	-0.0997587	0.0313251	-0.0916314	0.710802	0.7106	0.505255	0.41062	-0.366278
AP2A1	-0.326685	-0.0444138	0.118528	-0.175169	-0.372658	0.704648	0.320764	0.433418	0.279866	-0.134035
AP2A2	0.50376	0.709242	0.538808	-0.565488	-0.180445	-0.379414	-0.620451	-0.611465	-0.878676	-0.025144
AP2B1	-0.525573	-0.296862	0.0462701	0.350636	0.191959	0.495575	0.712312	0.901102	0.614338	-0.143096
AP2M1	-0.530389	-0.106454	-0.347669	-0.263605	-0.618748	0.928116	0.288436	0.21074	0.369629	-0.0111693
AP3D1	-0.675079	-0.539338	-0.197586	0.194927	0.116556	0.575712	0.745019	0.576426	0.653041	-0.524505
APBA1	-0.0993043	-0.297892	-0.253173	0.330509	-0.0154751	0.0829718	0.0808566	0.147453	0.377486	0.297492
APBB1	-0.676011	-0.626814	-0.242207	0.502754	0.569719	0.123286	0.782059	0.347268	0.301242	-0.313356
APBB2	-0.0566066	-0.0935555	-0.327643	0.212585	0.211976	-0.100288	0.0407089	0.0847396	0.256318	0.0432085
APC	-0.695598	-0.72986	-0.809816	-0.0156554	-0.327751	0.692077	0.447649	-0.0334557	0.559399	-0.290035
APCDD1	0.853882	0.757764	0.591371	-0.144065	-0.140662	-0.460091	-0.721466	-0.0705847	-0.387485	0.558223
APEH	-0.511134	-0.397429	-0.0615075	0.57631	0.402505	0.315424	0.813649	0.634097	0.539755	-0.0368766
APH1A	0.386467	0.108677	-0.125346	0.110334	-0.371428	-0.0090125	-0.390647	-0.209566	0.0708144	0.738798
APLNR	0.595628	0.614533	0.704105	-0.0960814	0.196655	-0.625596	-0.42119	-0.0611282	-0.538877	0.154456
APLP2	0.0763567	-0.411749	0.0249499	0.533459	0.225765	0.0438027	0.345911	0.67786	0.711987	0.106111
APOB	-0.647621	-0.736244	-0.49872	0.334654	0.0407039	0.577763	0.739703	0.523966	0.806367	-0.279215
APOBEC2	-0.557684	-0.488315	-0.00861352	0.318359	0.154592	0.492056	0.769188	0.570997	0.548398	-0.310401
APOD	0.828735	0.762468	0.790917	-0.213746	-0.0179817	-0.513182	-0.600024	0.11842	-0.374605	0.22901
APOE	0.786492	0.8323	0.755119	-0.407775	0.0532546	-0.640868	-0.699821	-0.154426	-0.602736	-0.0567183
APOL6	0.741644	0.67503	0.945276	-0.443867	-0.11231	-0.379984	-0.537016	0.00937542	-0.433262	-0.205867
APOLD1	0.548168	0.843361	0.761392	-0.268743	0.239587	-0.610312	-0.448954	-0.0937571	-0.728741	0.0208296
APOOL	-0.750743	-0.646947	-0.308743	0.440409	0.201612	0.605477	0.881986	0.762136	0.733418	-0.209365
APP	0.155622	-0.33564	0.036026	0.798599	0.550976	-0.297743	0.31298	0.502795	0.448525	0.411206
APPL1	-0.397975	-0.416533	-0.53485	0.0566166	-0.549587	0.814592	0.293884	0.294739	0.653493	0.245784
AQP1	-0.034215	0.239072	0.176146	0.423052	0.702795	-0.590597	0.133079	0.011615	-0.499952	0.362931
AQP4	-0.390781	-0.581959	-0.165508	0.584139	0.80758	-0.263156	0.661025	0.340519	0.328866	-0.42075
AQP7	-0.301872	-0.513449	-0.00741592	0.748086	0.629164	-0.0267315	0.707097	0.463054	0.444825	0.00228714
AQP7P1	0.0414084	-0.139666	0.0446853	0.828736	0.574913	-0.329792	0.348947	0.350409	0.134568	0.699535
AQP7P3	-0.330273	-0.51998	-0.341712	0.923867	0.504986	0.0416177	0.604334	0.55217	0.579773	0.552999
AR	0.345756	0.357422	0.609008	0.335961	0.681917	-0.75474	-0.0316772	0.103746	-0.49888	0.212003
ARAP1	0.393326	0.415165	0.471525	-0.54075	-0.459367	0.0381022	-0.395198	-0.0537156	-0.20171	-0.183829
ARAP3	-0.0871191	0.271023	-0.269009	-0.726835	-0.613439	0.239084	-0.440084	-0.728607	-0.531928	-0.105834
ARCN1	-0.46726	-0.197501	-0.403121	-0.330459	-0.609932	0.851123	0.161934	0.340867	0.519879	-0.199322
ARF1	-0.574444	-0.2711	-0.20149	-0.163699	-0.348514	0.851529	0.485176	0.549292	0.603046	-0.40206
ARF3	0.729006	0.646694	0.566111	-0.77661	-0.610175	-0.0633077	-0.809558	-0.199212	-0.244117	-0.250401
ARF4	-0.146375	0.114202	-0.108795	-0.423409	-0.610699	0.655015	-0.103473	0.342959	0.359384	-0.118368
ARF6	0.597598	0.394157	0.435832	-0.440691	-0.612352	0.185913	-0.501736	0.215121	0.208071	0.000694674
ARFGEF1	-0.711343	-0.562068	-0.65506	0.142922	-0.199869	0.594677	0.494973	-0.159592	0.207327	0.092139
ARFGEF2	-0.857418	-0.563914	-0.642535	0.284915	-0.168215	0.819538	0.722386	0.352028	0.558534	0.136742
ARHGAP1	-0.489867	-0.221856	-0.335606	-0.480732	-0.681429	0.894318	0.190103	0.184337	0.453818	-0.44661
ARHGAP10	-0.523061	-0.657306	-0.213169	0.832733	0.679003	0.059681	0.886118	0.540325	0.489737	0.0474909
ARHGAP12	-0.445675	-0.604159	-0.59948	0.307574	-0.321	0.677914	0.430889	0.371181	0.782515	0.258547
ARHGAP17	-0.386669	-0.121009	-0.407009	-0.342618	-0.566387	0.52384	-0.0304821	-0.349105	-0.0809138	0.0524358
ARHGAP18	0.339292	0.579879	0.181583	-0.0557614	0.0471228	-0.452562	-0.501666	-0.27048	-0.638159	0.612857
ARHGAP21	0.617858	0.381889	0.0368446	-0.119038	-0.350764	-0.232897	-0.628186	-0.355364	-0.211793	0.618065
ARHGAP23	-0.477995	-0.0616904	-0.0935576	-0.409143	-0.548286	0.85309	0.260133	0.330987	0.375275	-0.400269
ARHGAP24	-0.438298	-0.615847	-0.430534	-0.0351867	-0.477567	0.8146	0.375002	0.323642	0.761521	-0.245615
ARHGAP26	-0.659622	-0.776622	-0.561742	0.485004	0.516712	0.0179954	0.689224	-0.00272074	0.312246	-0.334261
ARHGAP29	0.330095	0.480503	0.277774	-0.173112	0.0088704	-0.409878	-0.458454	-0.277164	-0.475971	0.198456
ARHGAP31	-0.467341	-0.138993	-0.225098	-0.622989	-0.53867	0.634585	0.0749014	-0.158366	0.0189221	-0.621354
ARHGAP35	-0.74136	-0.758186	-0.484049	0.370338	-0.0300678	0.748136	0.830717	0.553344	0.824425	-0.182223
ARHGAP5	-0.509548	-0.434596	-0.17824	0.117086	-0.320126	0.803217	0.518079	0.553902	0.636187	-0.033599
ARHGDIA	0.674591	0.867984	0.870311	-0.663475	-0.268348	-0.293707	-0.652139	-0.0785355	-0.56907	-0.206795
ARHGDIB	0.686101	0.646402	0.374714	-0.754052	-0.702546	-0.0160236	-0.853452	-0.256047	-0.288613	0.00570115
ARHGEF1	0.576235	0.85851	0.568276	-0.725204	-0.303999	-0.371804	-0.762556	-0.566565	-0.900349	-0.0420315
ARHGEF10	0.0541445	0.255594	-0.128418	-0.43588	-0.76726	0.460044	-0.34911	-0.164262	-0.120613	0.404743
ARHGEF10L	-0.234816	-0.325368	0.0329652	0.744301	0.843248	-0.295299	0.638883	0.578674	0.280661	0.0178281
ARHGEF12	-0.489633	-0.170579	-0.0333338	0.0890738	-0.141266	0.712338	0.58481	0.654653	0.53723	-0.128732
ARHGEF17	-0.726495	-0.217973	-0.483464	0.0575054	-0.112316	0.637271	0.508513	0.281532	0.346386	-0.0429618
ARHGEF2	0.792758	0.445032	0.530932	-0.309013	-0.362371	-0.153697	-0.593284	0.0271333	0.0447349	0.0408989
ARHGEF40	0.765956	0.888071	0.758261	-0.683339	-0.243165	-0.432625	-0.804966	-0.287667	-0.675118	-0.15497
ARHGEF6	-0.0935776	0.0408101	-0.0856049	-0.323733	-0.77254	0.704422	-0.0598002	0.175748	0.257911	0.224429
ARHGEF7	0.00188925	-0.0354924	-0.29053	0.445186	0.576088	-0.605274	-0.000230232	-0.504821	-0.432997	0.420153
ARHGEF9	-0.700678	-0.508716	-0.424116	0.00796369	-0.238417	0.817048	0.595696	0.380952	0.671338	-0.392475
ARID1A	-0.297004	-0.0496957	0.27341	0.138074	0.632887	-0.261707	0.421143	0.136825	-0.228336	-0.527136
ARID1B	-0.0172804	-0.237388	0.186328	0.740553	0.847101	-0.509595	0.440791	0.168699	0.00349637	0.12511
ARID2	-0.0113294	-0.288849	-0.299468	-0.319427	-0.0545888	-0.15146	-0.146626	-0.683936	-0.161092	-0.609841
ARID5B	0.164248	-0.124233	-0.330992	0.0505953	0.0467607	-0.20231	-0.234121	-0.345754	0.113928	-0.0230104
ARIH1	-0.752476	-0.78809	-0.751513	0.467579	0.0995547	0.515343	0.715427	0.405533	0.719784	0.00170575
ARIH2	-0.742547	-0.65381	-0.550234	0.290175	-0.13395	0.759651	0.679534	0.508077	0.795303	-0.0934198
ARL1	-0.455855	-0.54518	-0.265892	0.181107	-0.170313	0.687493	0.511019	0.740724	0.893759	-0.239532
ARL17A	-0.0128681	0.0830579	0.137424	-0.169862	0.000276149	-0.10516	0.0273619	-0.259709	-0.384241	-0.120058
ARL5A	-0.613142	-0.567437	-0.432048	0.359019	0.0519604	0.609633	0.671187	0.709568	0.853609	-0.147892
ARL6IP1	0.582829	0.382058	0.451444	-0.487905	-0.544122	-0.0527719	-0.647709	-0.245963	-0.219272	0.0302295
ARL6IP5	-0.155185	-0.55013	-0.191679	0.487452	0.430381	-0.0496248	0.403514	0.588915	0.648783	-0.207794
ARL8B	-0.589636	-0.61637	-0.351281	0.52755	0.0566824	0.625689	0.780732	0.721743	0.780371	0.142511
ARMCX2	-0.5314	-0.295608	-0.463068	-0.109444	-0.257511	0.561365	0.220104	0.32202	0.435311	-0.188305
ARMCX3	-0.467209	-0.427466	-0.417302	-0.05418	-0.529923	0.868457	0.311328	0.466118	0.69839	-0.0212779
ARNT	0.86419	0.587157	0.476713	-0.257578	-0.179359	-0.542219	-0.746623	-0.461805	-0.515496	0.334795
ARNT2	0.466762	0.340911	0.737908	0.116506	0.367285	-0.39346	-0.0798804	0.469131	-0.042036	-0.0935809
ARPC1A	-0.605834	-0.304627	-0.355043	0.558813	0.172383	0.472299	0.706098	0.520338	0.431886	0.434664
ARPC1B	0.914482	0.723964	0.757365	-0.577328	-0.336554	-0.438302	-0.84942	-0.318383	-0.49886	-0.0585992
ARPC2	0.489998	0.457207	0.254615	-0.395623	-0.5855	0.186905	-0.466973	-0.0396174	0.0421571	0.180588
ARPC5	0.828392	0.576412	0.606118	-0.38636	-0.333287	-0.269418	-0.755094	0.0506601	-0.0953624	0.0575709
ARPP19	-0.665243	-0.229853	-0.286748	-0.00335929	-0.264476	0.74922	0.55767	0.40751	0.307325	0.0124795
ARRB1	0.476188	0.661032	0.329658	-0.807304	-0.736219	0.0639946	-0.754262	-0.509451	-0.585032	0.075502
ARRDC2	0.318841	0.388727	0.01575	-0.26542	0.105323	-0.57414	-0.507885	-0.887538	-0.813497	0.0632659
ARRDC3	0.78961	0.262842	0.355326	0.238864	0.137725	-0.605083	-0.49361	-0.0210257	-0.0976696	0.526972
ARRDC4	-0.372701	-0.587756	-0.251542	0.866247	0.620121	0.00293292	0.672795	0.557613	0.589929	0.215272
ARSB	-0.3123	0.204296	-0.0817855	-0.501402	-0.707429	0.803501	0.0228443	0.187382	0.186507	-0.0881202
ART3	-0.165026	-0.497745	0.00728119	0.824098	0.825201	-0.332257	0.612764	0.362866	0.357995	-0.017614
ASAH1	-0.67428	-0.567251	-0.457781	0.435989	0.020291	0.64017	0.717344	0.404078	0.66003	0.0666122
ASAP1	0.192675	0.163496	-0.201389	-0.737083	-0.602162	0.0641924	-0.623664	-0.718161	-0.365487	-0.272244
ASAP2	0.799876	0.562632	0.406574	-0.593026	-0.380781	-0.400868	-0.871122	-0.372452	-0.38937	-0.0739635
ASAP3	0.00267303	0.277087	0.386734	-0.633745	-0.3952	0.310536	-0.0588248	0.0801372	-0.137569	-0.578872
ASB1	-0.567374	-0.723834	-0.622418	0.606473	0.211665	0.419557	0.712623	0.459302	0.755977	0.11669
ASB11	-0.539246	-0.584195	-0.373193	0.630409	0.238397	0.306427	0.717016	0.226154	0.366326	0.316566
ASB15	-0.214217	-0.471197	-0.400556	0.781443	0.270306	0.0484484	0.437836	0.164987	0.386367	0.683216
ASB2	-0.573169	-0.0645739	-0.139244	0.338242	0.496751	0.0573972	0.605036	0.13751	-0.121641	0.00894143
ASB8	-0.579316	-0.857749	-0.38698	0.656327	0.450092	0.245073	0.839285	0.424921	0.641873	-0.186325
ASCC3	-0.58135	-0.276265	-0.24876	-0.0950145	-0.373293	0.783035	0.455241	0.337731	0.304062	-0.0504594
ASH1L	-0.804995	-0.837231	-0.556507	0.4131	0.0482839	0.655179	0.832552	0.412755	0.688215	-0.148396
ASNSD1	-0.237707	-0.608259	-0.104076	0.838075	0.619237	-0.100355	0.66775	0.428459	0.442661	0.185268
ASPG	-0.248467	-0.449486	-0.0937146	0.638433	0.804763	-0.319026	0.550494	0.497994	0.379943	-0.228724
ASPH	0.51403	0.168283	0.684229	0.380326	0.535763	-0.548976	-0.00257021	0.381848	0.0439455	0.0146661
ASPN	0.550729	0.434341	0.218715	-0.455044	-0.696459	0.154992	-0.682569	-0.00281409	0.0931718	0.231818
ASS1	0.401057	0.773043	0.534759	-0.74099	-0.340091	-0.174538	-0.664502	-0.239914	-0.647368	-0.186809
ASTN2	-0.273858	-0.433204	-0.144474	0.577841	0.872579	-0.469021	0.494936	-0.0466422	-0.00347539	-0.265262
ASXL1	0.253007	0.0191149	-0.39191	-0.176391	-0.136426	-0.358143	-0.520639	-0.872629	-0.379028	0.155764
ATAD1	-0.649569	-0.730137	-0.377522	0.357791	0.2678	0.375692	0.754995	0.538865	0.712241	-0.476215
ATAD2	-0.323995	-0.395184	-0.096217	0.931934	0.761204	-0.170248	0.669094	0.605448	0.365202	0.399611
ATE1	-0.547936	-0.707137	-0.505327	0.653305	0.247952	0.43023	0.728077	0.636619	0.885159	0.0698369
ATF3	0.607273	0.611808	0.565823	0.138964	0.395213	-0.725552	-0.415213	0.103926	-0.469968	0.423941
ATF4	0.690938	0.807857	0.517912	-0.62645	-0.328206	-0.376851	-0.792595	-0.36705	-0.676166	0.077105
ATF7	0.284856	0.403255	0.20961	-0.872961	-0.495807	0.0238154	-0.546298	-0.382079	-0.326685	-0.631495
ATF7IP	0.154458	-0.309542	0.218281	0.488787	0.778568	-0.603783	0.24407	0.22048	0.119765	-0.308553
ATF7IP2	-0.466876	-0.286234	-0.387903	-0.337905	-0.724093	0.91809	0.211862	0.0326829	0.426196	-0.178532
ATG2B	-0.73916	-0.557985	-0.606284	0.409207	0.0180922	0.570639	0.712886	0.104578	0.396223	0.190356
ATG9A	-0.672046	-0.383261	-0.109384	0.545852	0.616024	0.139833	0.864045	0.421957	0.172676	-0.118744
ATHL1	0.510444	0.323826	0.0613293	-0.424551	-0.175612	-0.477623	-0.697595	-0.915921	-0.608555	-0.0644069
ATL3	0.808627	0.764597	0.576914	-0.640648	-0.526639	-0.273919	-0.927913	-0.318578	-0.521073	0.17081
ATM	0.243502	-0.196269	-0.098879	0.406309	-0.180491	0.0976937	-0.0515098	0.251212	0.423128	0.693108
ATN1	0.2705	0.448235	0.810007	-0.123645	0.360231	-0.40985	-0.0553996	0.17049	-0.43946	-0.325035
ATOH8	0.416809	0.497945	0.187942	-0.807039	-0.433521	-0.182925	-0.739821	-0.704162	-0.61954	-0.344263
ATP10D	0.662571	0.340115	0.0188569	-0.0471944	-0.0850198	-0.489112	-0.684707	-0.398346	-0.239456	0.45305
ATP11A	-0.826418	-0.460566	-0.465266	0.350848	0.00349118	0.678252	0.755064	0.388075	0.459829	0.113593
ATP11B	0.280293	0.087454	0.220737	0.316211	0.281344	-0.302311	0.0125278	0.449095	0.127137	0.288255
ATP13A3	-0.341343	-0.200832	-0.226192	-0.361999	-0.499002	0.728717	0.172303	0.425857	0.572141	-0.4637
ATP1A1	0.221384	0.604757	0.64435	-0.0996732	0.444399	-0.55462	-0.145742	-0.0296698	-0.68826	-0.0907391
ATP1A2	-0.729416	-0.445438	-0.339496	0.0526452	-0.164468	0.811877	0.637581	0.578588	0.64697	-0.321698
ATP1A3	-0.866932	-0.795472	-0.667426	0.54262	0.33657	0.440316	0.913139	0.335859	0.600525	-0.16608
ATP1B1	-0.844605	-0.652142	-0.669104	0.287532	-0.0922648	0.790539	0.738469	0.389368	0.704804	-0.0852114
ATP1B3	0.783291	0.630457	0.894111	-0.358316	-0.0903487	-0.382334	-0.536016	0.0248802	-0.274139	-0.19691
ATP1B4	-0.265888	-0.0543046	-0.0607435	-0.502771	-0.571781	0.672984	0.0686417	0.0500881	0.128291	-0.374712
ATP2A2	-0.488454	-0.51489	-0.147913	0.736076	0.862588	-0.210772	0.780365	0.437807	0.287664	-0.15523
ATP2B1	0.11171	0.30688	-0.000889094	-0.661115	-0.909236	0.526781	-0.447907	-0.353525	-0.149598	0.106539
ATP2B4	0.100951	0.204448	0.0765418	-0.368918	-0.729047	0.542305	-0.162748	-0.0310598	0.0798951	0.212916
ATP2C1	-0.781425	-0.567657	-0.445308	0.33682	-0.0998824	0.793817	0.788604	0.566352	0.681451	0.0339842
ATP5A1	-0.832644	-0.590425	-0.384277	0.572848	0.416037	0.408279	0.937066	0.456333	0.387929	-0.0102669
ATP5B	-0.921083	-0.682671	-0.568569	0.498455	0.221073	0.567981	0.91309	0.396733	0.472799	0.0205296
ATP5C1	-0.675409	-0.567773	-0.202884	0.532076	0.504232	0.201988	0.853414	0.372112	0.243623	-0.130068
ATP5D	-0.517449	-0.348574	0.00511116	0.642825	0.823476	-0.138054	0.789184	0.465624	0.145663	-0.146479
ATP5F1	-0.736429	-0.65241	-0.400152	0.614477	0.301698	0.508415	0.923124	0.718758	0.711222	0.0224628
ATP5G1	-0.76577	-0.480209	-0.226582	0.416649	0.439399	0.355793	0.885122	0.636888	0.461345	-0.318496
ATP5G2	-0.791986	-0.620199	-0.390168	0.499204	0.515174	0.221761	0.888249	0.202459	0.286953	-0.272551
ATP5G3	-0.753739	-0.632526	-0.370418	0.730828	0.672042	0.149134	0.952642	0.498836	0.405169	-0.0410695
ATP5H	-0.774312	-0.367272	-0.199927	0.224063	0.280298	0.432094	0.809372	0.522202	0.295424	-0.331312
ATP5I	-0.695217	-0.519286	-0.31192	0.603913	0.637235	0.0499408	0.855702	0.220843	0.151782	-0.0727301
ATP5J	-0.849314	-0.691134	-0.386248	0.55472	0.365526	0.473353	0.978693	0.535489	0.53472	-0.135905
ATP5L	-0.905155	-0.487539	-0.467111	0.260316	0.0206093	0.720003	0.829275	0.377636	0.400971	-0.0606423
ATP5O	-0.878367	-0.605849	-0.403914	0.451973	0.465358	0.341691	0.907556	0.405834	0.322182	-0.250897
ATP5SL	-0.605532	-0.238748	-0.444741	0.478949	0.16515	0.309158	0.540478	0.204421	0.0710165	0.586597
ATP6AP1	-0.534779	-0.324739	-0.0395276	0.182849	-0.0675556	0.582674	0.587021	0.44498	0.306685	-0.00515113
ATP6AP2	0.781499	0.697562	0.603102	-0.581818	-0.562089	-0.0769088	-0.781623	0.0386304	-0.171704	0.0867676
ATP6V0C	-0.308367	-0.0379337	0.365708	0.227836	0.447337	0.0501902	0.595122	0.581252	0.113196	-0.33982
ATP6V0E2	-0.570494	-0.573003	-0.297499	0.777396	0.591112	0.169792	0.820872	0.748812	0.614496	0.108918
ATP6V1B2	-0.340829	-0.207026	-0.32891	-0.347909	-0.77248	0.906034	0.113067	0.106946	0.424391	-0.0567633
ATP6V1D	-0.502566	-0.0965178	-0.0982353	-0.205664	-0.289314	0.68802	0.378079	0.521978	0.29565	-0.230437
ATP6V1E1	-0.804374	-0.53316	-0.259753	0.209608	0.0800206	0.685086	0.831773	0.58392	0.547881	-0.365936
ATP8A1	-0.528358	-0.755471	-0.310436	0.457333	0.471209	0.182826	0.730398	0.503569	0.671561	-0.526114
ATP8B2	0.535393	0.380941	0.199641	-0.780521	-0.738239	0.0379377	-0.80145	-0.524853	-0.304189	-0.165437
ATP9A	0.243167	0.490763	0.673174	-0.421372	-0.323078	0.270576	-0.133455	0.569097	0.0834951	-0.255612
ATPAF1	-0.793076	-0.51469	-0.712603	0.218428	-0.146484	0.706651	0.547749	0.373286	0.539293	0.117313
ATPIF1	-0.721161	-0.677816	-0.588468	0.655519	0.261599	0.504061	0.824802	0.562365	0.728576	0.168228
ATRN	-0.224485	-0.191968	0.0410538	0.102037	-0.164867	0.554787	0.325146	0.822845	0.733206	-0.128711
ATRNL1	-0.290912	-0.101576	-0.112874	-0.348146	-0.6222	0.652698	0.0358857	-0.0197972	0.102339	-0.0418384
ATRX	-0.587249	-0.467176	-0.271046	0.377169	-0.00836338	0.615803	0.690923	0.762882	0.662697	0.108683
ATXN1	-0.125144	-0.200613	-0.239214	0.656426	0.345154	-0.0330763	0.321652	0.231421	0.345958	0.514882
ATXN10	-0.683743	-0.587785	-0.308847	0.595953	0.301924	0.458982	0.80495	0.746025	0.64772	0.0745057
ATXN2	-0.837402	-0.558246	-0.738788	0.0309705	-0.339291	0.86158	0.531239	0.189397	0.507142	-0.0511725
ATXN7L3B	0.231286	-0.0596356	0.17122	0.78523	0.499547	-0.327502	0.194827	0.530741	0.311453	0.669681
AURKAIP1	-0.640269	-0.349729	-0.0765462	0.520589	0.717958	-0.0105017	0.814302	0.428162	0.114655	-0.220162
AXIN2	0.317339	0.370805	0.28902	0.127216	0.562082	-0.81455	-0.213128	-0.526562	-0.775969	0.150258
AXL	0.89279	0.485892	0.55545	-0.400486	-0.40462	-0.302642	-0.763728	-0.276528	-0.20373	0.0735938
AZGP1	-0.32687	-0.432138	-0.0883225	0.161012	0.104925	0.377245	0.514395	0.654328	0.629523	-0.416755
AZIN1	-0.15344	0.17914	0.201408	-0.433476	-0.558867	0.655017	-0.0148829	0.434918	0.25501	-0.207433
B2M	0.56249	0.365909	0.294826	0.132386	0.107781	-0.533179	-0.516712	-0.0245214	-0.289106	0.572585
B3GALNT1	-0.532015	-0.48592	-0.319012	0.0568929	-0.303651	0.71137	0.465083	0.456367	0.687999	-0.202693
B3GALNT2	-0.475279	-0.58703	-0.122347	0.392417	0.540952	-0.00602914	0.652633	0.393562	0.411918	-0.541666
B3GALT2	-0.783076	-0.736282	-0.519888	0.219816	-0.0307187	0.719337	0.730008	0.458108	0.760354	-0.395715
B3GALTL	-0.800392	-0.69572	-0.661695	0.358941	-0.0790453	0.742136	0.766894	0.321223	0.691677	-0.0110251
B3GNT1	-0.481941	-0.479	-0.167624	0.691978	0.311236	0.281597	0.67453	0.606839	0.478825	0.366663
B3GNT9	0.22079	0.38615	0.0469243	-0.728737	-0.810257	0.431105	-0.555719	-0.0827782	0.0329416	-0.126853
B4GALNT3	-0.335554	-0.217164	-0.339971	-0.485052	-0.804238	0.892293	0.0422639	0.0775185	0.472834	-0.307318
B4GALT1	0.205014	-0.0477175	-0.0584557	-0.243892	0.0491583	-0.363204	-0.284547	-0.438821	-0.133959	-0.469083
B4GALT5	0.370213	0.134949	0.318932	0.560203	0.773529	-0.802374	-0.0137595	0.225105	-0.160408	0.30482
BACE1	0.712151	0.737315	0.776473	-0.367169	-0.392464	-0.0667513	-0.56175	0.168522	-0.156492	0.194614
BACE2	0.746766	0.875446	0.597944	-0.723879	-0.47751	-0.303897	-0.929677	-0.424429	-0.689282	0.0954043
BACH1	0.228981	0.15908	0.206114	-0.470028	-0.702068	0.382277	-0.364667	-0.0375388	0.136979	-0.0752616
BAD	-0.128431	-0.258332	0.125999	0.866664	0.90451	-0.432431	0.553964	0.462292	0.137633	0.265321
BAG1	-0.852178	-0.362004	-0.429563	0.144585	0.0352053	0.632911	0.74904	0.358229	0.291866	-0.139147
BAG3	-0.710861	-0.727299	-0.468829	0.711911	0.433607	0.344274	0.847513	0.527913	0.602806	0.0825111
BAG6	-0.740404	-0.270684	-0.248487	-0.0592471	-0.199141	0.791296	0.653796	0.36879	0.34445	-0.278453
BAI2	0.133835	0.0566152	0.478411	0.272702	0.648287	-0.496132	0.200626	0.455461	-0.0653366	-0.249947
BAIAP2	-0.123176	-0.096346	-0.0989078	0.537399	0.869533	-0.669657	0.241199	-0.175016	-0.372424	0.135814
BAMBI	0.231835	0.0715525	0.00492229	-0.183441	-0.044696	-0.0734354	-0.210207	0.167086	0.236197	-0.304251
BANF1	-0.0842412	-0.0282186	0.449074	0.491651	0.674009	-0.212723	0.485416	0.732913	0.208568	-0.123117
BARD1	-0.236864	-0.416398	-0.124128	0.41798	-0.0649409	0.472692	0.422385	0.49766	0.688918	0.190974
BAZ1B	0.1754	-0.209369	0.346666	0.0848122	0.0917618	-0.0633189	0.150584	0.350703	0.30669	-0.339763
BAZ2A	-0.156145	-0.364156	-0.627956	-0.250659	-0.312234	0.106536	-0.177511	-0.775229	-0.0769474	-0.18813
BAZ2B	0.460777	0.141279	0.140605	-0.111512	0.0720171	-0.523021	-0.384377	-0.732419	-0.506448	0.00763599
BBS2	-0.547268	-0.79762	-0.750392	0.758861	0.299518	0.22079	0.605862	0.258563	0.666735	0.333004
BBX	-0.239888	-0.581202	-0.00876875	0.735588	0.68239	-0.101154	0.666126	0.699774	0.647869	-0.177221
BCAM	-0.175525	0.314933	0.305841	0.19043	0.50771	-0.319754	0.219713	0.0134072	-0.553725	0.15142
BCAP29	-0.218432	-0.256098	-0.00837901	0.765061	0.745921	-0.23295	0.564739	0.638274	0.275136	0.267357
BCAP31	-0.0696597	0.0298728	0.456264	0.325291	0.723471	-0.345955	0.395733	0.46997	-0.034624	-0.333872
BCAR1	-0.595041	-0.252479	-0.519981	0.269491	0.294578	0.0576991	0.358794	-0.189313	-0.0702705	0.0845155
BCAT1	0.824584	0.671274	0.469713	-0.521325	-0.492086	-0.326396	-0.923697	-0.460826	-0.529052	0.307375
BCAT2	-0.892733	-0.371638	-0.497005	0.139353	-0.10266	0.739515	0.680226	0.295717	0.288704	0.0262959
BCHE	0.376087	0.359761	0.445187	0.493902	0.575938	-0.642811	-0.0975666	0.274927	-0.275685	0.595998
BCKDHA	-0.649945	-0.45028	-0.120059	0.555619	0.573663	0.142555	0.842687	0.557227	0.346174	-0.169407
BCL2	0.872202	0.603042	0.741035	-0.184788	-0.175906	-0.352601	-0.641522	0.217793	-0.0770615	0.22068
BCL2L13	-0.740798	-0.807686	-0.550795	0.553505	0.155678	0.597623	0.8877	0.531107	0.792253	-0.0526099
BCL6	0.25135	0.349794	0.382583	0.0551395	0.588223	-0.677594	-0.125511	-0.273433	-0.555424	-0.177441
BCL6B	0.301354	0.594253	0.347963	-0.107141	0.426506	-0.728248	-0.35643	-0.412721	-0.865045	0.106678
BCL7A	-0.413063	-0.29396	-0.391324	0.0485054	-0.424835	0.730261	0.379028	0.316586	0.523459	0.170219
BCL9L	-0.118818	-0.000909939	-0.14436	-0.582907	-0.785069	0.624122	-0.238526	0.014226	0.227682	-0.228459
BCLAF1	-0.424432	-0.657807	-0.339832	0.414641	-0.0846015	0.610251	0.574052	0.580833	0.920116	-0.0281076
BCO2	-0.514657	-0.184515	0.045884	0.390048	0.291162	0.229658	0.643884	0.355767	0.0560073	0.136761
BCR	0.177548	0.646752	0.28278	-0.230415	-0.165575	-0.137574	-0.355482	-0.236625	-0.702225	0.543201
BDH1	-0.646284	-0.378648	-0.12762	0.129871	0.299635	0.243196	0.681463	0.295011	0.127032	-0.464685
BECN1	-0.724584	-0.447729	-0.236806	0.0822324	-0.188772	0.825634	0.680577	0.567413	0.55376	-0.221372
BET1L	0.553189	0.21743	0.100304	-0.437728	-0.44185	-0.0411475	-0.585406	-0.139526	0.140728	-0.189332
BEX4	-0.602945	-0.900384	-0.726825	0.239456	-0.0878617	0.550376	0.541402	0.211794	0.809096	-0.344363
BGN	0.533889	0.471133	0.152292	-0.722746	-0.696751	0.0768503	-0.78817	-0.253075	-0.124801	-0.0954662
BHLHE40	0.298366	0.572413	0.460515	-0.0526181	0.0659118	-0.243376	-0.192341	0.26531	-0.338173	0.347965
BHLHE41	-0.0235432	0.274038	0.0353161	-0.295536	-0.542429	0.484561	-0.177619	0.385028	0.12716	0.286813
BHMT2	0.205192	0.197485	0.1022	0.372119	0.66147	-0.747915	-0.0343663	-0.165253	-0.444613	0.289287
BICC1	0.731815	0.618614	0.207467	-0.52833	-0.53609	-0.263219	-0.940658	-0.558149	-0.436	0.31463
BICD2	-0.159006	-0.270365	-0.151381	0.344415	0.376108	-0.0612265	0.308311	0.547881	0.49631	-0.167932
BIRC3	0.593777	0.120549	0.255625	0.261779	0.503104	-0.90201	-0.362323	-0.314177	-0.390098	0.195081
BIRC6	-0.898271	-0.530437	-0.572323	-0.019225	-0.162802	0.771963	0.671446	0.122898	0.328351	-0.325413
BLCAP	-0.69749	-0.840483	-0.544221	0.511191	0.167798	0.548471	0.843006	0.506602	0.857306	-0.212399
BMP2K	-0.293613	-0.514397	0.0295962	0.697543	0.690091	-0.122309	0.737988	0.523778	0.432689	-0.154595
BMP5	0.378258	0.106834	0.603186	0.351021	0.64778	-0.608391	0.0707093	0.2779	-0.0107464	-0.194229
BMP6	0.347004	0.351591	0.0505443	-0.644543	-0.687015	0.22407	-0.644265	-0.0885967	0.0297949	-0.0983924
BMP7	0.176036	-0.0635606	0.330728	0.650489	0.891185	-0.682373	0.291589	0.344663	-0.00591914	0.0573683
BMPR1A	0.315301	0.269555	0.689485	0.336943	0.634264	-0.507273	0.141133	0.386404	-0.121424	-0.0544082
BMPR2	-0.233532	-0.0488144	0.0493994	-0.129167	-0.519115	0.731046	0.209294	0.594715	0.431152	0.118636
BNC2	-0.627524	-0.695638	-0.504078	0.624238	0.493623	0.0794422	0.650341	0.101051	0.328839	-0.00117141
BNIP2	-0.227753	-0.34917	-0.102717	0.171178	-0.333467	0.712179	0.398466	0.679793	0.815293	0.0500865
BNIP3	-0.512214	-0.241222	-0.281639	-0.144657	-0.565422	0.93662	0.394606	0.361137	0.485572	-0.00683012
BNIP3L	0.790864	0.592807	0.366853	-0.467182	-0.601471	-0.110249	-0.848958	-0.188081	-0.192072	0.347293
BOC	0.851156	0.685995	0.428612	-0.543127	-0.559831	-0.251453	-0.940288	-0.381988	-0.360554	0.266788
BOD1L	0.244271	-0.176874	-0.390602	-0.162365	-0.14273	-0.270266	-0.381456	-0.678464	-0.146114	-0.0510699
BOK	0.626475	0.763306	0.93287	-0.25279	0.0595339	-0.374183	-0.416933	0.297043	-0.340262	-0.0257181
BPTF	-0.678909	-0.473755	-0.456256	0.20261	-0.280412	0.838654	0.607168	0.322032	0.568297	0.107287
BRD2	0.613829	0.12844	0.0202129	-0.251552	-0.274271	-0.396979	-0.677569	-0.61484	-0.218259	0.0906875
BRP44	-0.614557	-0.517424	-0.136695	0.563727	0.436424	0.340528	0.889525	0.708854	0.521491	-0.102606
BRP44L	-0.850406	-0.41759	-0.455325	-0.00202911	-0.26284	0.890792	0.663514	0.359582	0.475698	-0.205553
BRWD1	-0.831748	-0.571443	-0.504491	0.434781	0.33315	0.350558	0.789093	0.137002	0.162149	-0.000668376
BSG	-0.657288	-0.317251	-0.117469	0.476459	0.470399	0.282088	0.790723	0.72884	0.360985	-0.0623994
BTAF1	0.543837	0.326065	0.256318	-0.437277	-0.143183	-0.420681	-0.615365	-0.742128	-0.549361	-0.203983
BTBD1	-0.635119	-0.595468	-0.547009	0.459831	-0.0890158	0.700715	0.69809	0.494722	0.698432	0.28156
BTBD2	-0.29451	0.0366225	0.0731219	-0.065362	-0.431742	0.725506	0.308042	0.368672	0.28856	0.162472
BTBD9	-0.741573	-0.734427	-0.662982	0.0784476	-0.0240779	0.534966	0.547602	0.219925	0.615093	-0.52195
BTF3	-0.221768	-0.432431	0.163181	0.429937	0.479388	0.0586463	0.600206	0.751433	0.62983	-0.453599
BTG1	-0.176297	-0.119209	0.157244	-0.262666	-0.354116	0.616642	0.253064	0.385548	0.447558	-0.491475
BTG2	0.746591	0.568156	0.385238	0.0493571	0.292968	-0.864769	-0.63501	-0.428186	-0.646941	0.454232
BTN3A2	0.302083	0.21151	-0.0846274	0.230515	0.232774	-0.469899	-0.293231	-0.249572	-0.358721	0.59946
BTNL9	-0.349589	0.23265	-0.167834	-0.656008	-0.549269	0.494715	-0.122393	-0.419108	-0.368983	-0.239901
BTRC	-0.824196	-0.470124	-0.576184	0.16631	-0.146736	0.786954	0.643533	0.49405	0.616865	-0.0651403
BVES	-0.481992	0.00893628	0.189232	-0.0729878	-0.124375	0.590475	0.480304	0.477526	0.18147	-0.210965
BZW1	0.596686	0.822776	0.701846	-0.47725	-0.312086	-0.162503	-0.616056	0.205296	-0.334255	0.131202
BZW2	-0.795736	-0.679958	-0.589425	0.642943	0.274847	0.507224	0.863171	0.491289	0.676821	0.122629
C10orf10	0.0338841	0.129254	-0.212768	-0.493669	-0.535788	0.147462	-0.393728	-0.764236	-0.472774	0.0818281
C10orf116	0.818917	0.881443	0.914519	-0.496186	-0.151455	-0.490057	-0.723019	-0.172207	-0.658653	0.0221744
C10orf26	0.431513	0.587833	0.130693	-0.703697	-0.793147	0.14131	-0.729244	-0.495824	-0.448771	0.265181
C10orf46	-0.143187	-0.166443	0.35283	0.170919	0.233362	0.07153	0.351853	0.510914	0.145633	-0.218037
C10orf54	0.495455	0.780265	0.781484	-0.213281	0.261548	-0.591367	-0.403012	0.0346171	-0.665982	0.0352887
C10orf58	-0.0857158	-0.391844	0.114457	0.763654	0.839767	-0.37159	0.577564	0.46792	0.299941	-0.0330958
C10orf71	-0.628103	-0.450673	-0.574128	0.134714	-0.407461	0.855981	0.502436	0.233087	0.527065	0.228692
C10orf76	-0.498008	-0.385174	-0.259701	0.52661	0.213406	0.330572	0.681406	0.33315	0.267458	0.338169
C11orf2	-0.558774	-0.243299	0.0509638	0.133898	-0.0245234	0.60431	0.624671	0.666116	0.475515	-0.223724
C11orf31	-0.314425	-0.20844	-0.0954521	-0.257565	-0.160714	0.389653	0.162141	0.187175	0.186186	-0.488185
C11orf58	-0.366112	-0.50567	-0.257732	0.529825	0.0641486	0.507564	0.582616	0.804521	0.902137	0.148755
C11orf9	-0.0757931	0.372112	0.0682649	0.125358	-0.0654501	0.0638134	-0.0147521	0.0979968	-0.266877	0.692656
C11orf96	0.875239	0.409786	0.635967	-0.146416	-0.0146267	-0.512723	-0.580629	0.0130485	-0.0511345	-0.0534282
C12orf23	-0.437407	-0.41169	-0.315312	-0.151527	-0.382108	0.729544	0.286239	0.468299	0.697244	-0.400516
C12orf35	0.128347	0.310138	-0.0355941	-0.12105	0.216737	-0.545907	-0.332292	-0.804204	-0.791139	0.125963
C12orf5	-0.0339124	-0.202064	0.0778634	0.212857	-0.023431	0.0784591	0.0781205	0.240269	0.182886	0.201442
C12orf51	0.142272	0.478975	0.0362936	-0.341189	-0.105026	-0.249502	-0.447333	-0.697971	-0.706293	0.14552
C12orf57	-0.242937	-0.546938	0.0386314	0.778609	0.578989	0.0221708	0.715701	0.667508	0.596667	0.0383322
C12orf62	-0.38219	-0.440559	0.00620027	0.653619	0.728695	-0.0792802	0.76475	0.512533	0.305058	-0.144276
C13orf15	0.310814	0.355761	0.141447	-0.220367	0.231427	-0.601422	-0.403091	-0.768929	-0.7147	-0.137356
C13orf30	0.319751	0.0308755	0.0732397	0.712316	0.471545	-0.467685	0.0208521	0.277886	0.119308	0.769862
C13orf33	0.579539	0.609921	0.450878	0.158366	0.0976751	-0.507991	-0.447238	-0.057522	-0.464989	0.792119
C14orf132	0.551908	0.463171	0.39868	-0.616313	-0.661113	0.121167	-0.609388	-0.223363	-0.242441	0.019271
C14orf135	-0.333629	-0.214181	-0.438602	-0.364608	-0.735204	0.85803	0.0878595	0.11984	0.519003	-0.154733
C14orf159	-0.650026	-0.745629	-0.388095	0.716256	0.754332	-0.0291173	0.851654	0.376531	0.389907	-0.203903
C14orf166	-0.175097	-0.599452	-0.0509985	0.531852	0.454667	0.0215075	0.588777	0.594217	0.698869	-0.326326
C14orf180	-0.335986	-0.564238	-0.0408954	0.800715	0.806009	-0.193266	0.745228	0.581403	0.475866	-0.115929
C14orf2	-0.810141	-0.731893	-0.476872	0.61553	0.549644	0.241288	0.935037	0.415445	0.423456	-0.154874
C14orf37	-0.358661	-0.234655	-0.529571	-0.215061	-0.674357	0.733067	-0.00432446	0.106533	0.420975	0.168563
C14orf43	0.547848	-0.0477142	-0.130443	0.0146477	-0.214885	-0.296217	-0.491487	-0.42292	0.0181592	0.322493
C14orf49	0.814551	0.522548	0.607593	-0.390709	-0.206047	-0.405198	-0.631332	-0.26154	-0.360546	-0.0478569
C15orf17	0.116001	-0.294645	-0.0109304	0.885374	0.672132	-0.483215	0.274514	0.251505	0.174365	0.599609
C15orf39	0.816838	0.901033	0.694026	-0.641719	-0.322253	-0.404454	-0.850545	-0.26141	-0.589309	0.00128244
C15orf52	-0.335584	-0.52876	-0.279341	0.489231	0.562579	-0.286896	0.432731	-0.248947	-0.105357	-0.0333764
C15orf59	-0.0385401	-0.13253	0.138113	0.768485	0.940937	-0.575699	0.424194	0.350117	-0.0148386	0.222571
C16orf45	-0.580965	-0.214074	-0.259521	-0.154266	-0.45358	0.919809	0.460234	0.442223	0.505648	-0.162789
C16orf58	0.125221	0.219557	-0.108099	-0.762156	-0.745522	0.382999	-0.515986	-0.212042	0.0414084	-0.34885
C16orf61	-0.747817	-0.47733	-0.236802	0.468538	0.446887	0.354029	0.83541	0.65404	0.47019	-0.211951
C17orf103	-0.647854	-0.682007	-0.476758	0.401222	-0.0435204	0.666529	0.744077	0.550229	0.722729	0.0389279
C17orf76-AS1	-0.0883649	0.32303	0.122194	-0.619082	-0.834131	0.737112	-0.158357	0.0446832	0.0341112	-0.0461387
C18orf1	-0.184367	-0.523781	-0.506007	0.0756087	-0.0311126	0.0609201	0.00305105	-0.192418	0.348114	-0.231421
C18orf10	-0.206442	-0.158711	-0.439856	-0.331227	-0.566182	0.536417	-0.0859621	-0.185105	0.349354	-0.191036
C18orf19	-0.757483	-0.828008	-0.635462	0.262379	-0.149634	0.751788	0.710897	0.369051	0.792884	-0.224444
C18orf25	-0.755905	-0.756384	-0.420678	0.452693	0.31713	0.435327	0.842739	0.569659	0.729042	-0.38947
C18orf55	-0.798839	-0.900724	-0.675095	0.658633	0.371414	0.385052	0.863987	0.306072	0.652818	-0.0732174
C19orf47	-0.568132	-0.492342	-0.196903	0.811712	0.814976	-0.0930856	0.834434	0.533831	0.2834	0.0909776
C19orf6	-0.0644373	-0.472291	-0.0247276	0.876694	0.579927	-0.155217	0.516299	0.512241	0.477534	0.388112
C19orf63	0.0259579	-0.0938902	0.295614	0.0491411	-0.181982	0.435561	0.243622	0.747893	0.580276	-0.11771
C1QA	0.881961	0.457041	0.430376	-0.385413	-0.314159	-0.475665	-0.848797	-0.525435	-0.383949	0.110342
C1QB	0.811803	0.471998	0.397837	-0.521359	-0.390106	-0.40123	-0.837825	-0.616821	-0.479324	0.00828563
C1QBP	-0.722081	-0.486404	-0.506737	0.649764	0.285166	0.416369	0.763289	0.569738	0.480753	0.402837
C1QC	0.883256	0.558339	0.514728	-0.474587	-0.365302	-0.429222	-0.856331	-0.520828	-0.478227	0.100774
C1QTNF1	0.164502	0.0982712	0.199397	-0.37948	0.0109822	-0.192511	-0.177149	0.0237993	-0.102045	-0.592374
C1QTNF7	0.701682	0.545055	0.268407	-0.446503	-0.495809	-0.126297	-0.796135	-0.157395	-0.138724	0.227742
C1R	0.773035	0.827514	0.482455	-0.572661	-0.406063	-0.417202	-0.935037	-0.535266	-0.734469	0.316135
C1S	0.775448	0.677554	0.336768	-0.529234	-0.435292	-0.410786	-0.930955	-0.617243	-0.641469	0.317089
C1orf115	0.547714	0.326773	0.727832	0.3249	0.642113	-0.759751	-0.0911354	0.291072	-0.236372	0.0644577
C1orf151	-0.821432	-0.552978	-0.388328	0.324274	0.428623	0.307131	0.860549	0.279034	0.262288	-0.403849
C1orf170	-0.34171	-0.461611	-0.526274	0.523031	0.0670991	0.239454	0.400048	0.33252	0.501077	0.46871
C1orf183	-0.310858	-0.787486	-0.445414	0.65433	0.608204	-0.173922	0.525284	0.265614	0.528806	-0.178345
C1orf198	0.0552412	-0.0104067	0.187163	0.298956	-0.0943997	0.357292	0.224109	0.716686	0.611262	0.287252
C1orf21	0.0351481	0.0147436	-0.205239	-0.225994	-0.672037	0.578947	-0.164001	0.178224	0.502467	0.16028
C1orf43	-0.795728	-0.432759	-0.382331	0.0769633	-0.172086	0.844863	0.716729	0.54673	0.6124	-0.255826
C1orf9	-0.425177	-0.365037	0.012687	0.184223	0.0618691	0.480414	0.56447	0.825289	0.595204	-0.271765
C20orf108	0.464761	0.11425	0.398455	-0.0865953	-0.181678	-0.0457245	-0.25706	0.440767	0.243938	0.0165293
C20orf177	-0.567657	-0.749486	-0.471002	0.453819	-0.08965	0.669423	0.667275	0.624514	0.913262	0.0483228
C20orf194	-0.380327	-0.220331	-0.585691	-0.223513	-0.629726	0.736254	0.0172597	0.080552	0.473193	0.07139
C20orf3	0.564745	0.796258	0.800031	-0.52574	-0.360621	-0.0458909	-0.525502	0.112779	-0.412687	0.0555907
C20orf30	-0.042968	0.126352	0.405659	0.450349	0.288554	0.0540717	0.328831	0.656018	0.161484	0.394311
C21orf33	-0.826453	-0.443909	-0.425989	0.418136	0.233903	0.486199	0.808995	0.362734	0.245216	0.121044
C22orf13	-0.859912	-0.694367	-0.570587	0.520826	0.156194	0.649692	0.907033	0.592699	0.711021	0.0172357
C22orf25	-0.680383	-0.34119	-0.555694	-0.231991	-0.612628	0.951576	0.355483	0.0976664	0.385489	-0.0664613
C22orf32	-0.466873	-0.534873	-0.170445	0.761958	0.873022	-0.226431	0.745738	0.309197	0.211614	-0.0893481
C2CD2	0.787505	0.886828	0.885583	-0.472404	-0.154297	-0.434041	-0.689189	0.0175621	-0.548143	0.0530237
C2orf29	-0.668752	-0.488372	-0.354493	0.0771915	-0.304119	0.905637	0.624629	0.535135	0.721229	-0.193732
C3	0.307871	0.718374	0.448675	-0.0900756	0.00773932	-0.312562	-0.340826	-0.125864	-0.668947	0.579194
C3orf23	-0.748422	-0.601212	-0.513913	0.276275	-0.158892	0.837061	0.718513	0.653073	0.825124	-0.0567327
C3orf37	-0.758251	-0.712441	-0.72669	0.506533	0.0650672	0.58634	0.761564	0.27356	0.658402	0.126939
C3orf58	0.471587	0.334062	0.341967	-0.34194	-0.550618	0.141996	-0.537579	0.221909	0.137485	0.172801
C3orf64	-0.320098	-0.636748	-0.290593	0.364838	-0.0384793	0.462274	0.498612	0.417347	0.842978	-0.154906
C3orf70	0.922252	0.596159	0.592918	-0.155855	-0.06106	-0.551234	-0.705756	-0.0347434	-0.235888	0.261756
C4A	0.475727	0.152586	0.286493	0.226252	0.25237	-0.597239	-0.297899	-0.0522735	-0.266603	0.388356
C4B	0.149626	-0.065137	-0.0368663	0.736248	0.677389	-0.585693	0.135732	0.174823	-0.0476915	0.631639
C4orf29	-0.598163	-0.240587	-0.41269	-0.233429	-0.594806	0.86426	0.29386	0.0158145	0.267982	-0.0195061
C5AR1	0.919108	0.617316	0.620881	-0.344703	-0.125425	-0.595547	-0.785563	-0.440421	-0.473561	0.0492114
C5orf13	-0.21986	0.119071	-0.111895	0.264659	-0.060076	0.239712	0.197721	0.0279718	-0.0287243	0.613623
C5orf24	0.162439	0.244071	0.596855	0.479984	0.533128	-0.294606	0.249416	0.707739	0.0610104	0.276443
[truncated: 4,391 more rows]

## Sheet: The input set of WGCNA in RAA
																																							SR_1	SR_2	SR_3	SR_4	SR_5	AF_1	AF_2	AF_3	AF_4	AF_5
[truncated: 5,000 more rows]

## Sheet: GS in RAA
	symbol	net_colors	pvalue	gs
[truncated: 5,000 more rows]

[truncated: 1 more sheets: MM in RAA]
